# Supplementary material for: Coordinated Multicellular Immune Programs and Drug Targets Revealed by Single-Cell Analysis in Driver-Mutated NSCLC
Source: Int J Mol Sci. 2026 Apr 29;27(9):3997. doi: 10.3390/ijms27093997 (PMC13163347; doi:10.3390/ijms27093997)
Supplement: Supplementary file 1 [file ijms-27-03997-s001.zip › Table S1.xlsx]

## Sheet: Sheet1
Table S1. Dataset information. Related to Figure 1.
ID	Mutaion	Patient ID	Cell number	Dataset	Pubmed ID	Lung type	Stage	Gender	Age
P1	EGFR	P1	3381	GSE171145	35140113	LUAD	IIIA	M	60
P2	EGFR	P6	5022	GSE171145	35140113	LUAD	IA3	F	53
P3	EGFR	P8	4834	GSE171145	35140113	LUAD	IA3	M	68
P4	EGFR	p08	3765	GSE131907	32385277	LUAD	IB	F	60
P5	EGFR	p18	3705	GSE131907	32385277	LUAD	IA	M	62
P6	EGFR	p19	4361	GSE131907	32385277	LUAD	IA	M	53
P7	EGFR	p30	4094	GSE131907	32385277	LUAD	IA	M	58
P8	EGFR	PA18	2282	PMID：35027529	35027529	LUAD	IV	F	38
P9	EGFR	PS05	9896	PMID：35027529	35027529	LUSC	IIB	M	51
P10	EGFR	PS11	1653	PMID：35027529	35027529	LUSC	IIIB	M	62
P11	EGFR	P37	2486	GSE148071	33953163	LUSC	III/IV	F	73
P12	EGFR-BM	LC01	5484	GSE202371	36336787	LUAD	IV	F	51
P13	EGFR-BM	LC02	5159	GSE202371	36336787	LUAD	IV	F	70
P14	EGFR-BM	LC04	5497	GSE202371	36336787	LUAD	IV	M	66
P15	EGFR-BM	LC05	4269	GSE202371	36336787	LUAD	IV	F	44
P16	EGFR-BM	LC06	4649	GSE202371	36336787	LUAD	IV	F	46
P17	EGFR-BM	LC07	4916	GSE202371	36336787	LUAD	IV	F	52
P18	EGFR-BM	LC08	4835	GSE202371	36336787	LUAD	IV	F	61
P19	EGFR-BM	p03	2990	GSE131907	32385277	LUAD	IV	F	81
P20	EGFR-BM	p12	3182	GSE131907	32385277	LUAD	IV	F	59
P21	EGFR-BM	p13	4845	GSE131907	32385277	LUAD	IV	F	50
P22	EGFR-co-mutation	P3	1007	GSE171145	35140113	LUAD	IIB	F	72
P23	EGFR-co-mutation	P4	5241	GSE171145	35140113	LUAD	IIB	F	72
P24	KRAS	P018	14759	CO.0121060.V1	34663877	acinar LUAD	pt1a pN0 IA	F	58
P25	KRAS	P030	4823	CO.0121060.V1	34663877	mucinuous LUAD	pt4 pN0 IV	M	63
P26	KRAS	P032	11793	CO.0121060.V1	34663877	lepidic LUAD	pt2 pN0 II	F	83
P27	KRAS	P033	5164	CO.0121060.V1	34663877	papillary LUAD	pt3 pN0 IIB	F	64
P28	KRAS	NSC016	5701	GSE136246	33854168	LUAD	pT1bN0Mx IA	F	61
P29	KRAS	NSC018	15879	GSE136246	33854168	LUAD	pT3N0M1a IIB	M	83
P30	KRAS	NSC019	5729	GSE136246	33854168	LUAD	pT1bNxMx IA	F	72
P31	KRAS	NSC020	7219	GSE136246	33854168	LUAD	pT3N1Mx IIIA	M	76
P32	KRAS	NSC021	11194	GSE136246	33854168	LUAD	pT3N1Mx IIIA	F	63
P33	KRAS	NSC035	3283	GSE136246	33854168	LUAD	pT1cN0 IA3	M	73
P34	KRAS	NSC036	1585	GSE136246	33854168	LUAD	pT1cN0 IA3	F	80
P35	KRAS	NSC040	1811	GSE136246	33854168	LUAD	pT1bN2 IIIA	F	56
P36	KRAS-co-mutation(TP53)	P023	7809	CO.0121060.V1	34663877	solid LUAD	pt1c pN0 IA3	F	62
P37	KRAS-co-mutation(PIK3CA)	P031	5931	CO.0121060.V1	34663877	acinar LUAD	pt2 pN0 IIA	M	77
P38	KRAS-co-mutation(PBRM1,TP53,STK11,KEAP1)	P2	4783	GSE171145	35140113	LUAD	IVB	M	57
P39	ALK	P024	6657	CO.0121060.V1	34663877	acinar LUAD	pt1b pN0 IA2	F	63
P40	ROS1	PA03	9960	PMID：35027529	35027529	LUAD	IA	F	55
P41	ROS1	PA05	2385	PMID：35027529	35027529	LUAD	IA	F	61
P42	ROS1	PA07	4938	PMID：35027529	35027529	LUAD	IB	M	61
P43	TP53	P027	9264	CO.0121060.V1	34663877	solid LUAD	pt2a pN0 IB	M	49
P44	MET-BM	LC09	4317	GSE202371	36336787	LUAD	IV	M	58
P45	HER2	P6	3119	GSE148071	33953163	LUSC	III/IV	M	59
