# Supplementary material for: Coordinated Multicellular Immune Programs and Drug Targets Revealed by Single-Cell Analysis in Driver-Mutated NSCLC
Source: Int J Mol Sci. 2026 Apr 29;27(9):3997. doi: 10.3390/ijms27093997 (PMC13163347; doi:10.3390/ijms27093997)
Supplement: Supplementary file 1 [file ijms-27-03997-s001.zip › Table S10.xlsx]

## Sheet: module5_pathway_comm_data
Table S10. Interaction network of prognosis-associated LRs in CM5. Related to Figure 4.
source	target	ligand	receptor	prob	pval	interaction_name	interaction_name_2	pathway_name	annotation	evidence
Endothelial_08_CCL21	GE12	IGF1	IGF1R	0.000972826862088304	0	IGF1_IGF1R	IGF1 - IGF1R	IGF	Secreted Signaling	PMID: 14604834
Endothelial_08_CCL21	Endothelial_03_VCAM1	IGF1	ITGA6_ITGB4	0.00211432887514932	0	IGF1_ITGA6_ITGB4	IGF1 - (ITGA6+ITGB4)	IGF	Secreted Signaling	PMID: 28190785; PMID: 28873464
GE12	Fibroblast_06_Alveolar_MS4A7	IL7	IL7R_IL2RG	0.00133200311960222	0	IL7_IL7R_IL2RG	IL7 - (IL7R+IL2RG)	IL2	Secreted Signaling	KEGG: hsa04060
GE12	Macrophage_01_LGMN	IL7	IL7R_IL2RG	0.00101712498743056	0	IL7_IL7R_IL2RG	IL7 - (IL7R+IL2RG)	IL2	Secreted Signaling	KEGG: hsa04060
GE12	Macrophage_03_MARCO	IL7	IL7R_IL2RG	0.00147738506706223	0	IL7_IL7R_IL2RG	IL7 - (IL7R+IL2RG)	IL2	Secreted Signaling	KEGG: hsa04060
Macrophage_03_MARCO	Macrophage_01_LGMN	RETN	TLR4	0.0119781175625801	0	RETN_TLR4	RETN - TLR4	RESISTIN	Secreted Signaling	PMID: 30809105
Mast_02_CHIT1	Macrophage_01_LGMN	RETN	TLR4	0.00346161015389934	0	RETN_TLR4	RETN - TLR4	RESISTIN	Secreted Signaling	PMID: 30809105
Macrophage_03_MARCO	Macrophage_03_MARCO	RETN	TLR4	0.0110333701107217	0	RETN_TLR4	RETN - TLR4	RESISTIN	Secreted Signaling	PMID: 30809105
Mast_02_CHIT1	Macrophage_03_MARCO	RETN	TLR4	0.00318641700125425	0	RETN_TLR4	RETN - TLR4	RESISTIN	Secreted Signaling	PMID: 30809105
Macrophage_03_MARCO	Endothelial_01_FCN3	RETN	CAP1	0.0154996523843903	0	RETN_CAP1	RETN - CAP1	RESISTIN	Secreted Signaling	PMID: 30809105
Macrophage_03_MARCO	Endothelial_03_VCAM1	RETN	CAP1	0.0183979180774986	0	RETN_CAP1	RETN - CAP1	RESISTIN	Secreted Signaling	PMID: 30809105
Macrophage_03_MARCO	Endothelial_04_DKK2	RETN	CAP1	0.016386353165769	0	RETN_CAP1	RETN - CAP1	RESISTIN	Secreted Signaling	PMID: 30809105
Macrophage_03_MARCO	Endothelial_06_CD68	RETN	CAP1	0.0380999432451153	0	RETN_CAP1	RETN - CAP1	RESISTIN	Secreted Signaling	PMID: 30809105
Mast_02_CHIT1	Endothelial_06_CD68	RETN	CAP1	0.0112216173580691	0.04	RETN_CAP1	RETN - CAP1	RESISTIN	Secreted Signaling	PMID: 30809105
Macrophage_03_MARCO	Endothelial_08_CCL21	RETN	CAP1	0.0161884133232737	0	RETN_CAP1	RETN - CAP1	RESISTIN	Secreted Signaling	PMID: 30809105
Macrophage_03_MARCO	Fibroblast_06_Alveolar_MS4A7	RETN	CAP1	0.0563486323451659	0	RETN_CAP1	RETN - CAP1	RESISTIN	Secreted Signaling	PMID: 30809105
Mast_02_CHIT1	Fibroblast_06_Alveolar_MS4A7	RETN	CAP1	0.0168215599137456	0	RETN_CAP1	RETN - CAP1	RESISTIN	Secreted Signaling	PMID: 30809105
Macrophage_03_MARCO	GE1	RETN	CAP1	0.0345126783800928	0	RETN_CAP1	RETN - CAP1	RESISTIN	Secreted Signaling	PMID: 30809105
Macrophage_03_MARCO	GE12	RETN	CAP1	0.0165015097206453	0	RETN_CAP1	RETN - CAP1	RESISTIN	Secreted Signaling	PMID: 30809105
Macrophage_03_MARCO	Macrophage_01_LGMN	RETN	CAP1	0.0593383866207122	0	RETN_CAP1	RETN - CAP1	RESISTIN	Secreted Signaling	PMID: 30809105
Mast_02_CHIT1	Macrophage_01_LGMN	RETN	CAP1	0.0177535374285649	0	RETN_CAP1	RETN - CAP1	RESISTIN	Secreted Signaling	PMID: 30809105
Macrophage_03_MARCO	Macrophage_03_MARCO	RETN	CAP1	0.0792131703110542	0	RETN_CAP1	RETN - CAP1	RESISTIN	Secreted Signaling	PMID: 30809105
Mast_02_CHIT1	Macrophage_03_MARCO	RETN	CAP1	0.0240561023923219	0	RETN_CAP1	RETN - CAP1	RESISTIN	Secreted Signaling	PMID: 30809105
Macrophage_03_MARCO	Macrophage_05_CSTB	RETN	CAP1	0.027113056209743	0	RETN_CAP1	RETN - CAP1	RESISTIN	Secreted Signaling	PMID: 30809105
Macrophage_03_MARCO	Mast_02_CHIT1	RETN	CAP1	0.0724307595563077	0	RETN_CAP1	RETN - CAP1	RESISTIN	Secreted Signaling	PMID: 30809105
Mast_02_CHIT1	Mast_02_CHIT1	RETN	CAP1	0.0218841218666719	0	RETN_CAP1	RETN - CAP1	RESISTIN	Secreted Signaling	PMID: 30809105
GE1	Mast_02_CHIT1	KITLG	KIT	0.00604980030268479	0	KITL_KIT	KITL - KIT	KIT	Secreted Signaling	KEGG: hsa04080
Endothelial_08_CCL21	Macrophage_01_LGMN	RARRES2	CMKLR1	0.00227424315520622	0	RARRES2_CMKLR1	RARRES2 - CMKLR1	CHEMERIN	Secreted Signaling	PMID: 24671882
Fibroblast_06_Alveolar_MS4A7	Macrophage_01_LGMN	RARRES2	CMKLR1	0.00302572914609073	0	RARRES2_CMKLR1	RARRES2 - CMKLR1	CHEMERIN	Secreted Signaling	PMID: 24671882
GE12	Macrophage_01_LGMN	RARRES2	CMKLR1	0.00192294581945511	0	RARRES2_CMKLR1	RARRES2 - CMKLR1	CHEMERIN	Secreted Signaling	PMID: 24671882
GE1	Endothelial_06_CD68	SCGB3A2	MARCO	0.0129813007661071	0	SCGB3A2_MARCO	SCGB3A2 - MARCO	UGRP1	Secreted Signaling	PMID: 12847263
GE1	Fibroblast_06_Alveolar_MS4A7	SCGB3A2	MARCO	0.0175391409821072	0	SCGB3A2_MARCO	SCGB3A2 - MARCO	UGRP1	Secreted Signaling	PMID: 12847263
GE1	Macrophage_01_LGMN	SCGB3A2	MARCO	0.017403189928093	0	SCGB3A2_MARCO	SCGB3A2 - MARCO	UGRP1	Secreted Signaling	PMID: 12847263
GE1	Macrophage_03_MARCO	SCGB3A2	MARCO	0.107658267615932	0	SCGB3A2_MARCO	SCGB3A2 - MARCO	UGRP1	Secreted Signaling	PMID: 12847263
GE1	Macrophage_05_CSTB	SCGB3A2	MARCO	0.0193372839269107	0	SCGB3A2_MARCO	SCGB3A2 - MARCO	UGRP1	Secreted Signaling	PMID: 12847263
GE1	Mast_02_CHIT1	SCGB3A2	MARCO	0.0564821087226589	0	SCGB3A2_MARCO	SCGB3A2 - MARCO	UGRP1	Secreted Signaling	PMID: 12847263
