# Supplementary material for: Coordinated Multicellular Immune Programs and Drug Targets Revealed by Single-Cell Analysis in Driver-Mutated NSCLC
Source: Int J Mol Sci. 2026 Apr 29;27(9):3997. doi: 10.3390/ijms27093997 (PMC13163347; doi:10.3390/ijms27093997)
Supplement: Supplementary file 1 [file ijms-27-03997-s001.zip › Table S11.xlsx]

## Sheet: cancer.hr
Table S11. HR-related regulons in CM2 and CM5 and their associated cancer cells. Related to Figure 5.
	source	target	cancer	HR	lower	upper	p	significance	color	type	regulor	mor
1	FOXF2	ITGB1	LUAD	1.512	1.086	2.105	0.014	*	Worse survival	CM2	FOXF2-ITGB1	-1
2	HOXB9	ANGPTL2	LUAD	1.408	1.015	1.954	0.041	*	Worse survival	CM2	HOXB9-ANGPTL2	1
3	PAX6	ITGA5	LUAD	1.685	1.179	2.408	0.004	**	Worse survival	CM2	PAX6-ITGA5	1
4	PAX6	ITGB1	LUAD	2.025	1.4	2.929	0	****	Worse survival	CM2	PAX6-ITGB1	1
5	SRF	ITGB1	LUAD	1.699	1.219	2.369	0.002	**	Worse survival	CM2	SRF-ITGB1	1
6	ATF2	RETN	LUSC	1.44	1.057	1.961	0.021	*	Worse survival	CM5	ATF2-RETN	1
7	ATF3	TLR4	LUSC	1.409	1.047	1.897	0.024	*	Worse survival	CM5	ATF3-TLR4	-1
8	CEBPA	IGF1	LUSC	1.385	1.014	1.891	0.041	*	Worse survival	CM5	CEBPA-IGF1	1
9	CEBPA	RETN	LUSC	1.609	1.16	2.23	0.004	**	Worse survival	CM5	CEBPA-RETN	1
10	CEBPA	SCGB3A2	LUAD	0.681	0.489	0.947	0.023	*	Better survival	CM5	CEBPA-SCGB3A2	1
11	CEBPB	IGF1	LUSC	1.701	1.255	2.306	0.001	***	Worse survival	CM5	CEBPB-IGF1	1
12	CEBPB	RETN	LUSC	1.584	1.203	2.086	0.001	***	Worse survival	CM5	CEBPB-RETN	1
13	CEBPD	IGF1	LUSC	1.48	1.086	2.017	0.013	*	Worse survival	CM5	CEBPD-IGF1	1
14	CEBPD	SCGB3A2	LUSC	1.37	1.027	1.826	0.032	*	Worse survival	CM5	CEBPD-SCGB3A2	1
15	CEBPD	TLR4	LUSC	1.536	1.117	2.111	0.008	**	Worse survival	CM5	CEBPD-TLR4	1
16	DDIT3	RETN	LUSC	1.458	1.052	2.021	0.024	*	Worse survival	CM5	DDIT3-RETN	-1
17	DNMT1	RETN	LUSC	1.721	1.208	2.452	0.003	**	Worse survival	CM5	DNMT1-RETN	1
18	ERG	IGF1	LUSC	1.381	1.036	1.84	0.028	*	Worse survival	CM5	ERG-IGF1	1
19	ESR1	IGF1	LUSC	1.588	1.181	2.135	0.002	**	Worse survival	CM5	ESR1-IGF1	1
20	ESR1	RETN	LUSC	1.69	1.28	2.233	0	****	Worse survival	CM5	ESR1-RETN	1
21	FOS	IGF1	LUSC	1.37	1.009	1.86	0.044	*	Worse survival	CM5	FOS-IGF1	1
22	FOXM1	IGF1	LUAD	1.441	1.029	2.018	0.034	*	Worse survival	CM5	FOXM1-IGF1	1
23	FOXO1	RETN	LUSC	1.531	1.109	2.113	0.01	**	Worse survival	CM5	FOXO1-RETN	1
24	HNF1A	IGF1	LUSC	1.555	1.112	2.174	0.01	**	Worse survival	CM5	HNF1A-IGF1	1
25	HNF4A	IGF1	LUSC	1.439	1.047	1.979	0.025	*	Worse survival	CM5	HNF4A-IGF1	1
26	HOXA9	IGF1	LUSC	1.441	1.042	1.994	0.027	*	Worse survival	CM5	HOXA9-IGF1	1
27	HOXA9	IGF1R	LUAD	1.478	1.032	2.118	0.033	*	Worse survival	CM5	HOXA9-IGF1R	1
28	HTATIP2	IGF1	LUSC	1.548	1.13	2.122	0.007	**	Worse survival	CM5	HTATIP2-IGF1	1
29	IRF8	IGF1	LUSC	1.361	1.032	1.794	0.029	*	Worse survival	CM5	IRF8-IGF1	1
30	JUN	IGF1	LUSC	1.603	1.164	2.206	0.004	**	Worse survival	CM5	JUN-IGF1	1
31	KLF15	CMKLR1	LUAD	0.601	0.413	0.874	0.008	**	Better survival	CM5	KLF15-CMKLR1	1
32	KLF15	RARRES2	LUAD	0.657	0.47	0.92	0.015	*	Better survival	CM5	KLF15-RARRES2	1
33	KLF15	RARRES2	LUSC	1.581	1.161	2.153	0.004	**	Worse survival	CM5	KLF15-RARRES2	1
34	KLF6	IGF1	LUSC	1.463	1.094	1.957	0.01	**	Worse survival	CM5	KLF6-IGF1	1
35	MITF	IGF1	LUSC	1.419	1.074	1.875	0.014	*	Worse survival	CM5	MITF-IGF1	1
36	NFKB1	IGF1	LUSC	1.494	1.065	2.096	0.02	*	Worse survival	CM5	NFKB1-IGF1	-1
37	NR1H4	RARRES2	LUSC	1.516	1.108	2.073	0.009	**	Worse survival	CM5	NR1H4-RARRES2	1
38	PAX3	RETN	LUSC	1.56	1.127	2.159	0.007	**	Worse survival	CM5	PAX3-RETN	1
39	PGR	IGF1R	LUAD	1.469	1.025	2.106	0.036	*	Worse survival	CM5	PGR-IGF1R	1
40	PGR	ITGA6	LUAD	1.609	1.138	2.275	0.007	**	Worse survival	CM5	PGR-ITGA6	1
41	POU2F2	RETN	LUSC	1.639	1.233	2.177	0.001	***	Worse survival	CM5	POU2F2-RETN	1
42	PPARA	RETN	LUSC	1.651	1.207	2.259	0.002	**	Worse survival	CM5	PPARA-RETN	1
43	PPARGC1A	IGF1	LUSC	1.415	1.049	1.909	0.023	*	Worse survival	CM5	PPARGC1A-IGF1	1
44	PPARG	IGF1	LUSC	1.441	1.059	1.959	0.02	*	Worse survival	CM5	PPARG-IGF1	-1
45	PPARG	RARRES2	LUSC	1.669	1.206	2.309	0.002	**	Worse survival	CM5	PPARG-RARRES2	1
46	PPARG	RETN	LUSC	1.666	1.212	2.292	0.002	**	Worse survival	CM5	PPARG-RETN	1
47	PPARG	TLR4	LUSC	1.404	1.034	1.907	0.03	*	Worse survival	CM5	PPARG-TLR4	-1
48	RB1	IGF1	LUSC	1.444	1.066	1.956	0.018	*	Worse survival	CM5	RB1-IGF1	1
49	RELA	IGF1	LUSC	1.741	1.221	2.482	0.002	**	Worse survival	CM5	RELA-IGF1	-1
50	SNAI1	ITGB4	LUAD	1.873	1.342	2.614	0	****	Worse survival	CM5	SNAI1-ITGB4	1
51	SNAI1	ITGB4	LUSC	1.428	1.046	1.951	0.025	*	Worse survival	CM5	SNAI1-ITGB4	1
52	SP1	ITGA6	LUAD	1.553	1.103	2.187	0.012	*	Worse survival	CM5	SP1-ITGA6	1
53	SP1	RETN	LUSC	1.585	1.105	2.273	0.012	*	Worse survival	CM5	SP1-RETN	1
54	SP3	RETN	LUSC	1.485	1.043	2.116	0.028	*	Worse survival	CM5	SP3-RETN	1
55	SPI1	IGF1	LUSC	1.49	1.13	1.964	0.005	**	Worse survival	CM5	SPI1-IGF1	1
56	SPI1	TLR4	LUSC	1.336	1.022	1.745	0.034	*	Worse survival	CM5	SPI1-TLR4	1
57	SREBF1	RETN	LUSC	1.881	1.341	2.639	0	****	Worse survival	CM5	SREBF1-RETN	1
58	STAT2	IGF1	LUSC	1.377	1.002	1.891	0.048	*	Worse survival	CM5	STAT2-IGF1	1
59	STAT5A	IGF1	LUSC	1.347	1.009	1.798	0.043	*	Worse survival	CM5	STAT5A-IGF1	1
60	STAT5B	IGF1	LUSC	1.389	1.024	1.884	0.035	*	Worse survival	CM5	STAT5B-IGF1	1
61	STAT6	RETN	LUSC	1.756	1.274	2.421	0.001	***	Worse survival	CM5	STAT6-RETN	1
62	USF2	IGF1	LUSC	1.536	1.105	2.134	0.011	*	Worse survival	CM5	USF2-IGF1	1
63	WT1	IGF1	LUSC	1.429	1.06	1.926	0.019	*	Worse survival	CM5	WT1-IGF1	-1
64	XBP1	IGF1	LUSC	1.322	1.011	1.729	0.041	*	Worse survival	CM5	XBP1-IGF1	1
65	ZEB1	ITGB4	LUAD	1.724	1.214	2.447	0.002	**	Worse survival	CM5	ZEB1-ITGB4	-1
66	AP1	ROS1	LUSC	1.388	1.064	1.812	0.016	*	Worse survival	CM2.tumor	AP1-ROS1	1
67	BCLAF1	TP53	LUSC	0.711	0.52	0.972	0.032	*	Better survival	CM2.tumor	BCLAF1-TP53	1
68	CEBPB	EGFR	LUAD	1.812	1.26	2.605	0.001	***	Worse survival	CM2.tumor	CEBPB-EGFR	1
69	CEBPB	KRAS	LUAD	1.776	1.24	2.544	0.002	**	Worse survival	CM2.tumor	CEBPB-KRAS	1
70	CEBPB	S100A8	LUAD	1.604	1.166	2.206	0.004	**	Worse survival	CM2.tumor	CEBPB-S100A8	1
71	CEBPB	S100A8	LUSC	1.331	1.014	1.748	0.04	*	Worse survival	CM2.tumor	CEBPB-S100A8	1
72	CEBPG	EGFR	LUAD	1.517	1.048	2.197	0.027	*	Worse survival	CM2.tumor	CEBPG-EGFR	1
73	CEBPG	S100A8	LUAD	1.532	1.057	2.22	0.024	*	Worse survival	CM2.tumor	CEBPG-S100A8	1
74	CREM	BRAF	LUAD	1.486	1.018	2.169	0.04	*	Worse survival	CM2.tumor	CREM-BRAF	1
75	DMTF1	KRAS	LUSC	0.717	0.526	0.977	0.035	*	Better survival	CM2.tumor	DMTF1-KRAS	1
76	ERF	EGFR	LUAD	2.042	1.404	2.97	0	****	Worse survival	CM2.tumor	ERF-EGFR	1
77	ESR1	EGFR	LUSC	1.392	1.015	1.907	0.04	*	Worse survival	CM2.tumor	ESR1-EGFR	1
78	ETS2	EGFR	LUAD	1.556	1.087	2.228	0.016	*	Worse survival	CM2.tumor	ETS2-EGFR	1
79	FOSL1	EGFR	LUAD	1.694	1.203	2.386	0.003	**	Worse survival	CM2.tumor	FOSL1-EGFR	1
80	FOXP2	MET	LUAD	1.472	1.019	2.127	0.039	*	Worse survival	CM2.tumor	FOXP2-MET	-1
81	GATA1	FCGRT	LUAD	0.623	0.441	0.879	0.007	**	Better survival	CM2.tumor	GATA1-FCGRT	1
82	HIF1A	S100A8	LUAD	1.577	1.136	2.19	0.006	**	Worse survival	CM2.tumor	HIF1A-S100A8	1
83	HOXA11	EGFR	LUAD	1.624	1.113	2.371	0.012	*	Worse survival	CM2.tumor	HOXA11-EGFR	1
84	HOXA9	KRAS	LUAD	2.022	1.367	2.991	0	****	Worse survival	CM2.tumor	HOXA9-KRAS	1
85	HOXB7	EGFR	LUAD	1.714	1.192	2.465	0.004	**	Worse survival	CM2.tumor	HOXB7-EGFR	1
86	HSF1	KRAS	LUAD	1.613	1.139	2.284	0.007	**	Worse survival	CM2.tumor	HSF1-KRAS	1
87	ID1	EGFR	LUAD	1.828	1.25	2.671	0.002	**	Worse survival	CM2.tumor	ID1-EGFR	1
88	KLF5	EGFR	LUAD	1.488	1.056	2.098	0.023	*	Worse survival	CM2.tumor	KLF5-EGFR	1
89	MAZ	KRAS	LUAD	1.432	1.003	2.044	0.048	*	Worse survival	CM2.tumor	MAZ-KRAS	1
90	MBD2	S100A7	LUAD	1.663	1.124	2.46	0.011	*	Worse survival	CM2.tumor	MBD2-S100A7	1
91	MNT	KRAS	LUAD	1.45	1.023	2.057	0.037	*	Worse survival	CM2.tumor	MNT-KRAS	1
92	MYC	EGFR	LUAD	1.534	1.073	2.192	0.019	*	Worse survival	CM2.tumor	MYC-EGFR	1
93	MYC	KRAS	LUAD	1.532	1.08	2.172	0.017	*	Worse survival	CM2.tumor	MYC-KRAS	1
94	MYC	MET	LUAD	1.398	1.006	1.943	0.046	*	Worse survival	CM2.tumor	MYC-MET	1
95	MYC	S100A7	LUAD	1.606	1.152	2.238	0.005	**	Worse survival	CM2.tumor	MYC-S100A7	1
96	MYOD1	S100A8	LUAD	1.568	1.088	2.258	0.016	*	Worse survival	CM2.tumor	MYOD1-S100A8	1
97	NFE2L2	KRAS	LUSC	0.741	0.56	0.979	0.035	*	Better survival	CM2.tumor	NFE2L2-KRAS	1
98	NFKB2	EGFR	LUAD	1.594	1.092	2.329	0.016	*	Worse survival	CM2.tumor	NFKB2-EGFR	1
99	NFKB	FCGRT	LUAD	0.68	0.495	0.935	0.018	*	Better survival	CM2.tumor	NFKB-FCGRT	1
100	NFKB	S100A7	LUAD	1.631	1.165	2.285	0.004	**	Worse survival	CM2.tumor	NFKB-S100A7	1
101	NR0B2	EGFR	LUSC	1.462	1.024	2.088	0.037	*	Worse survival	CM2.tumor	NR0B2-EGFR	1
102	NR0B2	TP53	LUAD	0.62	0.431	0.892	0.01	**	Better survival	CM2.tumor	NR0B2-TP53	1
103	NR3C1	KRAS	LUAD	1.493	1.047	2.129	0.027	*	Worse survival	CM2.tumor	NR3C1-KRAS	1
104	NUPR1	TP53	LUAD	0.677	0.483	0.951	0.024	*	Better survival	CM2.tumor	NUPR1-TP53	1
105	PAX6	KRAS	LUAD	2.106	1.381	3.212	0.001	***	Worse survival	CM2.tumor	PAX6-KRAS	1
106	PAX6	MET	LUAD	1.47	1.013	2.133	0.043	*	Worse survival	CM2.tumor	PAX6-MET	1
107	PHF20	KRAS	LUAD	1.55	1.084	2.215	0.016	*	Worse survival	CM2.tumor	PHF20-KRAS	1
108	PITX1	KRAS	LUAD	1.477	1.05	2.079	0.025	*	Worse survival	CM2.tumor	PITX1-KRAS	1
109	POU1F1	KRAS	LUSC	0.693	0.489	0.982	0.039	*	Better survival	CM2.tumor	POU1F1-KRAS	1
110	POU3F2	BRAF	LUSC	0.656	0.455	0.944	0.023	*	Better survival	CM2.tumor	POU3F2-BRAF	1
111	RARB	EGFR	LUAD	1.596	1.096	2.325	0.015	*	Worse survival	CM2.tumor	RARB-EGFR	1
112	RELA	EGFR	LUAD	1.528	1.085	2.153	0.015	*	Worse survival	CM2.tumor	RELA-EGFR	1
113	RELA	FCGRT	LUSC	1.467	1.07	2.013	0.017	*	Worse survival	CM2.tumor	RELA-FCGRT	1
114	RELA	MET	LUAD	1.454	1.03	2.052	0.033	*	Worse survival	CM2.tumor	RELA-MET	1
115	RELA	S100A6	LUAD	1.627	1.112	2.38	0.012	*	Worse survival	CM2.tumor	RELA-S100A6	1
116	SNAI1	EGFR	LUAD	1.502	1.084	2.08	0.014	*	Worse survival	CM2.tumor	SNAI1-EGFR	1
117	SNAI1	EGFR	LUSC	1.491	1.078	2.062	0.016	*	Worse survival	CM2.tumor	SNAI1-EGFR	1
118	SNAI1	KRAS	LUAD	1.691	1.194	2.397	0.003	**	Worse survival	CM2.tumor	SNAI1-KRAS	1
119	SP1	KRAS	LUSC	0.728	0.538	0.985	0.04	*	Better survival	CM2.tumor	SP1-KRAS	1
120	SP1	S100A6	LUAD	1.532	1.019	2.303	0.04	*	Worse survival	CM2.tumor	SP1-S100A6	-1
121	SP1	S100A8	LUAD	1.641	1.137	2.369	0.008	**	Worse survival	CM2.tumor	SP1-S100A8	1
122	SP3	EGFR	LUAD	1.482	1.06	2.071	0.021	*	Worse survival	CM2.tumor	SP3-EGFR	1
123	SP3	KRAS	LUSC	0.715	0.536	0.954	0.023	*	Better survival	CM2.tumor	SP3-KRAS	1
124	SP3	MET	LUAD	1.461	1.04	2.052	0.029	*	Worse survival	CM2.tumor	SP3-MET	1
125	SP3	RRAS	LUAD	1.945	1.317	2.874	0.001	***	Worse survival	CM2.tumor	SP3-RRAS	1
126	SPI1	FCGRT	LUAD	0.691	0.49	0.976	0.036	*	Better survival	CM2.tumor	SPI1-FCGRT	1
127	SPI1	FCGRT	LUSC	1.336	1.016	1.757	0.038	*	Worse survival	CM2.tumor	SPI1-FCGRT	1
128	SSRP1	KRAS	LUAD	1.541	1.081	2.196	0.017	*	Worse survival	CM2.tumor	SSRP1-KRAS	1
129	STAT1	EGFR	LUAD	1.489	1.036	2.14	0.032	*	Worse survival	CM2.tumor	STAT1-EGFR	1
130	STAT1	FCGRT	LUSC	1.359	1.009	1.831	0.044	*	Worse survival	CM2.tumor	STAT1-FCGRT	-1
131	TBP	EGFR	LUAD	1.458	1.011	2.102	0.043	*	Worse survival	CM2.tumor	TBP-EGFR	1
132	TBP	KRAS	LUAD	1.454	1.035	2.044	0.031	*	Worse survival	CM2.tumor	TBP-KRAS	1
133	TBP	KRAS	LUSC	0.693	0.511	0.94	0.019	*	Better survival	CM2.tumor	TBP-KRAS	1
134	TBPL1	TP53	LUSC	0.683	0.507	0.921	0.012	*	Better survival	CM2.tumor	TBPL1-TP53	1
135	TFAP2A	EGFR	LUAD	1.636	1.173	2.281	0.004	**	Worse survival	CM2.tumor	TFAP2A-EGFR	1
136	TFAP2A	KRAS	LUAD	1.873	1.328	2.641	0	****	Worse survival	CM2.tumor	TFAP2A-KRAS	1
137	TFAP2A	S100A4	LUAD	1.516	1.061	2.165	0.022	*	Worse survival	CM2.tumor	TFAP2A-S100A4	1
138	USF2	EGFR	LUAD	1.551	1.068	2.252	0.021	*	Worse survival	CM2.tumor	USF2-EGFR	1
139	USF2	KRAS	LUAD	1.642	1.119	2.409	0.011	*	Worse survival	CM2.tumor	USF2-KRAS	1
140	YBX3	KRAS	LUAD	1.667	1.157	2.403	0.006	**	Worse survival	CM2.tumor	YBX3-KRAS	1
141	YY1	EGFR	LUAD	1.446	1.007	2.077	0.046	*	Worse survival	CM2.tumor	YY1-EGFR	1
142	BRCA1	EGFR	LUAD	1.535	1.085	2.172	0.015	*	Worse survival	CM5.tumor	BRCA1-EGFR	-1
143	ETV3	KRAS	LUSC	0.688	0.51	0.928	0.014	*	Better survival	CM5.tumor	ETV3-KRAS	-1
144	GLI1	EGFR	LUAD	1.596	1.11	2.293	0.012	*	Worse survival	CM5.tumor	GLI1-EGFR	-1
145	GLI1	S100A7	LUAD	1.632	1.142	2.333	0.007	**	Worse survival	CM5.tumor	GLI1-S100A7	1
146	GLI2	EGFR	LUAD	1.922	1.34	2.756	0	****	Worse survival	CM5.tumor	GLI2-EGFR	-1
147	HMGA1	KRAS	LUAD	1.582	1.109	2.257	0.011	*	Worse survival	CM5.tumor	HMGA1-KRAS	1
148	HMGA2	KRAS	LUAD	1.668	1.141	2.44	0.008	**	Worse survival	CM5.tumor	HMGA2-KRAS	1
149	HMGA2	KRAS	LUSC	0.746	0.557	0.999	0.049	*	Better survival	CM5.tumor	HMGA2-KRAS	1
150	HNF4A	KRAS	LUAD	1.667	1.118	2.484	0.012	*	Worse survival	CM5.tumor	HNF4A-KRAS	1
151	HOXA7	EGFR	LUAD	2.199	1.486	3.254	0	****	Worse survival	CM5.tumor	HOXA7-EGFR	1
152	KLF10	EGFR	LUAD	1.389	1.008	1.915	0.045	*	Worse survival	CM5.tumor	KLF10-EGFR	-1
153	KLF9	ROS1	LUSC	1.453	1.079	1.956	0.014	*	Worse survival	CM5.tumor	KLF9-ROS1	1
154	MAX	TP53	LUSC	0.649	0.481	0.875	0.005	**	Better survival	CM5.tumor	MAX-TP53	1
155	PAX3	FCGRT	LUAD	0.618	0.425	0.899	0.012	*	Better survival	CM5.tumor	PAX3-FCGRT	1
156	SMAD7	MET	LUSC	1.457	1.07	1.984	0.017	*	Worse survival	CM5.tumor	SMAD7-MET	1
157	STAT4	FCGRT	LUSC	1.352	1.012	1.807	0.041	*	Worse survival	CM5.tumor	STAT4-FCGRT	1
158	TGIF1	KRAS	LUAD	1.809	1.271	2.576	0.001	***	Worse survival	CM5.tumor	TGIF1-KRAS	1
159	TGIF1	KRAS	LUSC	0.688	0.517	0.916	0.01	**	Better survival	CM5.tumor	TGIF1-KRAS	1
160	TP73	KRAS	LUAD	1.517	1.044	2.204	0.029	*	Worse survival	CM5.tumor	TP73-KRAS	1
161	TTF1	KRAS	LUAD	1.442	1.025	2.029	0.035	*	Worse survival	CM5.tumor	TTF1-KRAS	1
162	USF1	FCGRT	LUAD	0.68	0.473	0.979	0.038	*	Better survival	CM5.tumor	USF1-FCGRT	1
