# Supplementary material for: Coordinated Multicellular Immune Programs and Drug Targets Revealed by Single-Cell Analysis in Driver-Mutated NSCLC
Source: Int J Mol Sci. 2026 Apr 29;27(9):3997. doi: 10.3390/ijms27093997 (PMC13163347; doi:10.3390/ijms27093997)
Supplement: Supplementary file 1 [file ijms-27-03997-s001.zip › Table S12.xlsx]

## Sheet: coeffident
Table S12. Coefficient of the prognostic model. Related to Figure 5.
	Coefficient	Regulon
1	0.0634830144207167	PAX6-ITGB1
2	0.0170222271634253	CEBPB-IGF1
3	0.297883632665836	CEBPB-RETN
4	0.141178953767472	NR1H4-RARRES2
5	0.0334219627329346	PPARG-RARRES2
6	0.236149127993547	RELA-IGF1
7	0.138772096235928	SNAI1-ITGB4
8	0.365986839632698	SP1-ITGA6
9	0.0100865504659812	USF2-IGF1
