# Supplementary material for: Coordinated Multicellular Immune Programs and Drug Targets Revealed by Single-Cell Analysis in Driver-Mutated NSCLC
Source: Int J Mol Sci. 2026 Apr 29;27(9):3997. doi: 10.3390/ijms27093997 (PMC13163347; doi:10.3390/ijms27093997)
Supplement: Supplementary file 1 [file ijms-27-03997-s001.zip › Table S13.csv]

Table S13. Correlation between traget-gene expression and drug sensitivity. Related to Figure 7
Gene_name	Drug_name	p_value	correlation	p_value_1	correlation_1
CEBPB	AGK-2	4.26E-68	-0.690769744	yes	yes
CEBPB	BRD-K99584050	3.21E-50	-0.649391418	yes	yes
CEBPB	lovastatin	4.90E-46	-0.575333139	yes	yes
CEBPB	SJ-172550	1.74E-46	-0.574832561	yes	yes
CEBPB	procarbazine	8.97E-39	-0.482707329	yes	yes
CEBPB	abiraterone	1.52E-37	-0.469301065	yes	yes
CEBPB	BRD-K44224150	2.50E-31	-0.460889535	yes	yes
CEBPB	KH-CB19	5.56E-24	-0.460841303	yes	yes
CEBPB	compound 1B	2.44E-27	-0.457578709	yes	yes
CEBPB	CAY10576	6.17E-31	-0.437589658	yes	yes
CEBPB	CI-976	1.43E-23	-0.417793259	yes	yes
CEBPB	C6-ceramide	5.57E-23	-0.357320321	yes	yes
CEBPB	fumonisin B1	6.66E-15	-0.356438961	yes	yes
CEBPB	birinapant	1.52E-22	-0.3545224	yes	yes
CEBPB	BRD-K16147474	3.57E-20	-0.342902431	yes	yes
CEBPB	BRD-K33199242	1.95E-16	-0.340861191	yes	yes
CEBPB	BRD-K48477130	1.88E-16	-0.334774135	yes	yes
CEBPB	BRD-A05715709	2.25E-18	-0.307797912	yes	yes
CEBPB	BMS-536924	7.94E-12	-0.291924757	yes	yes
CEBPB	fluvastatin	7.32E-12	-0.285358391	yes	yes
CEBPB	LE-135	1.13E-08	-0.279466194	yes	yes
CEBPB	BRD-K94991378	1.26E-13	-0.271429157	yes	yes
CEBPB	staurosporine	3.73E-10	-0.267313147	yes	yes
CEBPB	BRD-K71781559	2.61E-11	-0.263765922	yes	yes
CEBPB	NVP-TAE684	1.21E-08	-0.261356962	yes	yes
CEBPB	BRD-K96970199	1.94E-08	-0.249452832	yes	yes
CEBPB	tosedostat	1.99E-06	-0.239754685	yes	yes
CEBPB	A-804598	4.96E-13	-0.239471055	yes	yes
CEBPB	BRD-K71935468	1.81E-09	-0.230034361	yes	yes
CEBPB	fulvestrant	8.81E-06	-0.222786714	yes	yes
CEBPB	avicin D	2.74E-07	-0.209971469	yes	yes
CEBPB	salermide:PLX-4032 (12:1 mol/mol)	3.10E-07	-0.200125463	yes	yes
CEBPB	MK-0752	1.83E-09	-0.19598294	yes	yes
CEBPB	BRD-K42260513	3.76E-07	-0.192230968	yes	yes
CEBPB	thalidomide	1.49E-05	-0.187851993	yes	yes
CEBPB	bardoxolone methyl	0.001499723	-0.180393736	yes	yes
CEBPB	CIL56	0.004756197	-0.17891485	yes	yes
CEBPB	ruxolitinib	0.002176806	-0.177512133	yes	yes
CEBPB	GSK1059615	0.01384149	-0.168531929	yes	yes
CEBPB	BMS-345541	0.005249222	-0.167228894	yes	yes
CEBPB	BRD4132	0.001743949	-0.16596086	yes	yes
CEBPB	tamoxifen	0.006206018	-0.165360549	yes	yes
CEBPB	PRL-3 inhibitor I	0.000109018	-0.16349855	yes	yes
CEBPB	simvastatin	5.60E-07	-0.160763503	yes	yes
CEBPB	TGX-221	0.001148888	-0.152194249	yes	yes
CEBPB	BRD-K34099515	0.000408456	-0.14950118	yes	yes
CEBPB	AZD7762	0.044679185	-0.142879687	yes	yes
CEBPB	BRD-K29086754	0.007579156	-0.140917849	yes	yes
CEBPB	VAF-347	5.96E-07	-0.133481952	yes	yes
CEBPB	BRD-K96431673	0.001649219	-0.13170121	yes	yes
CEBPB	temozolomide	0.013647681	-0.130791017	yes	yes
CEBPB	pifithrin-alpha	0.014602252	-0.123678761	yes	yes
CEBPB	968	0.060687182	-0.109865731	no	yes
CEBPB	dasatinib	0.006219652	-0.09930431	yes	yes
CEBPB	GANT-61	0.252886042	-0.099273619	no	yes
CEBPB	VU0155056	0.024569478	-0.097731282	yes	yes
CEBPB	BRD-K48334597	0.344390625	-0.089036326	no	yes
CEBPB	MLN2238	0.236681963	-0.086794996	no	yes
CEBPB	lapatinib	0.413240748	-0.073113328	no	yes
CEBPB	NPC-26	0.290528895	-0.067239633	no	yes
CEBPB	erlotinib:PLX-4032 (2:1 mol/mol)	0.219504242	-0.062813236	no	yes
CEBPB	BRD-K79669418	0.014217382	-0.046477551	yes	yes
CEBPB	ML334 diastereomer	0.006748341	-0.041777814	yes	yes
CEBPB	docetaxel	0.813440212	-0.039722095	no	yes
CEBPB	BRD9876:MK-1775 (4:1 mol/mol)	0.819234945	-0.038083436	no	yes
CEBPB	FSC231	0.159166967	-0.025438518	no	yes
CEBPB	CIL70	0.566517395	-0.024497189	no	yes
CEBPB	pitstop2	0.471373727	-0.019396163	no	yes
CEBPB	niclosamide	0.656911291	-0.019387985	no	yes
CEBPB	BRD-K58730230	0.279683574	-0.017364522	no	yes
CEBPB	CIL55A	0.793890423	-0.01367392	no	yes
CEBPB	GSK4112	0.865354921	-0.01189852	no	yes
CEBPB	BRD-K49290616	0.919576835	-0.006309369	no	yes
CEBPB	imatinib	0.348458747	-0.00593626	no	yes
CEBPB	nilotinib	0.470337213	-0.005699904	no	yes
CEBPB	saracatinib	0.645295586	-0.004288091	no	yes
CEBPB	QS-11	0.916329472	-0.000440197	no	yes
CEBPB	temsirolimus	0.145321812	0.001017718	no	no
CEBPB	alvocidib	0.200180136	0.003141906	no	no
CEBPB	tamatinib	0.705077778	0.004820389	no	no
CEBPB	IC-87114	0.238786267	0.005731192	no	no
CEBPB	erlotinib	0.935067067	0.007966968	no	no
CEBPB	SR1001	0.324625211	0.008896666	no	no
CEBPB	BRD-K99006945	0.607602671	0.009893607	no	no
CEBPB	TW-37	0.095974979	0.012246769	no	no
CEBPB	CAY10594	0.1041678	0.013023897	no	no
CEBPB	canertinib	0.117459497	0.013328083	no	no
CEBPB	tacrolimus	0.110736848	0.01446596	no	no
CEBPB	SNS-032	0.102688919	0.015195378	no	no
CEBPB	BRD-K07442505	0.291628783	0.017600625	no	no
CEBPB	JW-55	0.720150579	0.019326282	no	no
CEBPB	SID 26681509	0.120535548	0.022932052	no	no
CEBPB	KU-55933	0.014660768	0.029898059	yes	no
CEBPB	AZD4547	0.207894195	0.030653474	no	no
CEBPB	isoevodiamine	0.020324094	0.031643855	yes	no
CEBPB	ifosfamide	0.552265888	0.032628181	no	no
CEBPB	AT7867	0.063106769	0.032868951	no	no
CEBPB	SN-38	0.01477842	0.03568385	yes	no
CEBPB	FQI-1	0.010670997	0.037255543	yes	no
CEBPB	BRD-K30748066	0.034285995	0.040287884	yes	no
CEBPB	XL765	0.102486252	0.040967232	no	no
CEBPB	VX-680	0.255794354	0.0418101	no	no
CEBPB	nakiterpiosin	0.013054083	0.044722377	yes	no
CEBPB	PD 153035	0.263731738	0.045277659	no	no
CEBPB	PLX-4720	0.431472504	0.045419432	no	no
CEBPB	NVP-231	0.020678043	0.046721257	yes	no
CEBPB	KW-2449	0.01029359	0.046841784	yes	no
CEBPB	BRD-K01737880	0.039941349	0.047808666	yes	no
CEBPB	vincristine	0.01108352	0.047852742	yes	no
CEBPB	spautin-1	0.110360534	0.051659984	no	no
CEBPB	CBB-1007	0.481058407	0.052668758	no	no
CEBPB	zebularine	0.013510718	0.054175207	yes	no
CEBPB	dinaciclib	0.009441152	0.054590772	yes	no
CEBPB	BRD-K66453893	0.002030844	0.056390407	yes	no
CEBPB	methotrexate	0.012131903	0.056846118	yes	no
CEBPB	BRD-K37390332	0.294834268	0.057510916	no	no
CEBPB	3-Cl-AHPC	0.003932702	0.05753377	yes	no
CEBPB	paclitaxel	0.003278826	0.057820229	yes	no
CEBPB	BRD-K97651142	0.025331356	0.058991085	yes	no
CEBPB	CHM-1	0.005873803	0.059577764	yes	no
CEBPB	itraconazole	0.002801774	0.060021357	yes	no
CEBPB	fluorouracil	0.003258506	0.061842014	yes	no
CEBPB	PLX-4032	0.347099326	0.062428244	no	no
CEBPB	tandutinib	0.009688667	0.062863415	yes	no
CEBPB	CD-437	0.001333488	0.06378257	yes	no
CEBPB	CIL41	0.009335877	0.066259394	yes	no
CEBPB	KX2-391	0.002533967	0.067308671	yes	no
CEBPB	momelotinib	0.002180312	0.067481353	yes	no
CEBPB	JW-480	0.001531118	0.070573619	yes	no
CEBPB	GSK461364	0.001705752	0.07521762	yes	no
CEBPB	tigecycline	0.002719051	0.075780896	yes	no
CEBPB	YK 4-279	0.000607649	0.076376548	yes	no
CEBPB	Bax channel blocker	0.001112471	0.077245857	yes	no
CEBPB	betulinic acid	0.048440301	0.078610896	yes	no
CEBPB	NSC48300	0.000248962	0.082323549	yes	no
CEBPB	erismodegib	0.555650774	0.083431041	no	no
CEBPB	azacitidine	0.017781742	0.083828178	yes	no
CEBPB	PF-543	0.005064835	0.084723637	yes	no
CEBPB	OSI-027	0.000536911	0.085185886	yes	no
CEBPB	valdecoxib	0.002731962	0.085208039	yes	no
CEBPB	BRD-K51831558	0.037759069	0.085290371	yes	no
CEBPB	BCL-LZH-4	0.329854198	0.086465599	no	no
CEBPB	BRD9876	0.000522686	0.086825736	yes	no
CEBPB	STF-31	0.000527388	0.08685874	yes	no
CEBPB	PDMP	0.001489802	0.08800329	yes	no
CEBPB	ML210	0.004795621	0.089874651	yes	no
CEBPB	bleomycin A2	0.008585199	0.090080987	yes	no
CEBPB	etoposide	0.00010284	0.090135605	yes	no
CEBPB	RITA	0.002258768	0.091610343	yes	no
CEBPB	SB-225002	0.000163755	0.092888953	yes	no
CEBPB	triazolothiadiazine	0.000396351	0.09452345	yes	no
CEBPB	BRD-K70511574	9.95E-05	0.095647248	yes	no
CEBPB	parbendazole	0.000174326	0.095992368	yes	no
CEBPB	StemRegenin 1	7.68E-05	0.096280437	yes	no
CEBPB	isoliquiritigenin	9.13E-05	0.096840515	yes	no
CEBPB	FGIN-1-27	0.004484953	0.100059556	yes	no
CEBPB	HC-067047	0.000932153	0.100272316	yes	no
CEBPB	ML162	0.002556201	0.101016693	yes	no
CEBPB	tanespimycin	0.035848582	0.101217422	yes	no
CEBPB	afatinib	0.001887755	0.101456421	yes	no
CEBPB	B02	0.000114188	0.102068177	yes	no
CEBPB	BRD-K64610608	0.059020233	0.102943043	no	no
CEBPB	AZD1480	0.002142028	0.103906649	yes	no
CEBPB	leptomycin B	0.000189301	0.104605721	yes	no
CEBPB	ouabain	7.62E-05	0.104810623	yes	no
CEBPB	PHA-793887	3.85E-05	0.105252491	yes	no
CEBPB	SKI-II	3.71E-05	0.107764719	yes	no
CEBPB	BI-2536	7.68E-05	0.108620288	yes	no
CEBPB	BRD1835	0.002326736	0.109183344	yes	no
CEBPB	CCT036477	4.69E-05	0.110456908	yes	no
CEBPB	1S	3R-RSL-3	0.001538742	0.111139085	yes	no
CEBPB	BRD-M00053801	0.000235508	0.111159611	yes	no
CEBPB	LY-2183240	2.14E-05	0.11390239	yes	no
CEBPB	necrostatin-1	0.000170023	0.11424925	yes	no
CEBPB	BRD-K92856060	8.63E-06	0.114387006	yes	no
CEBPB	SCH-79797	6.77E-05	0.114521433	yes	no
CEBPB	ZSTK474	0.000392033	0.114672427	yes	no
CEBPB	rigosertib	2.06E-05	0.115036921	yes	no
CEBPB	pazopanib	0.000125353	0.11596435	yes	no
CEBPB	Mdivi-1	1.52E-05	0.116942019	yes	no
CEBPB	WP1130	4.12E-05	0.119426902	yes	no
CEBPB	masitinib	4.08E-06	0.125621044	yes	no
CEBPB	NSC23766	5.03E-06	0.126172458	yes	no
CEBPB	pevonedistat	5.05E-06	0.127959483	yes	no
CEBPB	bexarotene	1.49E-05	0.128171341	yes	no
CEBPB	BRD-K09344309	0.005545384	0.129275571	yes	no
CEBPB	ELCPK	6.62E-06	0.129632235	yes	no
CEBPB	ML312	0.052551752	0.131472535	no	no
CEBPB	darinaparsin	2.69E-06	0.133425576	yes	no
CEBPB	ML031	7.86E-07	0.13806883	yes	no
CEBPB	Platin	0.015594561	0.139441799	yes	no
CEBPB	dabrafenib	0.000230015	0.140364225	yes	no
CEBPB	neopeltolide	1.01E-05	0.142310092	yes	no
CEBPB	purmorphamine	0.000103351	0.142339242	yes	no
CEBPB	BRD-K13185470	0.039501141	0.14300792	yes	no
CEBPB	GW-843682X	1.71E-07	0.144350968	yes	no
CEBPB	carboplatin:etoposide (40:17 mol/mol)	1.90E-07	0.14486851	yes	no
CEBPB	marinopyrrole A	4.08E-06	0.146257023	yes	no
CEBPB	gefitinib	0.00023176	0.147143497	yes	no
CEBPB	brivanib	1.25E-06	0.148712197	yes	no
CEBPB	importazole	3.95E-06	0.149211549	yes	no
CEBPB	chlorambucil	1.60E-07	0.149251836	yes	no
CEBPB	BRD-K03911514	7.55E-05	0.149600306	yes	no
CEBPB	sirolimus:bortezomib (250:1 mol/mol)	7.71E-07	0.151481503	yes	no
CEBPB	BRD-K14844214	0.000146514	0.15433882	yes	no
CEBPB	FQI-2	1.27E-07	0.154604172	yes	no
CEBPB	MK-1775	6.40E-08	0.154838209	yes	no
CEBPB	gemcitabine	7.20E-08	0.157271562	yes	no
CEBPB	N9-isopropylolomoucine	1.21E-07	0.159297703	yes	no
CEBPB	PIK-93	7.70E-07	0.159633877	yes	no
CEBPB	AZD6482	3.49E-06	0.159844299	yes	no
CEBPB	GSK-3 inhibitor IX	1.99E-06	0.160734209	yes	no
CEBPB	Ko-143	9.39E-08	0.161344163	yes	no
CEBPB	Repligen 136	1.03E-07	0.161572819	yes	no
CEBPB	linifanib	1.11E-07	0.167349916	yes	no
CEBPB	BRD-K66532283	1.44E-07	0.168581735	yes	no
CEBPB	MI-2	1.56E-05	0.168592891	yes	no
CEBPB	tivantinib	8.26E-08	0.169093224	yes	no
CEBPB	MST-312	9.57E-08	0.16983766	yes	no
CEBPB	RG-108	3.41E-07	0.170407756	yes	no
CEBPB	crizotinib	8.92E-08	0.170971532	yes	no
CEBPB	AM-580	1.87E-08	0.172632316	yes	no
CEBPB	AZD7545	3.44E-06	0.174857989	yes	no
CEBPB	gossypol	2.08E-08	0.175061845	yes	no
CEBPB	BRD-K41597374	8.47E-08	0.176121165	yes	no
CEBPB	manumycin A	1.30E-08	0.177106805	yes	no
CEBPB	tipifarnib-P1	3.32E-09	0.180970298	yes	no
CEBPB	tivozanib	7.51E-07	0.181400601	yes	no
CEBPB	Ch-55	2.27E-09	0.181486878	yes	no
CEBPB	cyanoquinoline 11	3.29E-07	0.182420514	yes	no
CEBPB	tretinoin:carboplatin (2:1 mol/mol)	1.43E-09	0.184449508	yes	no
CEBPB	ceranib-2	1.24E-09	0.185212611	yes	no
CEBPB	BEC	0.000156793	0.185979073	yes	no
CEBPB	axitinib	9.55E-09	0.186057989	yes	no
CEBPB	BRD-K45681478	1.55E-06	0.186257225	yes	no
CEBPB	Compound 23 citrate	9.79E-10	0.189436246	yes	no
CEBPB	BIBR-1532	5.56E-10	0.18987111	yes	no
CEBPB	sunitinib	1.30E-09	0.190136725	yes	no
CEBPB	CR-1-31B	1.58E-09	0.19036137	yes	no
CEBPB	PI-103	1.65E-09	0.190498634	yes	no
CEBPB	BRD-K75293299	1.40E-06	0.192161991	yes	no
CEBPB	PF-750	3.80E-08	0.193183212	yes	no
CEBPB	TG-100-115	1.90E-09	0.194971712	yes	no
CEBPB	doxorubicin	2.64E-10	0.195120956	yes	no
CEBPB	BRD-K04800985	0.000131506	0.19565171	yes	no
CEBPB	apicidin	3.23E-09	0.195967229	yes	no
CEBPB	bortezomib	4.16E-09	0.198271385	yes	no
CEBPB	topotecan	1.86E-10	0.198986432	yes	no
CEBPB	navitoclax:MST-312 (1:1 mol/mol)	4.61E-10	0.199305239	yes	no
CEBPB	ML311	1.95E-10	0.200370367	yes	no
CEBPB	tacedinaline	1.79E-09	0.200577837	yes	no
CEBPB	bosutinib	1.20E-09	0.203282224	yes	no
CEBPB	phloretin	8.04E-11	0.204167478	yes	no
CEBPB	BRD-K35604418	7.19E-11	0.204580479	yes	no
CEBPB	bendamustine	9.87E-10	0.204703637	yes	no
CEBPB	SZ4TA2	6.95E-06	0.205842351	yes	no
CEBPB	PF-573228	1.43E-10	0.20626985	yes	no
CEBPB	MGCD-265	5.47E-09	0.207110377	yes	no
CEBPB	trametinib	7.47E-05	0.207303515	yes	no
CEBPB	COL-3	2.58E-09	0.20930462	yes	no
CEBPB	docetaxel:tanespimycin (2:1 mol/mol)	8.23E-11	0.211695988	yes	no
CEBPB	GW-405833	1.60E-10	0.211730074	yes	no
CEBPB	clofarabine	1.84E-11	0.211983747	yes	no
CEBPB	fingolimod	1.15E-10	0.212121767	yes	no
CEBPB	QW-BI-011	4.15E-11	0.212217216	yes	no
CEBPB	entinostat	4.86E-11	0.212541788	yes	no
CEBPB	teniposide	1.61E-11	0.213146756	yes	no
CEBPB	JW-74	3.05E-08	0.214412021	yes	no
CEBPB	oligomycin A	2.98E-10	0.214621704	yes	no
CEBPB	curcumin	1.89E-11	0.215024326	yes	no
CEBPB	selumetinib:PLX-4032 (8:1 mol/mol)	2.81E-05	0.215521751	yes	no
CEBPB	alisertib	4.94E-12	0.217133606	yes	no
CEBPB	MK-2206	4.38E-11	0.218967007	yes	no
CEBPB	alisertib:navitoclax (2:1 mol/mol)	1.48E-11	0.22087924	yes	no
CEBPB	tipifarnib-P2	3.12E-12	0.221067636	yes	no
CEBPB	ML029	1.40E-09	0.221166656	yes	no
CEBPB	BRD-K16130065	1.79E-05	0.221938506	yes	no
CEBPB	ML203	4.42E-08	0.22202936	yes	no
CEBPB	CHIR-99021	2.89E-11	0.224292582	yes	no
CEBPB	cytochalasin B	2.58E-08	0.226131267	yes	no
CEBPB	SMER-3	6.45E-12	0.226517241	yes	no
CEBPB	bafilomycin A1	4.32E-10	0.227319553	yes	no
CEBPB	OSI-930	1.27E-12	0.227663053	yes	no
CEBPB	austocystin D	3.21E-08	0.228201164	yes	no
CEBPB	NSC30930	3.23E-06	0.229242487	yes	no
CEBPB	piperlongumine:MST-312 (1:1 mol/mol)	2.87E-12	0.230622513	yes	no
CEBPB	YM-155	1.45E-12	0.233475553	yes	no
CEBPB	doxorubicin:navitoclax (2:1 mol/mol)	4.18E-13	0.234339036	yes	no
CEBPB	tretinoin	2.78E-13	0.234760425	yes	no
CEBPB	regorafenib	2.26E-11	0.235330261	yes	no
CEBPB	CID-5951923	6.30E-07	0.236198409	yes	no
CEBPB	PF-184	1.50E-13	0.23651323	yes	no
CEBPB	BRD-K61166597	5.75E-13	0.237231656	yes	no
CEBPB	AC55649	1.13E-11	0.240022712	yes	no
CEBPB	vandetanib	8.14E-08	0.240909809	yes	no
CEBPB	AZD8055	3.59E-13	0.241197972	yes	no
CEBPB	crizotinib:PLX-4032 (2:1 mol/mol)	2.65E-12	0.241438406	yes	no
CEBPB	ISOX:bortezomib (250:1 mol/mol)	1.52E-13	0.241592922	yes	no
CEBPB	AA-COCF3	9.60E-11	0.245278129	yes	no
CEBPB	navitoclax:gemcitabine (1:1 mol/mol)	9.37E-14	0.247453663	yes	no
CEBPB	KU-60019	6.61E-15	0.247596154	yes	no
CEBPB	BRD-K26531177	4.85E-12	0.248288993	yes	no
CEBPB	vorinostat:carboplatin (1:1 mol/mol)	3.83E-13	0.248700387	yes	no
CEBPB	dacarbazine	1.45E-14	0.248894269	yes	no
CEBPB	AT-406	3.77E-10	0.249223475	yes	no
CEBPB	KHS101	3.76E-14	0.250419884	yes	no
CEBPB	BRD-K17060750	1.63E-07	0.251037573	yes	no
CEBPB	PYR-41	9.39E-14	0.251479161	yes	no
CEBPB	sirolimus	1.50E-13	0.25608292	yes	no
CEBPB	BRD-K09587429	1.04E-07	0.256356711	yes	no
CEBPB	BRD1812	9.94E-15	0.258338198	yes	no
CEBPB	BRD-A71883111	2.76E-14	0.258835882	yes	no
CEBPB	ML050	5.64E-15	0.258869439	yes	no
CEBPB	oxaliplatin	2.25E-13	0.259283398	yes	no
CEBPB	vorinostat:navitoclax (4:1 mol/mol)	6.76E-12	0.262263615	yes	no
CEBPB	SR-II-138A	4.76E-15	0.264415663	yes	no
CEBPB	ISOX	4.94E-15	0.26680936	yes	no
CEBPB	piperlongumine	1.57E-15	0.268478378	yes	no
CEBPB	SB-743921	1.49E-15	0.270598272	yes	no
CEBPB	ML083	1.43E-08	0.271521889	yes	no
CEBPB	cyclophosphamide	5.10E-07	0.273142358	yes	no
CEBPB	16-beta-bromoandrosterone	2.26E-13	0.274351264	yes	no
CEBPB	CD-1530	1.63E-16	0.275031435	yes	no
CEBPB	UNC0638	1.11E-16	0.277119111	yes	no
CEBPB	daporinad	2.43E-16	0.277559704	yes	no
CEBPB	BRD-K34485477	1.22E-10	0.277637174	yes	no
CEBPB	CAL-101	3.53E-15	0.278071589	yes	no
CEBPB	BRD-K51490254	6.17E-14	0.279964933	yes	no
CEBPB	Merck60	1.11E-16	0.280787383	yes	no
CEBPB	tanespimycin:gemcitabine (1:1 mol/mol)	4.52E-17	0.281603442	yes	no
CEBPB	vorapaxar	4.69E-12	0.283204335	yes	no
CEBPB	navitoclax:sorafenib (1:1 mol/mol)	4.58E-15	0.28425349	yes	no
CEBPB	selumetinib:UNC0638 (4:1 mol/mol)	1.52E-09	0.286534609	yes	no
CEBPB	VER-155008	2.09E-17	0.28781762	yes	no
CEBPB	omacetaxine mepesuccinate	2.23E-17	0.288253079	yes	no
CEBPB	BRD-K90370028	1.15E-12	0.288405991	yes	no
CEBPB	navitoclax:PLX-4032 (1:1 mol/mol)	8.42E-17	0.288613833	yes	no
CEBPB	pandacostat	4.26E-16	0.288763408	yes	no
CEBPB	isonicotinohydroxamic acid	1.13E-11	0.288891289	yes	no
CEBPB	sotrastaurin	2.17E-14	0.289050251	yes	no
CEBPB	necrostatin-7	4.81E-16	0.289107178	yes	no
CEBPB	tretinoin:navitoclax (4:1 mol/mol)	2.48E-16	0.289385902	yes	no
CEBPB	BRD-K19103580	6.38E-16	0.289687046	yes	no
CEBPB	cucurbitacin I	8.54E-16	0.290276074	yes	no
CEBPB	sildenafil	1.33E-14	0.292375769	yes	no
CEBPB	ibrutinib	1.64E-17	0.292625186	yes	no
CEBPB	Ki8751	3.09E-16	0.293461417	yes	no
CEBPB	selumetinib:BRD-A02303741 (4:1 mol/mol)	8.12E-10	0.294652578	yes	no
CEBPB	KU-0063794	5.84E-18	0.295275389	yes	no
CEBPB	BRD-K03536150	3.08E-18	0.296835571	yes	no
CEBPB	triptolide	8.12E-18	0.299009551	yes	no
CEBPB	narciclasine	1.68E-17	0.299089329	yes	no
CEBPB	serdemetan:SCH-529074 (1:1 mol/mol)	1.47E-18	0.299149409	yes	no
CEBPB	GDC-0941	2.94E-19	0.302372897	yes	no
CEBPB	obatoclax	5.77E-18	0.303361629	yes	no
CEBPB	BRD-K80183349	1.58E-17	0.30806509	yes	no
CEBPB	PRIMA-1	1.14E-18	0.308374228	yes	no
CEBPB	BRD-K27188169:navitoclax (2:1 mol/mol)	3.52E-16	0.309492883	yes	no
CEBPB	ABT-737	9.04E-19	0.310421088	yes	no
CEBPB	ML239	7.91E-17	0.310684512	yes	no
CEBPB	lenvatinib	6.18E-17	0.312005605	yes	no
CEBPB	cytarabine hydrochloride	1.93E-20	0.312516199	yes	no
CEBPB	ML006	4.73E-19	0.317450884	yes	no
CEBPB	BRD-K30019337	4.61E-17	0.319517795	yes	no
CEBPB	LRRK2-IN-1	3.32E-19	0.320424137	yes	no
CEBPB	decitabine:carboplatin (1:1 mol/mol)	4.21E-21	0.323967126	yes	no
CEBPB	mitomycin	5.14E-21	0.324088216	yes	no
CEBPB	palmostatin B	4.92E-20	0.325006807	yes	no
CEBPB	PD318088	5.68E-12	0.326470483	yes	no
CEBPB	BRD-A02303741:navitoclax (2:1 mol/mol)	6.16E-18	0.326500892	yes	no
CEBPB	SCH-529074	9.88E-20	0.32720908	yes	no
CEBPB	serdemetan	1.07E-20	0.327608455	yes	no
CEBPB	BRD-A94377914	4.04E-21	0.329856081	yes	no
CEBPB	CAY10618	1.38E-21	0.332002928	yes	no
CEBPB	skepinone-L	2.62E-19	0.332493891	yes	no
CEBPB	UNC0638:navitoclax (1:1 mol/mol)	4.09E-18	0.335993597	yes	no
CEBPB	avrainvillamide	1.47E-20	0.336030835	yes	no
CEBPB	BIX-01294	1.21E-22	0.336894326	yes	no
CEBPB	olaparib	6.80E-23	0.33750258	yes	no
CEBPB	TG-101348	1.68E-20	0.338565239	yes	no
CEBPB	AZ-3146	1.09E-22	0.339672664	yes	no
CEBPB	PX-12	6.17E-21	0.340139935	yes	no
CEBPB	sorafenib	1.92E-21	0.342101106	yes	no
CEBPB	BRD6340	1.25E-22	0.342398291	yes	no
CEBPB	selumetinib	6.77E-13	0.342876299	yes	no
CEBPB	silmitasertib	4.81E-22	0.343138715	yes	no
CEBPB	BRD-K55116708	6.62E-23	0.345748326	yes	no
CEBPB	parthenolide	2.82E-21	0.346388326	yes	no
CEBPB	HLI 373	1.25E-23	0.347272725	yes	no
CEBPB	BMS-270394	1.06E-22	0.349777205	yes	no
CEBPB	elocalcitol	4.25E-24	0.352268996	yes	no
CEBPB	WZ4002	3.51E-22	0.352282625	yes	no
CEBPB	quizartinib	1.01E-20	0.35290591	yes	no
CEBPB	PL-DI	6.11E-24	0.353415964	yes	no
CEBPB	istradefylline	1.11E-20	0.355217976	yes	no
CEBPB	BRD-K24690302	3.47E-20	0.355387593	yes	no
CEBPB	JQ-1:UNC0638 (2:1 mol/mol)	1.30E-23	0.356892901	yes	no
CEBPB	SNX-2112:bortezomib (250:1 mol/mol)	1.14E-23	0.357404619	yes	no
CEBPB	SGX-523	4.37E-17	0.361147202	yes	no
CEBPB	indisulam	1.93E-24	0.363610634	yes	no
CEBPB	IPR-456	2.20E-22	0.363978035	yes	no
CEBPB	I-BET151	3.00E-26	0.370923168	yes	no
CEBPB	navitoclax:birinapant (1:1 mol/mol)	3.87E-27	0.374826156	yes	no
CEBPB	BRD-K02492147	1.42E-20	0.375794021	yes	no
CEBPB	semagacestat	1.90E-17	0.377515454	yes	no
CEBPB	cabozantinib	1.25E-25	0.379444572	yes	no
CEBPB	DBeQ	4.64E-27	0.379511902	yes	no
CEBPB	ABT-199	1.28E-25	0.381023256	yes	no
CEBPB	LBH-589	1.15E-26	0.384796442	yes	no
CEBPB	nutlin-3	8.06E-28	0.386418625	yes	no
CEBPB	MLN2480	1.15E-23	0.387585946	yes	no
CEBPB	NSC95397	3.72E-28	0.387735948	yes	no
CEBPB	BRD-K11533227	2.84E-28	0.389705253	yes	no
CEBPB	ciclopirox	4.55E-29	0.392516127	yes	no
CEBPB	belinostat	1.35E-27	0.393757045	yes	no
CEBPB	NSC632839	9.51E-29	0.396075722	yes	no
CEBPB	carboplatin:UNC0638 (2:1 mol/mol)	1.23E-25	0.398148271	yes	no
CEBPB	tanespimycin:bortezomib (250:1 mol/mol)	1.96E-21	0.400305703	yes	no
CEBPB	NVP-BSK805	1.13E-29	0.400368314	yes	no
CEBPB	L-685458	1.71E-24	0.400874733	yes	no
CEBPB	PAC-1	4.20E-28	0.401888991	yes	no
CEBPB	decitabine:navitoclax (2:1 mol/mol)	4.92E-28	0.402022834	yes	no
CEBPB	navitoclax:piperlongumine (1:1 mol/mol)	2.54E-26	0.403578081	yes	no
CEBPB	GMX-1778	1.24E-29	0.405182844	yes	no
CEBPB	KPT185	1.53E-30	0.407260856	yes	no
CEBPB	BRD-K85133207	1.01E-26	0.409919173	yes	no
CEBPB	JQ-1	4.29E-31	0.410438683	yes	no
CEBPB	hyperforin	4.01E-25	0.411328383	yes	no
CEBPB	BRD-K34222889	4.14E-31	0.413359715	yes	no
CEBPB	BMS-195614	3.39E-25	0.414178408	yes	no
CEBPB	decitabine	6.02E-32	0.414198668	yes	no
CEBPB	selumetinib:MK-2206 (8:1 mol/mol)	2.88E-21	0.414459116	yes	no
CEBPB	BRD-K20514654	5.81E-31	0.415911987	yes	no
CEBPB	selumetinib:tretinoin (2:1 mol/mol)	2.27E-20	0.416801762	yes	no
CEBPB	MG-132	2.13E-30	0.423008721	yes	no
CEBPB	vorinostat	1.57E-32	0.425578675	yes	no
CEBPB	BRD-K13999467	1.24E-32	0.427483064	yes	no
CEBPB	necrosulfonamide	1.67E-31	0.428110068	yes	no
CEBPB	KU 0060648	8.83E-34	0.428466731	yes	no
CEBPB	neuronal differentiation inducer III	4.70E-31	0.429909523	yes	no
CEBPB	BRD-A02303741:carboplatin (1:1 mol/mol)	2.82E-30	0.432920186	yes	no
CEBPB	JQ-1:MK-0752 (1:1 mol/mol)	5.02E-34	0.435145707	yes	no
CEBPB	HBX-41108	2.45E-30	0.436888393	yes	no
CEBPB	NVP-BEZ235	7.37E-33	0.437824279	yes	no
CEBPB	erastin	4.72E-32	0.442431643	yes	no
CEBPB	BRD8958	4.11E-29	0.442934663	yes	no
CEBPB	nintedanib	1.34E-32	0.443319595	yes	no
CEBPB	BRD-K55473186	5.95E-30	0.444405105	yes	no
CEBPB	BRD-A02303741	9.17E-34	0.445419297	yes	no
CEBPB	R428	2.53E-33	0.447018729	yes	no
CEBPB	ML320	6.69E-31	0.448624296	yes	no
CEBPB	BRD-K63431240	4.76E-34	0.455608527	yes	no
CEBPB	MI-1	7.93E-26	0.457172911	yes	no
CEBPB	carboplatin	6.11E-35	0.457934079	yes	no
CEBPB	BRD-K84807411	1.83E-32	0.463997648	yes	no
CEBPB	ETP-46464	8.50E-36	0.464251692	yes	no
CEBPB	NSC19630	1.43E-35	0.465137081	yes	no
CEBPB	BRD-K27224038	3.37E-33	0.465519918	yes	no
CEBPB	foretinib	1.15E-34	0.466310156	yes	no
CEBPB	YL54	1.29E-37	0.467337308	yes	no
CEBPB	O-6-benzylguanine	3.74E-37	0.471013138	yes	no
CEBPB	JQ-1:navitoclax (2:1 mol/mol)	1.61E-37	0.471476845	yes	no
CEBPB	JQ-1:vorinostat (2:1 mol/mol)	1.08E-38	0.472136696	yes	no
CEBPB	UNC0321	2.78E-27	0.473536801	yes	no
CEBPB	SB-431542	5.59E-27	0.47410695	yes	no
CEBPB	epigallocatechin-3-monogallate	1.36E-39	0.476776288	yes	no
CEBPB	Compound 1541A	1.73E-39	0.479673193	yes	no
CEBPB	selumetinib:piperlongumine (8:1 mol/mol)	8.63E-31	0.481906374	yes	no
CEBPB	Compound 7d-cis	3.58E-41	0.484707177	yes	no
CEBPB	GDC-0879	5.44E-27	0.485209991	yes	no
CEBPB	BRD-K27188169	5.23E-36	0.486106037	yes	no
CEBPB	NVP-ADW742	8.98E-41	0.488647503	yes	no
CEBPB	SNX-2112	3.11E-39	0.488971156	yes	no
CEBPB	navitoclax	5.77E-38	0.489791987	yes	no
CEBPB	ciclosporin	6.60E-39	0.492147299	yes	no
CEBPB	BRD9647	2.40E-42	0.493694091	yes	no
CEBPB	selumetinib:GDC-0941 (4:1 mol/mol)	5.75E-29	0.49402243	yes	no
CEBPB	selumetinib:vorinostat (8:1 mol/mol)	5.48E-35	0.498050783	yes	no
CEBPB	PRIMA-1-Met	2.77E-41	0.500324735	yes	no
CEBPB	LY-2157299	5.41E-30	0.501381536	yes	no
CEBPB	ML258	1.73E-30	0.502769006	yes	no
CEBPB	BRD-K29313308	2.66E-40	0.504553097	yes	no
CEBPB	SU11274	2.41E-43	0.507655224	yes	no
CEBPB	IU1	3.12E-40	0.508392955	yes	no
CEBPB	NSC 74859	1.61E-40	0.50976638	yes	no
CEBPB	GSK525762A	1.71E-44	0.510992224	yes	no
CEBPB	TPCA-1	1.01E-44	0.512033348	yes	no
CEBPB	BRD-K33514849	4.97E-46	0.519947293	yes	no
CEBPB	JQ-1:carboplatin (1:1 mol/mol)	1.74E-46	0.524496854	yes	no
CEBPB	cediranib	1.31E-43	0.532274793	yes	no
CEBPB	EX-527	1.34E-43	0.532388992	yes	no
CEBPB	BRD-K28456706	1.30E-47	0.532630074	yes	no
CEBPB	SB-525334	1.04E-45	0.534642064	yes	no
CEBPB	WAY-362450	1.04E-34	0.535936149	yes	no
CEBPB	BRD-K78574327	8.56E-43	0.536996833	yes	no
CEBPB	cerulenin	3.47E-48	0.538099277	yes	no
CEBPB	PF-3758309	3.70E-48	0.538431748	yes	no
CEBPB	barasertib	1.22E-49	0.542056236	yes	no
CEBPB	pyrazolanthrone	3.70E-47	0.549265043	yes	no
CEBPB	BRD-A86708339	2.37E-50	0.556036512	yes	no
CEBPB	selumetinib:JQ-1 (4:1 mol/mol)	3.53E-44	0.556105643	yes	no
CEBPB	BRD-K52037352	6.36E-48	0.556358749	yes	no
CEBPB	prochlorperazine	2.16E-49	0.556468454	yes	no
CEBPB	BYL-719	2.48E-43	0.564551982	yes	no
CEBPB	AT13387	4.43E-51	0.568578301	yes	no
CEBPB	brefeldin A	6.98E-51	0.572666076	yes	no
CEBPB	pifithrin-mu	5.87E-53	0.573608434	yes	no
CEBPB	linsitinib	1.11E-50	0.57427118	yes	no
CEBPB	dexamethasone	8.69E-55	0.576673164	yes	no
CEBPB	salermide	1.80E-52	0.577561906	yes	no
CEBPB	RO4929097	1.51E-48	0.578616698	yes	no
CEBPB	navitoclax:pluripotin (1:1 mol/mol)	1.86E-55	0.579902745	yes	no
CEBPB	neratinib	2.71E-46	0.584753133	yes	no
CEBPB	BRD-K41334119	1.71E-50	0.585053598	yes	no
CEBPB	RAF265	1.15E-51	0.588494374	yes	no
CEBPB	selumetinib:decitabine (4:1 mol/mol)	1.08E-49	0.594800719	yes	no
CEBPB	BRD8899	2.48E-44	0.595476965	yes	no
CEBPB	BRD-K86535717	9.29E-50	0.595808842	yes	no
CEBPB	BRD-K27986637	1.88E-46	0.597394867	yes	no
CEBPB	methylstat	1.56E-55	0.598454243	yes	no
CEBPB	myricetin	1.26E-58	0.60868166	yes	no
CEBPB	BIRB-796	8.11E-62	0.613056542	yes	no
CEBPB	BRD-K02251932	8.11E-61	0.623776596	yes	no
CEBPB	cimetidine	9.53E-56	0.624802825	yes	no
CEBPB	SRT-1720	2.84E-62	0.630737198	yes	no
CEBPB	GSK2636771	6.16E-55	0.635226756	yes	no
CEBPB	BRD-K88742110	1.81E-65	0.638111701	yes	no
CEBPB	selumetinib:navitoclax (8:1 mol/mol)	6.66E-54	0.648471482	yes	no
CEBPB	BMS-754807	3.30E-62	0.651922689	yes	no
CEBPB	trifluoperazine	1.08E-66	0.657760166	yes	no
CEBPB	sitagliptin	3.53E-59	0.658610213	yes	no
CEBPB	myriocin	1.34E-55	0.666041722	yes	no
CEBPB	tubastatin A	1.88E-72	0.6761525	yes	no
CEBPB	pluripotin	5.53E-65	0.685201192	yes	no
CEBPB	WZ8040	1.89E-75	0.712518209	yes	no
CEBPB	nelarabine	4.19E-78	0.731060937	yes	no
CEBPB	etomoxir	2.30E-74	0.735087241	yes	no
CEBPB	SR8278	2.05E-72	0.759157516	yes	no
CEBPB	PF-4800567 hydrochloride	4.75E-89	0.772591533	yes	no
CEBPB	lomeguatrib	1.97E-94	0.788773948	yes	no
CEBPB	BRD-K50799972	2.10E-94	0.812832018	yes	no
CEBPB	CIL55	1.34E-102	0.837213174	yes	no
CEBPB	GSK-J4	5.64E-109	0.84776391	yes	no
CEBPB	veliparib	7.44E-105	0.86409087	yes	no
CEBPB	blebbistatin	1.67E-128	0.942301095	yes	no
IGF1	CAY10576	6.50E-11	-0.198184877	yes	yes
IGF1	lovastatin	1.39E-09	-0.192098046	yes	yes
IGF1	BRD-K37390332	3.24E-09	-0.186018524	yes	yes
IGF1	BRD-K94991378	2.05E-09	-0.185148111	yes	yes
IGF1	BRD-K71935468	9.01E-09	-0.182840005	yes	yes
IGF1	BRD-K99006945	3.06E-10	-0.180232976	yes	yes
IGF1	BRD-K34099515	2.96E-07	-0.17691907	yes	yes
IGF1	salermide:PLX-4032 (12:1 mol/mol)	2.50E-08	-0.172469025	yes	yes
IGF1	CID-5951923	1.63E-06	-0.167904775	yes	yes
IGF1	BRD-K34485477	7.71E-05	-0.162727722	yes	yes
IGF1	betulinic acid	1.35E-06	-0.158982534	yes	yes
IGF1	BRD-K09344309	0.001210195	-0.157536642	yes	yes
IGF1	staurosporine	1.92E-07	-0.152901746	yes	yes
IGF1	ML312	0.000437921	-0.152539153	yes	yes
IGF1	CI-976	4.82E-06	-0.152039046	yes	yes
IGF1	MLN2480	7.43E-05	-0.151250283	yes	yes
IGF1	PLX-4032	2.42E-05	-0.147974378	yes	yes
IGF1	PRL-3 inhibitor I	1.68E-06	-0.147694915	yes	yes
IGF1	dabrafenib	0.000110843	-0.147323216	yes	yes
IGF1	cytochalasin B	4.11E-08	-0.146834319	yes	yes
IGF1	VAF-347	0.000215829	-0.146743453	yes	yes
IGF1	NSC30930	1.45E-06	-0.146465358	yes	yes
IGF1	IPR-456	6.44E-07	-0.138499593	yes	yes
IGF1	AZD4547	4.40E-06	-0.137932783	yes	yes
IGF1	QS-11	0.000504103	-0.136342079	yes	yes
IGF1	avicin D	4.72E-07	-0.135415112	yes	yes
IGF1	simvastatin	5.14E-05	-0.130117695	yes	yes
IGF1	BRD8958	0.006983356	-0.128879326	yes	yes
IGF1	fluvastatin	4.56E-06	-0.12469582	yes	yes
IGF1	BMS-195614	0.000987784	-0.1238825	yes	yes
IGF1	ML334 diastereomer	0.001224559	-0.122064396	yes	yes
IGF1	968	9.81E-05	-0.119776442	yes	yes
IGF1	TGX-221	2.69E-06	-0.118451733	yes	yes
IGF1	silmitasertib	0.000282169	-0.115554096	yes	yes
IGF1	BRD-K29086754	7.28E-05	-0.114070666	yes	yes
IGF1	GSK2636771	0.000241289	-0.112834691	yes	yes
IGF1	cabozantinib	0.000978521	-0.11227136	yes	yes
IGF1	XL765	6.01E-05	-0.11222932	yes	yes
IGF1	IC-87114	0.001682763	-0.110609862	yes	yes
IGF1	BRD-M00053801	0.000692803	-0.109652347	yes	yes
IGF1	cyclophosphamide	0.00350298	-0.108703371	yes	yes
IGF1	BRD-K51831558	0.000402422	-0.107581998	yes	yes
IGF1	compound 1B	1.69E-05	-0.106893737	yes	yes
IGF1	EX-527	0.001998952	-0.105466331	yes	yes
IGF1	BRD-K51490254	0.000945514	-0.104649374	yes	yes
IGF1	abiraterone	0.010373916	-0.104263154	yes	yes
IGF1	BRD-K13185470	0.004931609	-0.102709546	yes	yes
IGF1	ML203	0.014029807	-0.098790065	yes	yes
IGF1	VX-680	0.001108265	-0.09762407	yes	yes
IGF1	BRD-K79669418	0.01574101	-0.093914005	yes	yes
IGF1	BRD-K71781559	0.010880773	-0.092676793	yes	yes
IGF1	tandutinib	0.002207559	-0.091868409	yes	yes
IGF1	VU0155056	0.003874082	-0.091431821	yes	yes
IGF1	BRD-K03911514	0.159000507	-0.088930847	no	yes
IGF1	nilotinib	0.0035712	-0.088896441	yes	yes
IGF1	BRD-K24690302	0.009207227	-0.088788194	yes	yes
IGF1	BRD9876:MK-1775 (4:1 mol/mol)	0.009416211	-0.088532962	yes	yes
IGF1	palmostatin B	0.00175179	-0.088359564	yes	yes
IGF1	parthenolide	0.005396715	-0.087748046	yes	yes
IGF1	myricetin	0.017291418	-0.086867199	yes	yes
IGF1	BRD-K75293299	0.000257214	-0.086081061	yes	yes
IGF1	nelarabine	0.06396095	-0.084406907	no	yes
IGF1	NPC-26	0.002944925	-0.083980085	yes	yes
IGF1	tivozanib	0.004679399	-0.08206793	yes	yes
IGF1	BRD-K30748066	0.014086289	-0.082033089	yes	yes
IGF1	ifosfamide	0.018621778	-0.079663916	yes	yes
IGF1	navitoclax:PLX-4032 (1:1 mol/mol)	0.009703693	-0.078373837	yes	yes
IGF1	BRD-K99584050	0.010359543	-0.077506834	yes	yes
IGF1	quizartinib	0.005687721	-0.076736211	yes	yes
IGF1	SR1001	0.008932926	-0.076591376	yes	yes
IGF1	pifithrin-alpha	0.009383281	-0.075844001	yes	yes
IGF1	BRD-K33514849	0.022388693	-0.07495881	yes	yes
IGF1	PLX-4720	0.08235583	-0.073664682	no	yes
IGF1	CIL55	0.021119102	-0.072035844	yes	yes
IGF1	AT7867	0.012862855	-0.071698282	yes	yes
IGF1	CIL55A	0.026423238	-0.071639224	yes	yes
IGF1	1S	3R-RSL-3	0.005596071	-0.071553899	yes	yes
IGF1	azacitidine	0.038904824	-0.071108737	yes	yes
IGF1	PF-4800567 hydrochloride	0.053524462	-0.070686307	no	yes
IGF1	vorapaxar	0.026325364	-0.07051911	yes	yes
IGF1	erismodegib	0.194046291	-0.069489896	no	yes
IGF1	crizotinib:PLX-4032 (2:1 mol/mol)	0.091997222	-0.068936332	no	yes
IGF1	BRD4132	0.032644673	-0.067479425	yes	yes
IGF1	ML210	0.006081367	-0.066905549	yes	yes
IGF1	carboplatin:UNC0638 (2:1 mol/mol)	0.048850722	-0.066288962	yes	yes
IGF1	BRD8899	0.112674429	-0.064193473	no	yes
IGF1	regorafenib	0.042131164	-0.063995598	yes	yes
IGF1	BRD-K26531177	0.026341655	-0.063967024	yes	yes
IGF1	ETP-46464	0.054969939	-0.063835589	no	yes
IGF1	sorafenib	0.042645189	-0.062687394	yes	yes
IGF1	cucurbitacin I	0.029169478	-0.062637047	yes	yes
IGF1	BRD-K07442505	0.032390751	-0.062432041	yes	yes
IGF1	pandacostat	0.113166375	-0.062403546	no	yes
IGF1	BRD-K16130065	0.540147048	-0.062174105	no	yes
IGF1	SJ-172550	0.244353137	-0.061175112	no	yes
IGF1	PDMP	0.053020193	-0.060478412	no	yes
IGF1	fulvestrant	0.040667682	-0.060275618	yes	yes
IGF1	bexarotene	0.058213662	-0.05936558	no	yes
IGF1	ZSTK474	0.029906873	-0.058205726	yes	yes
IGF1	CIL41	0.019887153	-0.057836348	yes	yes
IGF1	hyperforin	0.401442245	-0.057515526	no	yes
IGF1	ML162	0.011354859	-0.056851568	yes	yes
IGF1	pazopanib	0.039155885	-0.056339199	yes	yes
IGF1	PYR-41	0.040952126	-0.056168665	yes	yes
IGF1	MG-132	0.099968529	-0.055515186	no	yes
IGF1	fumonisin B1	0.026406904	-0.054903935	yes	yes
IGF1	AA-COCF3	0.163972133	-0.054358008	no	yes
IGF1	navitoclax:MST-312 (1:1 mol/mol)	0.054243183	-0.054301091	no	yes
IGF1	myriocin	0.103899667	-0.053726293	no	yes
IGF1	erastin	0.039087278	-0.053225343	yes	yes
IGF1	BRD1835	0.183681155	-0.053099328	no	yes
IGF1	SGX-523	0.150217467	-0.053027905	no	yes
IGF1	BRD-K01737880	0.068618109	-0.052655445	no	yes
IGF1	L-685458	0.633632863	-0.048716443	no	yes
IGF1	navitoclax:sorafenib (1:1 mol/mol)	0.102272284	-0.048117243	no	yes
IGF1	AGK-2	0.284151033	-0.047443448	no	yes
IGF1	RG-108	0.097706346	-0.047326268	no	yes
IGF1	importazole	0.113660011	-0.047261473	no	yes
IGF1	LE-135	0.087491682	-0.047131163	no	yes
IGF1	foretinib	0.207424851	-0.047085178	no	yes
IGF1	SID 26681509	0.044067201	-0.047071203	yes	yes
IGF1	sildenafil	0.074367424	-0.046202574	no	yes
IGF1	BRD-K11533227	0.193633508	-0.045153025	no	yes
IGF1	ML320	0.171610205	-0.044740812	no	yes
IGF1	vorinostat:navitoclax (4:1 mol/mol)	0.130247514	-0.044647995	no	yes
IGF1	ML239	0.075468284	-0.043967035	no	yes
IGF1	Compound 1541A	0.128665961	-0.043907372	no	yes
IGF1	O-6-benzylguanine	0.124187348	-0.042721652	no	yes
IGF1	CIL70	0.081552189	-0.041053325	no	yes
IGF1	nutlin-3	0.210038929	-0.040855741	no	yes
IGF1	GSK-3 inhibitor IX	0.149400674	-0.040778288	no	yes
IGF1	lenvatinib	0.087447097	-0.040527861	no	yes
IGF1	RITA	0.093304785	-0.040403279	no	yes
IGF1	AZD8055	0.205006415	-0.0403963	no	yes
IGF1	spautin-1	0.434914602	-0.039305813	no	yes
IGF1	UNC0638:navitoclax (1:1 mol/mol)	0.151449037	-0.037497917	no	yes
IGF1	brivanib	0.299124983	-0.035994707	no	yes
IGF1	OSI-027	0.279738118	-0.035785261	no	yes
IGF1	NSC 74859	0.416185178	-0.035544155	no	yes
IGF1	isonicotinohydroxamic acid	0.377188546	-0.035281425	no	yes
IGF1	etomoxir	0.832562228	-0.035226068	no	yes
IGF1	GANT-61	0.09615692	-0.034452644	no	yes
IGF1	BRD-K45681478	0.271786801	-0.033701411	no	yes
IGF1	CHIR-99021	0.16064488	-0.033290813	no	yes
IGF1	PF-543	0.31577603	-0.033185461	no	yes
IGF1	NVP-BEZ235	0.269171091	-0.033158762	no	yes
IGF1	AZD6482	0.084892347	-0.03239414	no	yes
IGF1	methotrexate	0.404148513	-0.032358207	no	yes
IGF1	imatinib	0.162229754	-0.031787069	no	yes
IGF1	CAY10594	0.345305735	-0.031279375	no	yes
IGF1	navitoclax:pluripotin (1:1 mol/mol)	0.270110749	-0.030992878	no	yes
IGF1	STF-31	0.30897528	-0.030863852	no	yes
IGF1	BRD-K27188169:navitoclax (2:1 mol/mol)	0.279203161	-0.03067944	no	yes
IGF1	tamatinib	0.094011376	-0.029800743	no	yes
IGF1	cediranib	0.083594807	-0.029790946	no	yes
IGF1	CD-1530	0.333866363	-0.027136085	no	yes
IGF1	ouabain	0.450213475	-0.027105048	no	yes
IGF1	MST-312	0.477370723	-0.026868457	no	yes
IGF1	BRD-K66532283	0.282100198	-0.026503115	no	yes
IGF1	KU-0063794	0.417981088	-0.026202975	no	yes
IGF1	tipifarnib-P1	0.436473407	-0.025928543	no	yes
IGF1	purmorphamine	0.443313023	-0.025536956	no	yes
IGF1	CHM-1	0.44116909	-0.02542338	no	yes
IGF1	sirolimus:bortezomib (250:1 mol/mol)	0.275054382	-0.025114775	no	yes
IGF1	omacetaxine mepesuccinate	0.429554433	-0.024901063	no	yes
IGF1	bafilomycin A1	0.22613276	-0.024353866	no	yes
IGF1	UNC0638	0.334468615	-0.024351971	no	yes
IGF1	BRD-A05715709	0.615238	-0.024320128	no	yes
IGF1	AZD1480	0.22237094	-0.024275235	no	yes
IGF1	DBeQ	0.380447571	-0.024208015	no	yes
IGF1	BRD-K49290616	0.069242409	-0.024040361	no	yes
IGF1	AT-406	0.581315681	-0.024015839	no	yes
IGF1	PI-103	0.286755952	-0.023293146	no	yes
IGF1	WP1130	0.361026406	-0.022194659	no	yes
IGF1	TW-37	0.419781555	-0.021694301	no	yes
IGF1	triazolothiadiazine	0.484560619	-0.021387277	no	yes
IGF1	AM-580	0.500185023	-0.02120751	no	yes
IGF1	HBX-41108	0.472016844	-0.021017166	no	yes
IGF1	GDC-0879	0.514829416	-0.020955407	no	yes
IGF1	PIK-93	0.315311879	-0.020875155	no	yes
IGF1	BRD-K55473186	0.405505731	-0.020654067	no	yes
IGF1	bortezomib	0.640504476	-0.02058308	no	yes
IGF1	pitstop2	0.334950921	-0.020383354	no	yes
IGF1	BRD-K29313308	0.525760852	-0.020373878	no	yes
IGF1	momelotinib	0.363181303	-0.020349816	no	yes
IGF1	tretinoin:navitoclax (4:1 mol/mol)	0.392322627	-0.020312011	no	yes
IGF1	nintedanib	0.375889769	-0.018883033	no	yes
IGF1	NVP-BSK805	0.430257517	-0.018569066	no	yes
IGF1	BRD-A02303741:navitoclax (2:1 mol/mol)	0.433782948	-0.018204171	no	yes
IGF1	CCT036477	0.296222342	-0.017390505	no	yes
IGF1	alvocidib	0.927613562	-0.017286359	no	yes
IGF1	BRD9876	0.432652997	-0.016558252	no	yes
IGF1	BRD-K97651142	0.679543197	-0.016290476	no	yes
IGF1	zebularine	0.519031793	-0.015511566	no	yes
IGF1	prochlorperazine	0.776706618	-0.015049948	no	yes
IGF1	BRD-K14844214	0.774309879	-0.014592865	no	yes
IGF1	Ki8751	0.424930844	-0.014381601	no	yes
IGF1	BRD-K42260513	0.775415801	-0.014301037	no	yes
IGF1	KH-CB19	0.512502424	-0.013022681	no	yes
IGF1	rigosertib	0.730832601	-0.012992405	no	yes
IGF1	sunitinib	0.6983291	-0.012812668	no	yes
IGF1	BMS-345541	0.845729099	-0.012795136	no	yes
IGF1	tretinoin:carboplatin (2:1 mol/mol)	0.563632251	-0.012413234	no	yes
IGF1	16-beta-bromoandrosterone	0.613715743	-0.011882207	no	yes
IGF1	doxorubicin:navitoclax (2:1 mol/mol)	0.717661347	-0.011847151	no	yes
IGF1	parbendazole	0.68767198	-0.01164385	no	yes
IGF1	SKI-II	0.626963322	-0.011544175	no	yes
IGF1	axitinib	0.477370723	-0.010216583	no	yes
IGF1	NVP-TAE684	0.565584213	-0.010184965	no	yes
IGF1	JQ-1:navitoclax (2:1 mol/mol)	0.711017134	-0.009903972	no	yes
IGF1	AZD7545	0.961323943	-0.009597551	no	yes
IGF1	niclosamide	0.458048719	-0.009568541	no	yes
IGF1	FSC231	0.575392429	-0.00923844	no	yes
IGF1	CAL-101	0.335796033	-0.009147092	no	yes
IGF1	navitoclax:birinapant (1:1 mol/mol)	0.521999605	-0.009095183	no	yes
IGF1	SZ4TA2	0.915193258	-0.009020133	no	yes
IGF1	tacrolimus	0.505246846	-0.008020297	no	yes
IGF1	KW-2449	0.607980051	-0.007889567	no	yes
IGF1	ELCPK	0.680954257	-0.007807176	no	yes
IGF1	docetaxel	0.715683782	-0.00737388	no	yes
IGF1	ISOX:bortezomib (250:1 mol/mol)	0.850630853	-0.007258071	no	yes
IGF1	marinopyrrole A	0.583957361	-0.00724222	no	yes
IGF1	BRD-K88742110	0.79242905	-0.007153937	no	yes
IGF1	JQ-1:UNC0638 (2:1 mol/mol)	0.764561028	-0.007136298	no	yes
IGF1	HC-067047	0.556826065	-0.006845084	no	yes
IGF1	tamoxifen	0.355611674	-0.006831001	no	yes
IGF1	RO4929097	0.400362791	-0.006324772	no	yes
IGF1	BRD-K27188169	0.555050134	-0.005938377	no	yes
IGF1	SB-225002	0.867641912	-0.005798986	no	yes
IGF1	vincristine	0.866505841	-0.005592994	no	yes
IGF1	MLN2238	0.943115544	-0.005012915	no	yes
IGF1	AZD7762	0.752655784	-0.004340821	no	yes
IGF1	BI-2536	0.90184075	-0.004117699	no	yes
IGF1	necrostatin-7	0.931247583	-0.004003939	no	yes
IGF1	pyrazolanthrone	0.923598771	-0.003699872	no	yes
IGF1	KX2-391	0.845729099	-0.003498655	no	yes
IGF1	ABT-737	0.736631684	-0.002681407	no	yes
IGF1	oligomycin A	0.971107916	-0.002502546	no	yes
IGF1	PRIMA-1-Met	0.907178636	-0.002299748	no	yes
IGF1	temozolomide	0.740445525	-0.001948115	no	yes
IGF1	BRD-K03536150	0.894413278	-0.001875073	no	yes
IGF1	ruxolitinib	0.552632879	-0.00126199	no	yes
IGF1	SCH-529074	0.849310574	-0.000716576	no	yes
IGF1	piperlongumine:MST-312 (1:1 mol/mol)	0.973794535	-0.000187286	no	yes
IGF1	bendamustine	0.741354527	-3.00E-05	no	yes
IGF1	BRD-K80183349	0.952887493	9.07E-05	no	no
IGF1	Compound 7d-cis	0.92551034	0.000118804	no	no
IGF1	alisertib:navitoclax (2:1 mol/mol)	0.876360697	0.000202684	no	no
IGF1	itraconazole	0.96957285	0.000449504	no	no
IGF1	BRD-K35604418	0.923025386	0.000475809	no	no
IGF1	BRD-A02303741	0.862531782	0.000527185	no	no
IGF1	apicidin	0.883764524	0.001110079	no	no
IGF1	SMER-3	0.848933429	0.001442484	no	no
IGF1	trametinib	0.268754186	0.001550051	no	no
IGF1	BRD9647	0.662524616	0.001658567	no	no
IGF1	Platin	0.481108157	0.002286746	no	no
IGF1	GSK461364	0.995487649	0.002337229	no	no
IGF1	temsirolimus	0.72649334	0.003409466	no	no
IGF1	serdemetan:SCH-529074 (1:1 mol/mol)	0.87124126	0.003446015	no	no
IGF1	masitinib	0.885474567	0.003518748	no	no
IGF1	BRD-K61166597	0.91576607	0.003981358	no	no
IGF1	GMX-1778	0.974562197	0.004746733	no	no
IGF1	Bax channel blocker	0.973602624	0.005515	no	no
IGF1	entinostat	0.853650201	0.005601957	no	no
IGF1	N9-isopropylolomoucine	0.811594074	0.005914725	no	no
IGF1	MGCD-265	0.811780717	0.006337273	no	no
IGF1	nakiterpiosin	0.876740123	0.006349546	no	no
IGF1	gossypol	0.911184817	0.006604352	no	no
IGF1	manumycin A	0.950587519	0.006650212	no	no
IGF1	R428	0.868020663	0.006896925	no	no
IGF1	RAF265	0.761808606	0.007166079	no	no
IGF1	dinaciclib	0.618626721	0.007190686	no	no
IGF1	sirolimus	0.822623972	0.007233014	no	no
IGF1	bardoxolone methyl	0.950204229	0.008803637	no	no
IGF1	tivantinib	0.97628952	0.008810874	no	no
IGF1	Merck60	0.862342627	0.009002347	no	no
IGF1	navitoclax:gemcitabine (1:1 mol/mol)	0.893081102	0.009121989	no	no
IGF1	ISOX	0.807304263	0.00934094	no	no
IGF1	CBB-1007	0.801903636	0.010090054	no	no
IGF1	selumetinib:piperlongumine (8:1 mol/mol)	0.116041944	0.010368431	no	no
IGF1	BRD-K44224150	0.679014338	0.01074114	no	no
IGF1	pifithrin-mu	0.699398132	0.010767333	no	no
IGF1	navitoclax	0.78113694	0.011365256	no	no
IGF1	ML029	0.802275793	0.01136892	no	no
IGF1	tacedinaline	0.990687438	0.011547627	no	no
IGF1	olaparib	0.946371982	0.011945497	no	no
IGF1	lomeguatrib	0.638611675	0.01253577	no	no
IGF1	MI-2	0.617609249	0.012626328	no	no
IGF1	PRIMA-1	0.954612732	0.012763304	no	no
IGF1	BRD-K85133207	0.770442773	0.013165081	no	no
IGF1	piperlongumine	0.798928009	0.013854883	no	no
IGF1	serdemetan	0.866505841	0.015377646	no	no
IGF1	LY-2183240	0.519187776	0.015428349	no	no
IGF1	sotrastaurin	0.643606833	0.015823789	no	no
IGF1	GW-405833	0.732280945	0.01623282	no	no
IGF1	pevonedistat	0.461116296	0.01653413	no	no
IGF1	tubastatin A	0.678485637	0.016540803	no	no
IGF1	NSC95397	0.82131346	0.016699272	no	no
IGF1	MK-2206	0.82056482	0.016714681	no	no
IGF1	FQI-2	0.664271261	0.017290477	no	no
IGF1	salermide	0.421030697	0.018975437	no	no
IGF1	ML311	0.618457092	0.019163015	no	no
IGF1	BRD-K70511574	0.613208693	0.019533629	no	no
IGF1	ML006	0.68590174	0.019777701	no	no
IGF1	BRD-K96431673	0.63055087	0.019882395	no	no
IGF1	neuronal differentiation inducer III	0.490445351	0.019931376	no	no
IGF1	narciclasine	0.395660726	0.019974793	no	no
IGF1	BRD-K86535717	0.9947196	0.020066769	no	no
IGF1	AC55649	0.667069687	0.02115775	no	no
IGF1	triptolide	0.516383788	0.021346827	no	no
IGF1	PF-573228	0.656947713	0.02140881	no	no
IGF1	obatoclax	0.46640161	0.02174443	no	no
IGF1	phloretin	0.711734381	0.022507007	no	no
IGF1	doxorubicin	0.493478002	0.022962458	no	no
IGF1	vorinostat:carboplatin (1:1 mol/mol)	0.621343554	0.02357107	no	no
IGF1	PX-12	0.683603004	0.023726019	no	no
IGF1	BRD1812	0.389929803	0.023870272	no	no
IGF1	selumetinib:PLX-4032 (8:1 mol/mol)	0.105133656	0.024056444	no	no
IGF1	isoevodiamine	0.537285875	0.024110878	no	no
IGF1	BRD-A71883111	0.547493394	0.024385124	no	no
IGF1	SB-525334	0.327763378	0.024492692	no	no
IGF1	YL54	0.556341445	0.024579601	no	no
IGF1	YM-155	0.805813506	0.02458878	no	no
IGF1	BCL-LZH-4	0.35686632	0.024694294	no	no
IGF1	carboplatin:etoposide (40:17 mol/mol)	0.599923566	0.024712068	no	no
IGF1	BRD6340	0.48636722	0.024733547	no	no
IGF1	B02	0.573752157	0.024877502	no	no
IGF1	selumetinib:BRD-A02303741 (4:1 mol/mol)	0.073086863	0.024896859	no	no
IGF1	sitagliptin	0.591084429	0.024949106	no	no
IGF1	BIBR-1532	0.638955646	0.025182615	no	no
IGF1	FGIN-1-27	0.562819892	0.025293904	no	no
IGF1	valdecoxib	0.682013286	0.025312817	no	no
IGF1	C6-ceramide	0.306009303	0.025787911	no	no
IGF1	tretinoin	0.658688462	0.025998342	no	no
IGF1	YK 4-279	0.450213475	0.02657742	no	no
IGF1	SCH-79797	0.293670384	0.026735711	no	no
IGF1	daporinad	0.379011474	0.027049114	no	no
IGF1	Ko-143	0.477221557	0.027284959	no	no
IGF1	fingolimod	0.421447563	0.027471647	no	no
IGF1	TG-100-115	0.869535969	0.027688065	no	no
IGF1	pluripotin	0.378620391	0.027821764	no	no
IGF1	PF-3758309	0.395393049	0.027858279	no	no
IGF1	JQ-1:vorinostat (2:1 mol/mol)	0.436615276	0.027904004	no	no
IGF1	JQ-1	0.394724333	0.028052526	no	no
IGF1	BIX-01294	0.481108157	0.02806471	no	no
IGF1	vorinostat	0.359636343	0.028081877	no	no
IGF1	navitoclax:piperlongumine (1:1 mol/mol)	0.539192477	0.028193985	no	no
IGF1	teniposide	0.393255569	0.028238211	no	no
IGF1	TG-101348	0.641021102	0.028460762	no	no
IGF1	SU11274	0.360520539	0.028755169	no	no
IGF1	tanespimycin	0.040384915	0.028938053	yes	no
IGF1	HLI 373	0.392322627	0.029453883	no	no
IGF1	NSC48300	0.483959228	0.029455248	no	no
IGF1	BRD-K34222889	0.440028093	0.029467826	no	no
IGF1	oxaliplatin	0.514518833	0.029546358	no	no
IGF1	brefeldin A	0.187357869	0.030093424	no	no
IGF1	BRD-K84807411	0.830121999	0.030113221	no	no
IGF1	CIL56	0.648964343	0.030163006	no	no
IGF1	Mdivi-1	0.528905777	0.030242037	no	no
IGF1	LBH-589	0.302272063	0.030344519	no	no
IGF1	GDC-0941	0.364961955	0.030672395	no	no
IGF1	belinostat	0.317287616	0.031031719	no	no
IGF1	curcumin	0.27941706	0.031204386	no	no
IGF1	selumetinib:JQ-1 (4:1 mol/mol)	0.040361426	0.031645217	yes	no
IGF1	selumetinib	0.054062752	0.032440654	no	no
IGF1	etoposide	0.487271884	0.032701275	no	no
IGF1	birinapant	0.323971255	0.032970729	no	no
IGF1	tigecycline	0.537444629	0.033909788	no	no
IGF1	BRD-K28456706	0.320911283	0.03418004	no	no
IGF1	tipifarnib-P2	0.276220266	0.034688431	no	no
IGF1	alisertib	0.40973038	0.034823086	no	no
IGF1	NVP-ADW742	0.251544083	0.035390977	no	no
IGF1	SNX-2112:bortezomib (250:1 mol/mol)	0.201417302	0.036419628	no	no
IGF1	NSC19630	0.353360333	0.036483073	no	no
IGF1	LRRK2-IN-1	0.393122209	0.037061282	no	no
IGF1	ABT-199	0.49789312	0.037137965	no	no
IGF1	decitabine:navitoclax (2:1 mol/mol)	0.349752175	0.037155231	no	no
IGF1	clofarabine	0.312075381	0.037361377	no	no
IGF1	3-Cl-AHPC	0.231250112	0.037443196	no	no
IGF1	linifanib	0.163607979	0.037618568	no	no
IGF1	PL-DI	0.263683078	0.038135007	no	no
IGF1	docetaxel:tanespimycin (2:1 mol/mol)	0.169209218	0.03826783	no	no
IGF1	selumetinib:vorinostat (8:1 mol/mol)	0.020918163	0.038328052	yes	no
IGF1	ceranib-2	0.209689014	0.038457128	no	no
IGF1	GSK-J4	0.14265975	0.038687987	no	no
IGF1	chlorambucil	0.391258052	0.038729445	no	no
IGF1	selumetinib:UNC0638 (4:1 mol/mol)	0.033597052	0.038824243	yes	no
IGF1	SB-743921	0.177105518	0.039335751	no	no
IGF1	QW-BI-011	0.397269091	0.039390109	no	no
IGF1	tanespimycin:bortezomib (250:1 mol/mol)	0.016290041	0.039574201	yes	no
IGF1	A-804598	0.287627831	0.039824393	no	no
IGF1	ML083	0.200231175	0.039864324	no	no
IGF1	Ch-55	0.256251254	0.04092829	no	no
IGF1	darinaparsin	0.244158177	0.041096496	no	no
IGF1	BRD-A94377914	0.307946453	0.041240648	no	no
IGF1	BRD-K48334597	0.449203385	0.041411782	no	no
IGF1	JW-74	0.579008806	0.041756028	no	no
IGF1	cytarabine hydrochloride	0.246308748	0.042227849	no	no
IGF1	avrainvillamide	0.423396132	0.042422414	no	no
IGF1	BRD-K58730230	0.023798644	0.042617522	yes	no
IGF1	FQI-1	0.213472769	0.042687138	no	no
IGF1	ML031	0.24542737	0.042781846	no	no
IGF1	BRD-K96970199	0.841962568	0.043251433	no	no
IGF1	decitabine:carboplatin (1:1 mol/mol)	0.288501496	0.043366665	no	no
IGF1	carboplatin	0.188811279	0.043561386	no	no
IGF1	PD318088	0.023487029	0.043786914	yes	no
IGF1	ciclosporin	0.192234869	0.043881846	no	no
IGF1	NVP-231	0.289376948	0.044048644	no	no
IGF1	MK-1775	0.244743384	0.04417206	no	no
IGF1	selumetinib:navitoclax (8:1 mol/mol)	0.020652838	0.044273374	yes	no
IGF1	WZ4002	0.180919659	0.044577408	no	no
IGF1	ML050	0.389399272	0.044748958	no	no
IGF1	MK-0752	0.185672683	0.044970174	no	no
IGF1	selumetinib:tretinoin (2:1 mol/mol)	0.020732126	0.045077225	yes	no
IGF1	gemcitabine	0.14207059	0.045724103	no	no
IGF1	JQ-1:carboplatin (1:1 mol/mol)	0.189378733	0.045728128	no	no
IGF1	trifluoperazine	0.096301338	0.046609069	no	no
IGF1	leptomycin B	0.069574804	0.04669948	no	no
IGF1	COL-3	0.128484439	0.046950373	no	no
IGF1	crizotinib	0.208467636	0.04779454	no	no
IGF1	BMS-270394	0.319622383	0.04783699	no	no
IGF1	isoliquiritigenin	0.140314318	0.048365231	no	no
IGF1	SNS-032	0.094342583	0.049662585	no	no
IGF1	LY-2157299	0.074876895	0.050280078	no	no
IGF1	KU-55933	0.215873658	0.050550479	no	no
IGF1	erlotinib:PLX-4032 (2:1 mol/mol)	0.223467293	0.05094313	no	no
IGF1	BRD-K41334119	0.47588021	0.051197138	no	no
IGF1	topotecan	0.121385482	0.051899033	no	no
IGF1	skepinone-L	0.146702496	0.052067141	no	no
IGF1	tanespimycin:gemcitabine (1:1 mol/mol)	0.105754997	0.052337395	no	no
IGF1	BMS-754807	0.037825226	0.052363937	yes	no
IGF1	BRD-K19103580	0.190028791	0.052565506	no	no
IGF1	CAY10618	0.090017882	0.052906213	no	no
IGF1	CR-1-31B	0.071030358	0.05305619	no	no
IGF1	dacarbazine	0.125963975	0.053241653	no	no
IGF1	BRD-K66453893	0.112510822	0.053486194	no	no
IGF1	SN-38	0.084848835	0.053876679	no	no
IGF1	I-BET151	0.112021125	0.054233086	no	no
IGF1	elocalcitol	0.084544754	0.055204433	no	no
IGF1	mitomycin	0.093822533	0.055577868	no	no
IGF1	dasatinib	0.285342959	0.056731772	no	no
IGF1	cerulenin	0.122023169	0.056870223	no	no
IGF1	CD-437	0.072396015	0.056906115	no	no
IGF1	BRD-K78574327	0.32752553	0.057098241	no	no
IGF1	istradefylline	0.021842613	0.057865198	yes	no
IGF1	IU1	0.36674805	0.058087996	no	no
IGF1	Compound 23 citrate	0.069353062	0.058098426	no	no
IGF1	OSI-930	0.122488584	0.058125227	no	no
IGF1	BRD-K41597374	0.078482672	0.059205143	no	no
IGF1	GSK525762A	0.079591554	0.059954429	no	no
IGF1	BRD-A02303741:carboplatin (1:1 mol/mol)	0.086250203	0.059975929	no	no
IGF1	neopeltolide	0.032683889	0.060652726	yes	no
IGF1	selumetinib:MK-2206 (8:1 mol/mol)	0.005336982	0.060729167	yes	no
IGF1	GSK1059615	0.357620445	0.060794888	no	no
IGF1	BRD-K33199242	0.788721793	0.061906504	no	no
IGF1	NSC632839	0.057262049	0.062051284	no	no
IGF1	PHA-793887	0.059730913	0.062648928	no	no
IGF1	JQ-1:MK-0752 (1:1 mol/mol)	0.062388839	0.063136737	no	no
IGF1	methylstat	0.102778648	0.063253889	no	no
IGF1	SR-II-138A	0.036966918	0.06332231	yes	no
IGF1	blebbistatin	0.058117913	0.06338322	no	no
IGF1	PF-184	0.101566711	0.06342256	no	no
IGF1	BRD-K04800985	0.040999697	0.063841274	yes	no
IGF1	necrostatin-1	0.185752675	0.065177927	no	no
IGF1	selumetinib:GDC-0941 (4:1 mol/mol)	0.004840156	0.06519335	yes	no
IGF1	BEC	0.020338326	0.065520251	yes	no
IGF1	dexamethasone	0.080964114	0.066274405	no	no
IGF1	paclitaxel	0.053138486	0.066564869	no	no
IGF1	StemRegenin 1	0.04414314	0.066980318	yes	no
IGF1	BRD-K30019337	0.171158088	0.06765105	no	no
IGF1	PAC-1	0.036598006	0.068617064	yes	no
IGF1	BRD-K27986637	0.011839107	0.068630416	yes	no
IGF1	barasertib	0.044780268	0.070140081	yes	no
IGF1	KPT185	0.041936728	0.070403578	yes	no
IGF1	JW-55	0.046738365	0.070691363	yes	no
IGF1	BRD-K09587429	0.048823142	0.071074207	yes	no
IGF1	necrosulfonamide	0.038115071	0.07240335	yes	no
IGF1	ciclopirox	0.028850719	0.072500086	yes	no
IGF1	BRD-K17060750	0.013992264	0.072942364	yes	no
IGF1	procarbazine	0.060057929	0.073329061	no	no
IGF1	BRD-K27224038	0.130675884	0.073336772	no	no
IGF1	BRD-K64610608	0.005579552	0.075131459	yes	no
IGF1	PF-750	0.02735199	0.075561171	yes	no
IGF1	AZ-3146	0.025034416	0.075745548	yes	no
IGF1	BRD-K13999467	0.03477946	0.076922467	yes	no
IGF1	SNX-2112	0.012324812	0.07733086	yes	no
IGF1	Repligen 136	0.029383664	0.077517617	yes	no
IGF1	indisulam	0.032841156	0.078076005	yes	no
IGF1	vandetanib	0.013936115	0.079236918	yes	no
IGF1	linsitinib	0.00371984	0.080255501	yes	no
IGF1	BRD-K92856060	0.037076022	0.081966764	yes	no
IGF1	selumetinib:decitabine (4:1 mol/mol)	0.001496612	0.082399684	yes	no
IGF1	BRD-K02492147	0.02650504	0.083615766	yes	no
IGF1	epigallocatechin-3-monogallate	0.020105191	0.083725845	yes	no
IGF1	veliparib	0.010124936	0.085326669	yes	no
IGF1	BRD-A86708339	0.008217311	0.086027637	yes	no
IGF1	NSC23766	0.014247412	0.087152153	yes	no
IGF1	SR8278	0.001277154	0.087780295	yes	no
IGF1	cimetidine	0.010417141	0.088855206	yes	no
IGF1	GSK4112	0.005424796	0.090243106	yes	no
IGF1	SRT-1720	0.009265581	0.090425432	yes	no
IGF1	AT13387	0.007526399	0.091153715	yes	no
IGF1	decitabine	0.009110698	0.091723137	yes	no
IGF1	erlotinib	0.000646246	0.092288922	yes	no
IGF1	BMS-536924	0.000767506	0.09292648	yes	no
IGF1	VER-155008	0.004961203	0.093582614	yes	no
IGF1	thalidomide	0.081131783	0.096719518	no	no
IGF1	UNC0321	0.002761024	0.098136128	yes	no
IGF1	BRD-K48477130	0.165875581	0.100541161	no	no
IGF1	KU-60019	0.003427983	0.104587567	yes	no
IGF1	TPCA-1	0.001716253	0.106259256	yes	no
IGF1	WZ8040	0.002227154	0.107225755	yes	no
IGF1	KHS101	0.000547878	0.110162007	yes	no
IGF1	SB-431542	0.000338094	0.110218075	yes	no
IGF1	semagacestat	4.07E-05	0.112125217	yes	no
IGF1	austocystin D	9.90E-06	0.113201112	yes	no
IGF1	GW-843682X	0.000604755	0.113817374	yes	no
IGF1	BRD-K90370028	0.002100034	0.113982454	yes	no
IGF1	KU 0060648	0.000928601	0.115150318	yes	no
IGF1	BRD-K52037352	0.000136313	0.118378083	yes	no
IGF1	BIRB-796	0.000419249	0.121086017	yes	no
IGF1	saracatinib	3.57E-05	0.121440021	yes	no
IGF1	BRD-K16147474	0.001561168	0.122533257	yes	no
IGF1	WAY-362450	7.59E-05	0.123271098	yes	no
IGF1	ML258	1.93E-05	0.126867455	yes	no
IGF1	BRD-K02251932	0.000464445	0.128866382	yes	no
IGF1	BRD-K50799972	7.18E-05	0.136206658	yes	no
IGF1	MI-1	3.25E-05	0.139239502	yes	no
IGF1	gefitinib	2.45E-05	0.139725336	yes	no
IGF1	tosedostat	6.29E-06	0.141303967	yes	no
IGF1	JW-480	0.000547878	0.145084965	yes	no
IGF1	BRD-K20514654	2.74E-05	0.148294332	yes	no
IGF1	BRD-K55116708	1.97E-05	0.151271708	yes	no
IGF1	BRD-K63431240	1.16E-05	0.15198071	yes	no
IGF1	cyanoquinoline 11	1.15E-05	0.154111169	yes	no
IGF1	bleomycin A2	1.20E-05	0.156918846	yes	no
IGF1	PD 153035	7.18E-08	0.157704459	yes	no
IGF1	bosutinib	1.34E-06	0.159920092	yes	no
IGF1	BYL-719	1.24E-07	0.167265409	yes	no
IGF1	neratinib	3.58E-08	0.169524103	yes	no
IGF1	fluorouracil	5.29E-08	0.173412099	yes	no
IGF1	canertinib	1.98E-09	0.175981458	yes	no
IGF1	lapatinib	8.12E-10	0.187660666	yes	no
IGF1	afatinib	8.09E-10	0.191061942	yes	no
IGF1	ibrutinib	1.04E-12	0.220587747	yes	no
ITGA6	LY-2157299	1.40E-141	-0.911008121	yes	yes
ITGA6	selumetinib:PLX-4032 (8:1 mol/mol)	2.55E-128	-0.875888153	yes	yes
ITGA6	selumetinib	2.54E-130	-0.873547096	yes	yes
ITGA6	PD318088	1.31E-129	-0.86617419	yes	yes
ITGA6	BEC	9.50E-123	-0.847337188	yes	yes
ITGA6	selumetinib:tretinoin (2:1 mol/mol)	1.94E-123	-0.841192304	yes	yes
ITGA6	GDC-0879	1.12E-121	-0.841128284	yes	yes
ITGA6	semagacestat	2.01E-128	-0.840020142	yes	yes
ITGA6	selumetinib:UNC0638 (4:1 mol/mol)	1.97E-121	-0.834692112	yes	yes
ITGA6	MI-1	5.82E-129	-0.831680185	yes	yes
ITGA6	trametinib	6.10E-117	-0.827577131	yes	yes
ITGA6	BRD-K17060750	1.03E-117	-0.824580746	yes	yes
ITGA6	selumetinib:BRD-A02303741 (4:1 mol/mol)	1.13E-117	-0.817482271	yes	yes
ITGA6	selumetinib:GDC-0941 (4:1 mol/mol)	5.81E-119	-0.815567469	yes	yes
ITGA6	erlotinib	6.97E-117	-0.806491019	yes	yes
ITGA6	erlotinib:PLX-4032 (2:1 mol/mol)	1.06E-111	-0.804482225	yes	yes
ITGA6	BRD-K64610608	6.60E-115	-0.80318243	yes	yes
ITGA6	PLX-4720	3.66E-98	-0.800876018	yes	yes
ITGA6	vandetanib	3.01E-109	-0.783369017	yes	yes
ITGA6	gefitinib	7.57E-112	-0.774161506	yes	yes
ITGA6	ML083	6.08E-97	-0.765532431	yes	yes
ITGA6	BCL-LZH-4	4.57E-91	-0.749326358	yes	yes
ITGA6	bleomycin A2	9.99E-103	-0.727814846	yes	yes
ITGA6	WAY-362450	1.56E-102	-0.725190175	yes	yes
ITGA6	ML334 diastereomer	8.40E-72	-0.721665347	yes	yes
ITGA6	cyclophosphamide	1.22E-77	-0.720853623	yes	yes
ITGA6	BRD-A05715709	2.68E-69	-0.701063862	yes	yes
ITGA6	SR8278	9.13E-95	-0.697103315	yes	yes
ITGA6	selumetinib:MK-2206 (8:1 mol/mol)	4.29E-92	-0.695664128	yes	yes
ITGA6	saracatinib	4.46E-90	-0.687580638	yes	yes
ITGA6	SB-431542	1.53E-89	-0.684658245	yes	yes
ITGA6	ML258	1.40E-86	-0.665893768	yes	yes
ITGA6	ML312	6.29E-62	-0.652481443	yes	yes
ITGA6	tanespimycin:bortezomib (250:1 mol/mol)	1.17E-79	-0.64428357	yes	yes
ITGA6	BRD-K30019337	4.25E-74	-0.637913158	yes	yes
ITGA6	UNC0321	1.27E-74	-0.630124398	yes	yes
ITGA6	afatinib	4.74E-86	-0.629899088	yes	yes
ITGA6	tanespimycin	2.18E-68	-0.611099522	yes	yes
ITGA6	Platin	1.94E-63	-0.593476955	yes	yes
ITGA6	BRD-K44224150	1.04E-46	-0.579005796	yes	yes
ITGA6	C6-ceramide	4.48E-47	-0.569324455	yes	yes
ITGA6	selumetinib:navitoclax (8:1 mol/mol)	3.41E-63	-0.565586617	yes	yes
ITGA6	BRD-K02492147	1.63E-56	-0.564771678	yes	yes
ITGA6	selumetinib:piperlongumine (8:1 mol/mol)	2.42E-59	-0.548084138	yes	yes
ITGA6	BRD-K50799972	1.43E-62	-0.544791438	yes	yes
ITGA6	BRD-K78574327	5.51E-53	-0.541131806	yes	yes
ITGA6	neratinib	6.20E-67	-0.540326634	yes	yes
ITGA6	erismodegib	1.67E-47	-0.53682481	yes	yes
ITGA6	BRD-K16130065	4.43E-49	-0.536122112	yes	yes
ITGA6	veliparib	6.35E-56	-0.53098755	yes	yes
ITGA6	BRD-K86535717	4.65E-46	-0.521093736	yes	yes
ITGA6	blebbistatin	7.92E-55	-0.519023064	yes	yes
ITGA6	abiraterone	5.64E-33	-0.51341267	yes	yes
ITGA6	myriocin	6.47E-43	-0.513077255	yes	yes
ITGA6	ifosfamide	6.54E-33	-0.511477385	yes	yes
ITGA6	MK-0752	2.84E-37	-0.510438265	yes	yes
ITGA6	BRD-K58730230	8.63E-44	-0.49420501	yes	yes
ITGA6	VAF-347	1.85E-35	-0.492978423	yes	yes
ITGA6	birinapant	1.92E-32	-0.490840331	yes	yes
ITGA6	BRD-K42260513	3.35E-32	-0.482066068	yes	yes
ITGA6	BRD-K04800985	1.37E-38	-0.477959508	yes	yes
ITGA6	pluripotin	6.78E-45	-0.470504352	yes	yes
ITGA6	selumetinib:vorinostat (8:1 mol/mol)	1.69E-47	-0.470213154	yes	yes
ITGA6	dasatinib	1.78E-30	-0.470032297	yes	yes
ITGA6	BRD-K09587429	1.38E-36	-0.463459813	yes	yes
ITGA6	selumetinib:decitabine (4:1 mol/mol)	4.67E-49	-0.462651265	yes	yes
ITGA6	sitagliptin	1.66E-36	-0.455270184	yes	yes
ITGA6	PD 153035	1.16E-42	-0.448588402	yes	yes
ITGA6	isonicotinohydroxamic acid	1.56E-34	-0.44574522	yes	yes
ITGA6	BRD-K41334119	2.16E-36	-0.435032612	yes	yes
ITGA6	BRD-K13185470	2.54E-27	-0.424724275	yes	yes
ITGA6	cyanoquinoline 11	4.41E-44	-0.417348671	yes	yes
ITGA6	A-804598	1.20E-21	-0.406166519	yes	yes
ITGA6	lapatinib	1.05E-41	-0.397551928	yes	yes
ITGA6	selumetinib:JQ-1 (4:1 mol/mol)	5.37E-34	-0.383214317	yes	yes
ITGA6	etomoxir	6.02E-29	-0.368125548	yes	yes
ITGA6	simvastatin	2.53E-12	-0.367495213	yes	yes
ITGA6	BRD-K27224038	1.70E-27	-0.354993584	yes	yes
ITGA6	PLX-4032	4.31E-15	-0.351816373	yes	yes
ITGA6	JW-55	2.11E-19	-0.351612408	yes	yes
ITGA6	BRD-K96431673	7.57E-15	-0.35002029	yes	yes
ITGA6	BRD-K79669418	2.95E-20	-0.347751739	yes	yes
ITGA6	IC-87114	9.50E-12	-0.335865758	yes	yes
ITGA6	CIL55	9.99E-21	-0.334907523	yes	yes
ITGA6	BRD-K49290616	1.89E-10	-0.299651116	yes	yes
ITGA6	BRD-K84807411	1.34E-16	-0.278517738	yes	yes
ITGA6	BRD-K16147474	5.38E-10	-0.275156473	yes	yes
ITGA6	SJ-172550	1.87E-08	-0.265847496	yes	yes
ITGA6	WZ8040	1.46E-20	-0.250743491	yes	yes
ITGA6	canertinib	1.13E-20	-0.244096882	yes	yes
ITGA6	austocystin D	5.21E-15	-0.233913014	yes	yes
ITGA6	procarbazine	0.000116094	-0.208669252	yes	yes
ITGA6	FSC231	0.000303409	-0.152772298	yes	yes
ITGA6	RAF265	2.91E-09	-0.152366482	yes	yes
ITGA6	BRD8899	0.000130841	-0.145534158	yes	yes
ITGA6	FGIN-1-27	0.001865536	-0.141442556	yes	yes
ITGA6	GSK2636771	0.008095474	-0.128898936	yes	yes
ITGA6	NSC30930	0.238264307	-0.121865257	no	yes
ITGA6	BYL-719	2.19E-07	-0.110104182	yes	yes
ITGA6	hyperforin	9.92E-05	-0.097571772	yes	yes
ITGA6	CID-5951923	0.51172798	-0.096438024	no	yes
ITGA6	bosutinib	8.83E-09	-0.093096101	yes	yes
ITGA6	ibrutinib	1.19E-07	-0.093029732	yes	yes
ITGA6	SGX-523	0.161868523	-0.082716066	no	yes
ITGA6	CBB-1007	0.290254188	-0.075774583	no	yes
ITGA6	IU1	0.002088201	-0.057792742	yes	yes
ITGA6	BRD-K63431240	3.91E-05	-0.045536621	yes	yes
ITGA6	trifluoperazine	0.03422468	0.016678335	yes	no
ITGA6	SZ4TA2	0.282100198	0.021090332	no	no
ITGA6	pyrazolanthrone	0.241923987	0.026257992	no	no
ITGA6	BRD-K96970199	0.056168223	0.028126304	no	no
ITGA6	dabrafenib	0.605121196	0.038638768	no	no
ITGA6	AT13387	0.119373809	0.038879718	no	no
ITGA6	BRD-K27986637	0.761808606	0.05662924	no	no
ITGA6	nelarabine	0.663747076	0.064411668	no	no
ITGA6	BRD-K09344309	0.026439581	0.091966991	yes	no
ITGA6	prochlorperazine	0.724507432	0.092670882	no	no
ITGA6	tubastatin A	0.400227982	0.100455079	no	no
ITGA6	SNX-2112	0.914047764	0.100670145	no	no
ITGA6	BRD8958	0.043664056	0.115391863	yes	no
ITGA6	RO4929097	0.194708086	0.131269596	no	no
ITGA6	BRD-A02303741	0.042058161	0.142176529	yes	no
ITGA6	BRD-K99006945	3.23E-08	0.142847573	yes	no
ITGA6	myricetin	0.015462408	0.144338543	yes	no
ITGA6	BMS-536924	0.002270463	0.147396158	yes	no
ITGA6	PRIMA-1-Met	0.039477407	0.151593272	yes	no
ITGA6	linsitinib	0.199387069	0.15519897	no	no
ITGA6	betulinic acid	3.97E-06	0.157448914	yes	no
ITGA6	SCH-79797	0.024128937	0.15952371	yes	no
ITGA6	MLN2480	0.000525331	0.163124689	yes	no
ITGA6	SCH-529074	0.013268737	0.164669455	yes	no
ITGA6	crizotinib:PLX-4032 (2:1 mol/mol)	0.00380353	0.171274344	yes	no
ITGA6	fluorouracil	0.135397381	0.175926309	no	no
ITGA6	BRD-K55116708	0.017690705	0.196348562	yes	no
ITGA6	cediranib	1.00E-05	0.202592555	yes	no
ITGA6	GSK-J4	0.001151354	0.202680699	yes	no
ITGA6	KHS101	0.011969117	0.205314238	yes	no
ITGA6	BMS-754807	0.002538849	0.211277421	yes	no
ITGA6	narciclasine	0.000562738	0.211660404	yes	no
ITGA6	VER-155008	0.004322934	0.211867116	yes	no
ITGA6	navitoclax:pluripotin (1:1 mol/mol)	3.29E-05	0.214887516	yes	no
ITGA6	lovastatin	2.43E-16	0.217315821	yes	no
ITGA6	BRD-K88742110	2.40E-05	0.225618527	yes	no
ITGA6	niclosamide	7.49E-08	0.228001538	yes	no
ITGA6	neopeltolide	4.01E-07	0.239019328	yes	no
ITGA6	obatoclax	8.71E-06	0.244722912	yes	no
ITGA6	BRD-K48477130	1.42E-13	0.245684404	yes	no
ITGA6	brefeldin A	1.02E-05	0.261636932	yes	no
ITGA6	SNX-2112:bortezomib (250:1 mol/mol)	3.30E-06	0.264793677	yes	no
ITGA6	leptomycin B	3.14E-07	0.26522045	yes	no
ITGA6	SNS-032	2.20E-07	0.267630937	yes	no
ITGA6	fluvastatin	1.95E-19	0.28535399	yes	no
ITGA6	PF-4800567 hydrochloride	1.81E-12	0.294580299	yes	no
ITGA6	barasertib	7.78E-08	0.298273142	yes	no
ITGA6	cimetidine	1.11E-08	0.302328075	yes	no
ITGA6	avicin D	6.51E-22	0.303402297	yes	no
ITGA6	BRD-K27188169	2.99E-09	0.307301322	yes	no
ITGA6	tosedostat	5.08E-10	0.308184254	yes	no
ITGA6	BMS-270394	7.45E-11	0.313127067	yes	no
ITGA6	BRD-K75293299	1.80E-18	0.313618272	yes	no
ITGA6	epigallocatechin-3-monogallate	3.77E-10	0.322703256	yes	no
ITGA6	SRT-1720	2.44E-12	0.3266484	yes	no
ITGA6	CAY10576	1.15E-30	0.32667683	yes	no
ITGA6	GSK525762A	3.07E-10	0.327271685	yes	no
ITGA6	MST-312	1.05E-13	0.327658648	yes	no
ITGA6	BIRB-796	3.64E-09	0.32871634	yes	no
ITGA6	BRD-K33514849	4.71E-14	0.329551875	yes	no
ITGA6	BRD-K34485477	7.19E-23	0.331166743	yes	no
ITGA6	linifanib	1.01E-11	0.333432969	yes	no
ITGA6	BRD-K03911514	5.14E-16	0.339954508	yes	no
ITGA6	alvocidib	1.67E-16	0.352289043	yes	no
ITGA6	NVP-ADW742	2.17E-12	0.35328891	yes	no
ITGA6	staurosporine	2.53E-27	0.354846289	yes	no
ITGA6	NSC632839	2.17E-13	0.361792781	yes	no
ITGA6	BRD-K20514654	2.02E-15	0.365462043	yes	no
ITGA6	BRD-K02251932	2.45E-15	0.365717724	yes	no
ITGA6	SR-II-138A	2.17E-13	0.365928235	yes	no
ITGA6	BRD-K07442505	2.00E-22	0.368951762	yes	no
ITGA6	NSC 74859	1.68E-17	0.369442088	yes	no
ITGA6	L-685458	4.49E-16	0.369832383	yes	no
ITGA6	Compound 7d-cis	1.98E-15	0.370707968	yes	no
ITGA6	BRD-K11533227	6.03E-17	0.374084871	yes	no
ITGA6	elocalcitol	3.79E-14	0.37667205	yes	no
ITGA6	serdemetan:SCH-529074 (1:1 mol/mol)	4.76E-16	0.376774529	yes	no
ITGA6	piperlongumine:MST-312 (1:1 mol/mol)	1.10E-17	0.377211198	yes	no
ITGA6	BRD-K52037352	1.92E-14	0.379518666	yes	no
ITGA6	SU11274	2.11E-15	0.379923779	yes	no
ITGA6	JQ-1	2.27E-15	0.381397928	yes	no
ITGA6	lomeguatrib	1.32E-17	0.383811754	yes	no
ITGA6	CR-1-31B	5.03E-16	0.386464292	yes	no
ITGA6	PHA-793887	4.28E-16	0.386733063	yes	no
ITGA6	SB-525334	1.16E-15	0.388286359	yes	no
ITGA6	Compound 23 citrate	7.07E-17	0.392857798	yes	no
ITGA6	pevonedistat	3.06E-18	0.393773117	yes	no
ITGA6	methotrexate	2.16E-21	0.393908937	yes	no
ITGA6	CAY10618	1.85E-17	0.396172857	yes	no
ITGA6	mitomycin	4.85E-17	0.399079081	yes	no
ITGA6	BRD9647	5.96E-21	0.401342241	yes	no
ITGA6	PF-3758309	9.98E-18	0.402969857	yes	no
ITGA6	silmitasertib	5.80E-26	0.408382075	yes	no
ITGA6	compound 1B	1.13E-36	0.411397518	yes	no
ITGA6	decitabine	2.37E-17	0.411734953	yes	no
ITGA6	NSC23766	1.02E-19	0.412807579	yes	no
ITGA6	vorinostat	1.60E-18	0.413971854	yes	no
ITGA6	curcumin	2.10E-20	0.417379863	yes	no
ITGA6	dexamethasone	2.79E-20	0.420935642	yes	no
ITGA6	BRD-K90370028	3.03E-21	0.42115837	yes	no
ITGA6	ciclopirox	1.30E-18	0.421929898	yes	no
ITGA6	JQ-1:carboplatin (1:1 mol/mol)	1.22E-19	0.422613611	yes	no
ITGA6	pandacostat	1.53E-23	0.423412822	yes	no
ITGA6	necrostatin-7	6.14E-23	0.428205427	yes	no
ITGA6	pifithrin-mu	9.44E-22	0.429834926	yes	no
ITGA6	carboplatin:UNC0638 (2:1 mol/mol)	3.48E-31	0.439012591	yes	no
ITGA6	BRD1812	6.14E-24	0.441607489	yes	no
ITGA6	BRD-K28456706	5.29E-22	0.44167361	yes	no
ITGA6	cabozantinib	4.32E-29	0.442130784	yes	no
ITGA6	cerulenin	4.37E-23	0.444185436	yes	no
ITGA6	darinaparsin	1.27E-24	0.444199794	yes	no
ITGA6	BRD-A86708339	1.05E-21	0.445582233	yes	no
ITGA6	TPCA-1	1.06E-20	0.449413249	yes	no
ITGA6	docetaxel:tanespimycin (2:1 mol/mol)	3.83E-24	0.450161021	yes	no
ITGA6	N9-isopropylolomoucine	2.53E-25	0.450220155	yes	no
ITGA6	BMS-195614	2.76E-34	0.450878974	yes	no
ITGA6	salermide	2.39E-23	0.453503713	yes	no
ITGA6	ceranib-2	8.80E-25	0.457248541	yes	no
ITGA6	AM-580	4.00E-28	0.458571045	yes	no
ITGA6	Ch-55	1.36E-25	0.460770763	yes	no
ITGA6	tipifarnib-P2	9.09E-25	0.460920056	yes	no
ITGA6	StemRegenin 1	9.12E-25	0.46217732	yes	no
ITGA6	sunitinib	1.05E-28	0.465498653	yes	no
ITGA6	AZD6482	4.99E-34	0.467426505	yes	no
ITGA6	JQ-1:MK-0752 (1:1 mol/mol)	7.73E-25	0.469026166	yes	no
ITGA6	KU 0060648	2.07E-23	0.470798612	yes	no
ITGA6	Compound 1541A	1.00E-31	0.472290513	yes	no
ITGA6	GDC-0941	8.60E-27	0.473179235	yes	no
ITGA6	doxorubicin	1.02E-27	0.473615015	yes	no
ITGA6	IPR-456	8.58E-43	0.474731373	yes	no
ITGA6	BRD-K30748066	2.77E-36	0.476104302	yes	no
ITGA6	AGK-2	8.29E-45	0.477684247	yes	no
ITGA6	AZ-3146	2.36E-25	0.478396785	yes	no
ITGA6	DBeQ	2.57E-31	0.479644664	yes	no
ITGA6	nutlin-3	4.04E-31	0.481144729	yes	no
ITGA6	thalidomide	9.04E-40	0.484453974	yes	no
ITGA6	JQ-1:vorinostat (2:1 mol/mol)	6.99E-28	0.485892495	yes	no
ITGA6	olaparib	4.70E-31	0.486085668	yes	no
ITGA6	dinaciclib	2.47E-32	0.488681702	yes	no
ITGA6	MG-132	1.09E-34	0.490280719	yes	no
ITGA6	navitoclax:MST-312 (1:1 mol/mol)	1.48E-36	0.492291098	yes	no
ITGA6	isoliquiritigenin	7.42E-34	0.497775478	yes	no
ITGA6	doxorubicin:navitoclax (2:1 mol/mol)	4.15E-33	0.499493855	yes	no
ITGA6	brivanib	2.01E-35	0.50232833	yes	no
ITGA6	tipifarnib-P1	2.09E-34	0.502435138	yes	no
ITGA6	BMS-345541	8.55E-38	0.502555147	yes	no
ITGA6	entinostat	2.62E-32	0.502577733	yes	no
ITGA6	BRD-K33199242	1.56E-46	0.50462572	yes	no
ITGA6	EX-527	2.46E-39	0.505344194	yes	no
ITGA6	KU-0063794	8.30E-35	0.505876258	yes	no
ITGA6	LY-2183240	1.94E-34	0.506331601	yes	no
ITGA6	I-BET151	1.86E-30	0.508382689	yes	no
ITGA6	PL-DI	2.36E-32	0.508745601	yes	no
ITGA6	ISOX:bortezomib (250:1 mol/mol)	3.49E-34	0.509238463	yes	no
ITGA6	palmostatin B	8.32E-45	0.509736364	yes	no
ITGA6	BRD-K71781559	9.51E-56	0.510549295	yes	no
ITGA6	daporinad	3.39E-33	0.510797726	yes	no
ITGA6	KPT185	8.26E-31	0.51149262	yes	no
ITGA6	bortezomib	1.46E-36	0.512823411	yes	no
ITGA6	belinostat	2.11E-31	0.513431072	yes	no
ITGA6	tanespimycin:gemcitabine (1:1 mol/mol)	1.88E-31	0.514462304	yes	no
ITGA6	CD-1530	2.34E-37	0.515305706	yes	no
ITGA6	ETP-46464	4.11E-38	0.516279579	yes	no
ITGA6	PI-103	2.16E-39	0.516364282	yes	no
ITGA6	HLI 373	5.99E-33	0.51711247	yes	no
ITGA6	BRD9876:MK-1775 (4:1 mol/mol)	8.26E-45	0.517443731	yes	no
ITGA6	SB-743921	3.65E-33	0.518466242	yes	no
ITGA6	CAY10594	7.42E-40	0.519410637	yes	no
ITGA6	GSK4112	2.26E-32	0.51988527	yes	no
ITGA6	gemcitabine	6.91E-34	0.520563107	yes	no
ITGA6	NVP-BSK805	4.37E-37	0.522111917	yes	no
ITGA6	BRD-K34222889	3.68E-34	0.522122297	yes	no
ITGA6	LBH-589	1.02E-33	0.523087406	yes	no
ITGA6	navitoclax:birinapant (1:1 mol/mol)	1.10E-39	0.526112754	yes	no
ITGA6	CD-437	2.65E-35	0.530698085	yes	no
ITGA6	BIX-01294	1.18E-36	0.532655027	yes	no
ITGA6	BRD-K13999467	3.36E-35	0.532740111	yes	no
ITGA6	omacetaxine mepesuccinate	2.29E-39	0.533910361	yes	no
ITGA6	fulvestrant	3.14E-48	0.534552158	yes	no
ITGA6	YL54	2.46E-36	0.534650242	yes	no
ITGA6	istradefylline	4.51E-35	0.535259237	yes	no
ITGA6	OSI-027	2.46E-42	0.535379604	yes	no
ITGA6	teniposide	7.60E-38	0.535905065	yes	no
ITGA6	NVP-BEZ235	1.04E-40	0.537242803	yes	no
ITGA6	NSC95397	1.48E-39	0.53914514	yes	no
ITGA6	JQ-1:navitoclax (2:1 mol/mol)	2.03E-38	0.539744054	yes	no
ITGA6	ML320	1.92E-48	0.547763896	yes	no
ITGA6	cytarabine hydrochloride	1.45E-37	0.548651643	yes	no
ITGA6	neuronal differentiation inducer III	4.58E-38	0.551309383	yes	no
ITGA6	O-6-benzylguanine	4.06E-46	0.555097344	yes	no
ITGA6	methylstat	3.73E-40	0.555732518	yes	no
ITGA6	SB-225002	3.46E-44	0.557723486	yes	no
ITGA6	GMX-1778	4.27E-42	0.558494391	yes	no
ITGA6	AZD8055	4.49E-45	0.559116905	yes	no
ITGA6	triptolide	1.44E-41	0.5596173	yes	no
ITGA6	3-Cl-AHPC	1.22E-41	0.561092548	yes	no
ITGA6	foretinib	4.99E-45	0.567934862	yes	no
ITGA6	BRD-M00053801	1.05E-55	0.570971133	yes	no
ITGA6	BRD6340	2.76E-42	0.571061734	yes	no
ITGA6	UNC0638	1.77E-48	0.574422898	yes	no
ITGA6	navitoclax:PLX-4032 (1:1 mol/mol)	8.01E-53	0.574521823	yes	no
ITGA6	necrosulfonamide	1.43E-42	0.575786606	yes	no
ITGA6	BRD-K03536150	4.15E-45	0.575831912	yes	no
ITGA6	cytochalasin B	1.40E-67	0.576803959	yes	no
ITGA6	rigosertib	5.49E-48	0.577596562	yes	no
ITGA6	topotecan	8.21E-44	0.577806094	yes	no
ITGA6	ouabain	8.75E-50	0.578727033	yes	no
ITGA6	KH-CB19	8.38E-57	0.578765553	yes	no
ITGA6	JQ-1:UNC0638 (2:1 mol/mol)	1.04E-45	0.57988456	yes	no
ITGA6	carboplatin	3.13E-42	0.581105633	yes	no
ITGA6	GW-843682X	8.76E-41	0.581758973	yes	no
ITGA6	parthenolide	1.04E-53	0.582142992	yes	no
ITGA6	AA-COCF3	5.52E-50	0.58428379	yes	no
ITGA6	BRD-K29313308	1.38E-47	0.584826205	yes	no
ITGA6	dacarbazine	1.29E-43	0.585216366	yes	no
ITGA6	itraconazole	3.50E-49	0.585402444	yes	no
ITGA6	BRD-K94991378	6.36E-78	0.588923534	yes	no
ITGA6	Merck60	2.73E-47	0.591800087	yes	no
ITGA6	tretinoin:carboplatin (2:1 mol/mol)	3.29E-52	0.593534598	yes	no
ITGA6	PAC-1	2.13E-43	0.595327436	yes	no
ITGA6	tamatinib	7.20E-60	0.59709063	yes	no
ITGA6	sorafenib	2.17E-54	0.597348998	yes	no
ITGA6	PF-184	1.45E-48	0.597788346	yes	no
ITGA6	CHM-1	2.80E-53	0.597920869	yes	no
ITGA6	BRD-A71883111	1.99E-47	0.598053655	yes	no
ITGA6	GW-405833	6.25E-49	0.599041937	yes	no
ITGA6	AT-406	6.89E-60	0.599477545	yes	no
ITGA6	CI-976	7.19E-73	0.599797249	yes	no
ITGA6	bexarotene	8.91E-57	0.600997612	yes	no
ITGA6	SN-38	1.98E-49	0.601370125	yes	no
ITGA6	oligomycin A	3.35E-50	0.601583978	yes	no
ITGA6	ciclosporin	5.94E-47	0.602111498	yes	no
ITGA6	ISOX	3.19E-49	0.603312709	yes	no
ITGA6	pitstop2	1.29E-62	0.603851384	yes	no
ITGA6	PF-573228	1.17E-49	0.604350871	yes	no
ITGA6	BRD-K97651142	2.63E-54	0.605105818	yes	no
ITGA6	BRD-K35604418	3.03E-51	0.605246455	yes	no
ITGA6	ML311	1.16E-50	0.605365721	yes	no
ITGA6	AC55649	3.10E-58	0.606961161	yes	no
ITGA6	spautin-1	7.13E-54	0.608241397	yes	no
ITGA6	BRD-K71935468	8.50E-79	0.608498749	yes	no
ITGA6	BRD-A02303741:carboplatin (1:1 mol/mol)	1.85E-46	0.610420044	yes	no
ITGA6	BRD-K51490254	1.70E-63	0.612893485	yes	no
ITGA6	clofarabine	2.07E-50	0.612902164	yes	no
ITGA6	PYR-41	3.63E-61	0.613294254	yes	no
ITGA6	SID 26681509	7.20E-69	0.613413521	yes	no
ITGA6	BRD-K66453893	5.45E-51	0.614592183	yes	no
ITGA6	YK 4-279	1.50E-52	0.616647978	yes	no
ITGA6	decitabine:carboplatin (1:1 mol/mol)	1.89E-50	0.617954971	yes	no
ITGA6	NSC19630	1.33E-51	0.619432106	yes	no
ITGA6	ML050	1.06E-56	0.619879488	yes	no
ITGA6	salermide:PLX-4032 (12:1 mol/mol)	1.26E-80	0.620016539	yes	no
ITGA6	FQI-1	2.91E-53	0.620898771	yes	no
ITGA6	BRD4132	7.94E-65	0.620965217	yes	no
ITGA6	erastin	8.04E-62	0.621403709	yes	no
ITGA6	BRD-A94377914	4.57E-52	0.621821636	yes	no
ITGA6	KU-60019	2.70E-48	0.622505846	yes	no
ITGA6	Ko-143	4.01E-53	0.624708663	yes	no
ITGA6	parbendazole	2.97E-57	0.625064189	yes	no
ITGA6	BRD-K24690302	3.73E-63	0.626689786	yes	no
ITGA6	navitoclax	3.07E-54	0.627414103	yes	no
ITGA6	BRD-K92856060	5.88E-55	0.627812346	yes	no
ITGA6	BRD-K70511574	2.21E-55	0.628230497	yes	no
ITGA6	tandutinib	8.82E-69	0.628863623	yes	no
ITGA6	BRD1835	1.10E-59	0.630270327	yes	no
ITGA6	navitoclax:gemcitabine (1:1 mol/mol)	4.85E-56	0.631656686	yes	no
ITGA6	decitabine:navitoclax (2:1 mol/mol)	7.40E-54	0.632014526	yes	no
ITGA6	QS-11	1.78E-72	0.633108666	yes	no
ITGA6	piperlongumine	7.95E-56	0.633582775	yes	no
ITGA6	BI-2536	3.23E-58	0.633763289	yes	no
ITGA6	carboplatin:etoposide (40:17 mol/mol)	5.39E-57	0.634371887	yes	no
ITGA6	FQI-2	6.66E-57	0.638411996	yes	no
ITGA6	indisulam	6.54E-53	0.640160185	yes	no
ITGA6	fingolimod	4.38E-57	0.641586048	yes	no
ITGA6	AZD7545	7.82E-61	0.642481695	yes	no
ITGA6	nintedanib	3.31E-60	0.64369794	yes	no
ITGA6	SKI-II	4.18E-62	0.643865147	yes	no
ITGA6	NVP-TAE684	1.93E-66	0.643996435	yes	no
ITGA6	AZD4547	1.48E-79	0.644080209	yes	no
ITGA6	AT7867	5.02E-72	0.644506964	yes	no
ITGA6	STF-31	3.43E-65	0.645235862	yes	no
ITGA6	regorafenib	8.79E-66	0.645788696	yes	no
ITGA6	R428	6.45E-60	0.645815229	yes	no
ITGA6	vincristine	4.05E-62	0.645997599	yes	no
ITGA6	MK-1775	1.34E-56	0.646954075	yes	no
ITGA6	nakiterpiosin	4.81E-61	0.647340633	yes	no
ITGA6	MLN2238	3.26E-63	0.647448259	yes	no
ITGA6	ML031	1.86E-60	0.647548184	yes	no
ITGA6	WZ4002	4.44E-55	0.648337077	yes	no
ITGA6	BIBR-1532	8.80E-60	0.648886137	yes	no
ITGA6	NSC48300	1.03E-63	0.650427061	yes	no
ITGA6	triazolothiadiazine	2.71E-64	0.652164162	yes	no
ITGA6	BRD-K34099515	2.74E-88	0.654920642	yes	no
ITGA6	OSI-930	1.42E-58	0.656785441	yes	no
ITGA6	alisertib:navitoclax (2:1 mol/mol)	3.09E-62	0.658075258	yes	no
ITGA6	KX2-391	1.55E-64	0.658560857	yes	no
ITGA6	alisertib	2.80E-59	0.658565372	yes	no
ITGA6	BRD-K37390332	2.75E-89	0.658980051	yes	no
ITGA6	Bax channel blocker	1.66E-63	0.660124513	yes	no
ITGA6	PDMP	2.98E-70	0.662502678	yes	no
ITGA6	HBX-41108	3.60E-64	0.662912416	yes	no
ITGA6	HC-067047	2.58E-66	0.662932683	yes	no
ITGA6	CCT036477	3.06E-72	0.663120564	yes	no
ITGA6	tretinoin	6.71E-63	0.668064535	yes	no
ITGA6	BRD-K61166597	3.25E-64	0.668660036	yes	no
ITGA6	etoposide	3.31E-65	0.669180227	yes	no
ITGA6	ML203	2.22E-75	0.66992183	yes	no
ITGA6	serdemetan	1.06E-63	0.671326757	yes	no
ITGA6	BRD-K80183349	9.22E-64	0.671492512	yes	no
ITGA6	ABT-737	4.27E-65	0.671662754	yes	no
ITGA6	cucurbitacin I	2.01E-73	0.67390006	yes	no
ITGA6	gossypol	1.98E-65	0.674185491	yes	no
ITGA6	paclitaxel	3.96E-63	0.675807979	yes	no
ITGA6	CAL-101	3.16E-71	0.675971507	yes	no
ITGA6	navitoclax:sorafenib (1:1 mol/mol)	2.98E-72	0.678158806	yes	no
ITGA6	BRD-K41597374	2.59E-62	0.680010766	yes	no
ITGA6	isoevodiamine	1.45E-67	0.68077751	yes	no
ITGA6	crizotinib	6.14E-64	0.682397206	yes	no
ITGA6	masitinib	1.54E-69	0.682961131	yes	no
ITGA6	manumycin A	1.91E-71	0.686485063	yes	no
ITGA6	CIL55A	4.88E-78	0.687352244	yes	no
ITGA6	PRIMA-1	6.60E-70	0.687437823	yes	no
ITGA6	importazole	1.25E-74	0.687544872	yes	no
ITGA6	ML006	7.42E-66	0.687770053	yes	no
ITGA6	quizartinib	2.86E-79	0.688070758	yes	no
ITGA6	Repligen 136	2.10E-64	0.689000399	yes	no
ITGA6	TW-37	6.18E-74	0.689914321	yes	no
ITGA6	ELCPK	7.38E-73	0.690452185	yes	no
ITGA6	COL-3	6.74E-66	0.690854699	yes	no
ITGA6	ABT-199	7.21E-68	0.692421945	yes	no
ITGA6	tretinoin:navitoclax (4:1 mol/mol)	5.13E-72	0.692517598	yes	no
ITGA6	CHIR-99021	1.25E-77	0.692915432	yes	no
ITGA6	GSK461364	2.34E-72	0.69426081	yes	no
ITGA6	phloretin	7.73E-70	0.696010484	yes	no
ITGA6	CIL41	2.26E-87	0.697078388	yes	no
ITGA6	BRD-K26531177	1.89E-80	0.697674716	yes	no
ITGA6	ML239	1.30E-80	0.698810336	yes	no
ITGA6	LRRK2-IN-1	7.58E-68	0.699389185	yes	no
ITGA6	JW-480	2.32E-67	0.700029907	yes	no
ITGA6	BRD-K27188169:navitoclax (2:1 mol/mol)	6.44E-77	0.700792662	yes	no
ITGA6	vorinostat:carboplatin (1:1 mol/mol)	2.80E-70	0.701064928	yes	no
ITGA6	PX-12	3.49E-70	0.701174571	yes	no
ITGA6	chlorambucil	7.57E-71	0.703239791	yes	no
ITGA6	PF-543	1.29E-76	0.704781465	yes	no
ITGA6	SMER-3	7.73E-75	0.708672514	yes	no
ITGA6	PF-750	3.87E-71	0.709688144	yes	no
ITGA6	XL765	3.43E-94	0.711861207	yes	no
ITGA6	skepinone-L	4.10E-69	0.712362546	yes	no
ITGA6	YM-155	1.47E-76	0.712658053	yes	no
ITGA6	B02	5.40E-75	0.713817318	yes	no
ITGA6	momelotinib	5.27E-82	0.714325451	yes	no
ITGA6	BRD-K85133207	1.88E-73	0.714363441	yes	no
ITGA6	apicidin	1.23E-75	0.717942297	yes	no
ITGA6	TGX-221	3.31E-100	0.718757527	yes	no
ITGA6	navitoclax:piperlongumine (1:1 mol/mol)	9.21E-74	0.720073317	yes	no
ITGA6	BRD-K55473186	2.44E-78	0.722519444	yes	no
ITGA6	MI-2	2.71E-78	0.723426271	yes	no
ITGA6	zebularine	1.44E-81	0.725623044	yes	no
ITGA6	BRD-K29086754	1.12E-96	0.72614404	yes	no
ITGA6	tivantinib	3.89E-78	0.728369434	yes	no
ITGA6	KU-55933	1.79E-79	0.728432163	yes	no
ITGA6	968	4.23E-97	0.728565575	yes	no
ITGA6	MK-2206	3.61E-77	0.729788788	yes	no
ITGA6	Mdivi-1	3.65E-79	0.73017068	yes	no
ITGA6	AZD7762	1.10E-85	0.73432132	yes	no
ITGA6	KW-2449	3.45E-84	0.735095877	yes	no
ITGA6	bendamustine	4.15E-83	0.735153843	yes	no
ITGA6	RG-108	3.57E-86	0.735720194	yes	no
ITGA6	BRD-A02303741:navitoclax (2:1 mol/mol)	6.50E-83	0.736983414	yes	no
ITGA6	TG-100-115	5.65E-83	0.737392852	yes	no
ITGA6	sirolimus:bortezomib (250:1 mol/mol)	8.69E-87	0.740864779	yes	no
ITGA6	QW-BI-011	2.09E-79	0.7412428	yes	no
ITGA6	nilotinib	2.46E-96	0.7437532	yes	no
ITGA6	docetaxel	1.04E-86	0.743800876	yes	no
ITGA6	Ki8751	4.82E-84	0.744386342	yes	no
ITGA6	sotrastaurin	2.62E-81	0.744972241	yes	no
ITGA6	WP1130	1.42E-86	0.745072035	yes	no
ITGA6	BRD-K66532283	1.20E-86	0.745155459	yes	no
ITGA6	BRD-K01737880	1.17E-91	0.745763844	yes	no
ITGA6	BRD-K19103580	3.03E-77	0.746670384	yes	no
ITGA6	axitinib	3.56E-87	0.747547142	yes	no
ITGA6	oxaliplatin	1.88E-80	0.748774415	yes	no
ITGA6	BRD9876	7.97E-88	0.749032373	yes	no
ITGA6	vorinostat:navitoclax (4:1 mol/mol)	7.64E-90	0.751563476	yes	no
ITGA6	avrainvillamide	3.60E-81	0.752158421	yes	no
ITGA6	UNC0638:navitoclax (1:1 mol/mol)	3.41E-90	0.75237246	yes	no
ITGA6	NVP-231	3.61E-83	0.754370168	yes	no
ITGA6	lenvatinib	9.00E-92	0.756608434	yes	no
ITGA6	tacedinaline	6.92E-85	0.756864903	yes	no
ITGA6	pazopanib	3.91E-96	0.757713064	yes	no
ITGA6	TG-101348	4.27E-83	0.758780093	yes	no
ITGA6	SR1001	3.93E-99	0.759189525	yes	no
ITGA6	GSK-3 inhibitor IX	1.03E-91	0.760445741	yes	no
ITGA6	16-beta-bromoandrosterone	6.09E-88	0.762364373	yes	no
ITGA6	azacitidine	7.33E-97	0.762997155	yes	no
ITGA6	marinopyrrole A	6.58E-91	0.764321542	yes	no
ITGA6	sirolimus	8.16E-88	0.764512764	yes	no
ITGA6	BRD-K51831558	7.33E-107	0.767072823	yes	no
ITGA6	BRD-K14844214	1.01E-96	0.770681337	yes	no
ITGA6	ML029	4.57E-88	0.77155781	yes	no
ITGA6	purmorphamine	8.43E-95	0.775929977	yes	no
ITGA6	CIL56	5.93E-99	0.781178577	yes	no
ITGA6	tigecycline	2.29E-94	0.786043198	yes	no
ITGA6	JW-74	9.58E-98	0.789162084	yes	no
ITGA6	bardoxolone methyl	2.88E-98	0.789825649	yes	no
ITGA6	imatinib	8.28E-106	0.790773189	yes	no
ITGA6	tivozanib	3.67E-106	0.793850899	yes	no
ITGA6	sildenafil	5.21E-101	0.79505127	yes	no
ITGA6	PIK-93	9.55E-100	0.797593102	yes	no
ITGA6	vorapaxar	6.45E-107	0.804270386	yes	no
ITGA6	PRL-3 inhibitor I	4.80E-121	0.811676733	yes	no
ITGA6	tacrolimus	7.14E-107	0.817778862	yes	no
ITGA6	CIL70	2.49E-114	0.818766058	yes	no
ITGA6	BRD-K45681478	1.28E-107	0.821453791	yes	no
ITGA6	temsirolimus	4.49E-108	0.824297987	yes	no
ITGA6	ML162	5.68E-119	0.830508837	yes	no
ITGA6	VX-680	4.15E-122	0.831307568	yes	no
ITGA6	ZSTK474	4.83E-114	0.833519652	yes	no
ITGA6	valdecoxib	1.62E-106	0.836695687	yes	no
ITGA6	LE-135	4.47E-119	0.837334924	yes	no
ITGA6	GANT-61	1.23E-118	0.838910054	yes	no
ITGA6	BRD-K99584050	5.36E-128	0.840965598	yes	no
ITGA6	RITA	1.05E-115	0.842341539	yes	no
ITGA6	MGCD-265	3.78E-108	0.842902628	yes	no
ITGA6	VU0155056	2.04E-124	0.843954191	yes	no
ITGA6	ML210	1.39E-122	0.844466776	yes	no
ITGA6	1S	3R-RSL-3	6.76E-122	0.84615719	yes	no
ITGA6	bafilomycin A1	7.33E-114	0.849588866	yes	no
ITGA6	NPC-26	3.46E-126	0.8549366	yes	no
ITGA6	necrostatin-1	2.34E-110	0.862555623	yes	no
ITGA6	temozolomide	2.50E-119	0.862887024	yes	no
ITGA6	tamoxifen	2.29E-122	0.866642474	yes	no
ITGA6	GSK1059615	5.46E-125	0.889521342	yes	no
ITGA6	BRD-K48334597	5.77E-124	0.896005455	yes	no
ITGA6	ruxolitinib	6.60E-131	0.904277684	yes	no
ITGA6	AZD1480	2.84E-130	0.904487122	yes	no
ITGA6	pifithrin-alpha	4.62E-137	0.909691013	yes	no
ITGA6	fumonisin B1	1.00E-147	0.942423817	yes	no
ITGB1	ifosfamide	2.26E-112	-0.899316253	yes	yes
ITGB1	simvastatin	5.13E-117	-0.887601332	yes	yes
ITGB1	NSC30930	7.69E-96	-0.838014353	yes	yes
ITGB1	IC-87114	2.58E-89	-0.824568433	yes	yes
ITGB1	dasatinib	3.03E-74	-0.719687624	yes	yes
ITGB1	cyclophosphamide	9.11E-61	-0.697332374	yes	yes
ITGB1	ML334 diastereomer	1.35E-63	-0.696413876	yes	yes
ITGB1	MK-0752	1.85E-63	-0.691114351	yes	yes
ITGB1	BRD-A05715709	4.64E-60	-0.67227601	yes	yes
ITGB1	BCL-LZH-4	6.67E-53	-0.658005353	yes	yes
ITGB1	A-804598	4.97E-54	-0.637292541	yes	yes
ITGB1	ML083	3.03E-47	-0.62952813	yes	yes
ITGB1	birinapant	7.51E-53	-0.615528551	yes	yes
ITGB1	JW-55	3.96E-46	-0.60336638	yes	yes
ITGB1	procarbazine	3.62E-49	-0.593464471	yes	yes
ITGB1	SGX-523	7.25E-36	-0.582355456	yes	yes
ITGB1	CBB-1007	2.19E-34	-0.560983057	yes	yes
ITGB1	compound 1B	3.72E-48	-0.556825732	yes	yes
ITGB1	BRD-K16147474	2.24E-44	-0.541545111	yes	yes
ITGB1	CID-5951923	1.46E-30	-0.538646062	yes	yes
ITGB1	BRD-K44224150	1.80E-44	-0.532306623	yes	yes
ITGB1	BRD-K96431673	2.93E-43	-0.514618849	yes	yes
ITGB1	GSK2636771	3.77E-28	-0.514410553	yes	yes
ITGB1	BRD-K17060750	1.87E-28	-0.493103622	yes	yes
ITGB1	lovastatin	5.01E-40	-0.47587628	yes	yes
ITGB1	myriocin	4.08E-27	-0.475399327	yes	yes
ITGB1	BRD-K09587429	1.07E-20	-0.464254038	yes	yes
ITGB1	BRD-K48477130	8.44E-32	-0.452886567	yes	yes
ITGB1	abiraterone	2.77E-28	-0.449981106	yes	yes
ITGB1	BEC	9.04E-25	-0.449509037	yes	yes
ITGB1	SZ4TA2	1.98E-17	-0.433915072	yes	yes
ITGB1	CAY10576	4.63E-32	-0.43222198	yes	yes
ITGB1	BRD-K49290616	5.11E-30	-0.428345152	yes	yes
ITGB1	BRD-K33199242	2.78E-24	-0.424190733	yes	yes
ITGB1	BRD-K42260513	6.72E-27	-0.417780229	yes	yes
ITGB1	ML312	3.41E-24	-0.404495437	yes	yes
ITGB1	C6-ceramide	1.31E-20	-0.399564618	yes	yes
ITGB1	VAF-347	3.09E-22	-0.398762064	yes	yes
ITGB1	avicin D	2.65E-29	-0.397747124	yes	yes
ITGB1	BRD-K99006945	9.41E-30	-0.394572976	yes	yes
ITGB1	sitagliptin	6.77E-18	-0.388952697	yes	yes
ITGB1	BRD-K13185470	1.20E-14	-0.372406588	yes	yes
ITGB1	BRD-K02492147	1.44E-17	-0.354246877	yes	yes
ITGB1	PLX-4720	2.40E-18	-0.35294263	yes	yes
ITGB1	fluvastatin	1.57E-24	-0.349023559	yes	yes
ITGB1	UNC0321	5.57E-11	-0.340393958	yes	yes
ITGB1	BRD-K75293299	1.86E-18	-0.334774645	yes	yes
ITGB1	saracatinib	4.73E-14	-0.321669585	yes	yes
ITGB1	BRD-K96970199	2.86E-20	-0.312804902	yes	yes
ITGB1	BRD-K04800985	1.93E-07	-0.299691901	yes	yes
ITGB1	TGX-221	1.70E-12	-0.298733742	yes	yes
ITGB1	PLX-4032	7.87E-15	-0.277486304	yes	yes
ITGB1	BRD-K86535717	5.19E-11	-0.271755086	yes	yes
ITGB1	BRD-K64610608	1.70E-10	-0.266869457	yes	yes
ITGB1	FGIN-1-27	2.83E-13	-0.256018532	yes	yes
ITGB1	BRD8899	5.52E-05	-0.255349446	yes	yes
ITGB1	LY-2157299	1.97E-08	-0.252769471	yes	yes
ITGB1	BRD-K79669418	2.42E-08	-0.246657492	yes	yes
ITGB1	BRD-K71781559	2.23E-06	-0.237469668	yes	yes
ITGB1	staurosporine	4.32E-14	-0.228896264	yes	yes
ITGB1	SB-431542	0.003700202	-0.181454324	yes	yes
ITGB1	vandetanib	1.99E-05	-0.169999517	yes	yes
ITGB1	thalidomide	0.002243513	-0.164937064	yes	yes
ITGB1	erismodegib	0.008217893	-0.154639934	yes	yes
ITGB1	erlotinib:PLX-4032 (2:1 mol/mol)	3.65E-05	-0.149256704	yes	yes
ITGB1	WAY-362450	0.058311825	-0.13319152	no	yes
ITGB1	tamatinib	0.003728732	-0.129382418	yes	yes
ITGB1	MI-1	0.013993133	-0.121943918	yes	yes
ITGB1	isonicotinohydroxamic acid	0.003409755	-0.12029321	yes	yes
ITGB1	BRD-K34485477	0.132403811	-0.110646729	no	yes
ITGB1	Platin	0.082231293	-0.107727471	no	yes
ITGB1	erlotinib	0.00373733	-0.105922197	yes	yes
ITGB1	cytochalasin B	0.031488336	-0.095210212	yes	yes
ITGB1	FSC231	0.546696129	-0.088289912	no	yes
ITGB1	PRL-3 inhibitor I	0.087227313	-0.083999897	no	yes
ITGB1	AGK-2	0.054789692	-0.072832683	no	yes
ITGB1	BRD-K78574327	0.078240674	-0.065297662	no	yes
ITGB1	selumetinib:PLX-4032 (8:1 mol/mol)	0.128306579	-0.062060588	no	yes
ITGB1	CIL55	0.56933803	-0.049239128	no	yes
ITGB1	veliparib	0.500035945	-0.037944417	no	yes
ITGB1	BRD-K34099515	0.561849358	-0.022982888	no	yes
ITGB1	trametinib	0.671629812	-0.017776067	no	yes
ITGB1	SJ-172550	0.185277094	-0.004651089	no	yes
ITGB1	selumetinib	0.939286211	-0.003005091	no	yes
ITGB1	PD 153035	0.114324116	0.003690625	no	no
ITGB1	VU0155056	0.505866088	0.004290061	no	no
ITGB1	ML258	0.063241631	0.015606733	no	no
ITGB1	BRD-K30019337	0.644990658	0.026631176	no	no
ITGB1	BRD-K94991378	0.907751639	0.027445854	no	no
ITGB1	PD318088	0.43875065	0.030761672	no	no
ITGB1	semagacestat	0.181945702	0.034352898	no	no
ITGB1	gefitinib	0.636552543	0.036872014	no	no
ITGB1	AC55649	0.177341233	0.045153746	no	no
ITGB1	betulinic acid	0.576709698	0.052303432	no	no
ITGB1	BRD-K41334119	0.259393591	0.05933235	no	no
ITGB1	cediranib	0.252844296	0.06369882	no	no
ITGB1	fumonisin B1	0.173583613	0.06412623	no	no
ITGB1	selumetinib:BRD-A02303741 (4:1 mol/mol)	0.116492707	0.065701408	no	no
ITGB1	BRD-K16130065	0.004137102	0.068546618	yes	no
ITGB1	IPR-456	0.058152094	0.070082451	no	no
ITGB1	BRD-K58730230	0.004435929	0.076767389	yes	no
ITGB1	bleomycin A2	0.138194074	0.077942335	no	no
ITGB1	SR8278	0.00184454	0.081634184	yes	no
ITGB1	GDC-0879	0.01964702	0.084881521	yes	no
ITGB1	AZD6482	0.112459588	0.109639786	no	no
ITGB1	BRD-K37390332	0.009758696	0.111938594	yes	no
ITGB1	BRD-K29086754	0.101620084	0.11239721	no	no
ITGB1	selumetinib:UNC0638 (4:1 mol/mol)	0.015504343	0.1144529	yes	no
ITGB1	salermide:PLX-4032 (12:1 mol/mol)	0.10472419	0.122450949	no	no
ITGB1	JW-74	2.18E-05	0.13005173	yes	no
ITGB1	blebbistatin	5.27E-05	0.131992409	yes	no
ITGB1	afatinib	0.002263401	0.134039937	yes	no
ITGB1	AT-406	1.77E-06	0.148353292	yes	no
ITGB1	BRD-K09344309	2.88E-07	0.149354969	yes	no
ITGB1	BRD-K71935468	0.007773444	0.149597482	yes	no
ITGB1	ML162	5.70E-05	0.155219232	yes	no
ITGB1	BRD-K90370028	1.42E-07	0.158100056	yes	no
ITGB1	CI-976	0.032004965	0.165321654	yes	no
ITGB1	BRD-K50799972	1.21E-06	0.166179047	yes	no
ITGB1	PF-4800567 hydrochloride	1.86E-08	0.178628897	yes	no
ITGB1	selumetinib:tretinoin (2:1 mol/mol)	3.29E-05	0.182202632	yes	no
ITGB1	BRD-K84807411	0.000254129	0.18398139	yes	no
ITGB1	BRD-K99584050	0.000145796	0.191111341	yes	no
ITGB1	XL765	2.56E-05	0.202665398	yes	no
ITGB1	KH-CB19	0.004786405	0.203016337	yes	no
ITGB1	BRD-K07442505	0.000990429	0.21065551	yes	no
ITGB1	selumetinib:GDC-0941 (4:1 mol/mol)	7.93E-07	0.211510322	yes	no
ITGB1	SID 26681509	1.24E-06	0.215293609	yes	no
ITGB1	fulvestrant	0.00080314	0.222763005	yes	no
ITGB1	niclosamide	0.000172644	0.22439167	yes	no
ITGB1	1S	3R-RSL-3	4.89E-09	0.235689512	yes	no
ITGB1	ML210	4.40E-09	0.241258888	yes	no
ITGB1	BRD-K14844214	3.61E-11	0.243578538	yes	no
ITGB1	968	3.89E-07	0.25251071	yes	no
ITGB1	BRD-K27986637	5.69E-16	0.262530285	yes	no
ITGB1	AZD4547	1.72E-08	0.265985419	yes	no
ITGB1	dabrafenib	3.24E-08	0.27794636	yes	no
ITGB1	CAL-101	1.42E-11	0.284426241	yes	no
ITGB1	tanespimycin	2.25E-11	0.288889373	yes	no
ITGB1	pitstop2	4.03E-11	0.297651615	yes	no
ITGB1	IU1	1.18E-10	0.299264331	yes	no
ITGB1	BRD-K51831558	1.46E-13	0.299475693	yes	no
ITGB1	palmostatin B	1.10E-15	0.306369711	yes	no
ITGB1	CIL41	3.29E-13	0.307275751	yes	no
ITGB1	BRD-K27224038	5.00E-12	0.310761037	yes	no
ITGB1	pifithrin-alpha	1.23E-13	0.312253401	yes	no
ITGB1	selumetinib:MK-2206 (8:1 mol/mol)	5.26E-13	0.314844757	yes	no
ITGB1	ML320	2.48E-18	0.317889345	yes	no
ITGB1	quizartinib	9.26E-16	0.318229314	yes	no
ITGB1	GANT-61	4.10E-12	0.324206914	yes	no
ITGB1	pluripotin	3.24E-14	0.325764578	yes	no
ITGB1	erastin	3.61E-18	0.331822032	yes	no
ITGB1	SR1001	1.95E-14	0.338740284	yes	no
ITGB1	NPC-26	1.57E-15	0.340032481	yes	no
ITGB1	BMS-195614	1.23E-21	0.340701523	yes	no
ITGB1	hyperforin	7.03E-21	0.34076821	yes	no
ITGB1	CCT036477	4.72E-16	0.349535252	yes	no
ITGB1	lenvatinib	4.36E-18	0.352026146	yes	no
ITGB1	TG-100-115	8.94E-17	0.352201641	yes	no
ITGB1	EX-527	2.22E-20	0.354414303	yes	no
ITGB1	AT7867	6.34E-15	0.354640116	yes	no
ITGB1	QS-11	9.44E-20	0.360395766	yes	no
ITGB1	PI-103	4.58E-16	0.360958989	yes	no
ITGB1	vorapaxar	1.97E-19	0.363755789	yes	no
ITGB1	VX-680	9.67E-18	0.363844518	yes	no
ITGB1	tivozanib	3.25E-18	0.370729938	yes	no
ITGB1	ML239	3.35E-22	0.37772287	yes	no
ITGB1	tandutinib	1.87E-17	0.38228869	yes	no
ITGB1	navitoclax:MST-312 (1:1 mol/mol)	1.15E-18	0.383532297	yes	no
ITGB1	AZD1480	1.16E-20	0.383614799	yes	no
ITGB1	lomeguatrib	4.70E-25	0.387746874	yes	no
ITGB1	sildenafil	2.13E-21	0.388860528	yes	no
ITGB1	BRD9647	3.20E-21	0.389959779	yes	no
ITGB1	silmitasertib	2.94E-21	0.394439846	yes	no
ITGB1	etomoxir	1.84E-23	0.4024595	yes	no
ITGB1	MLN2480	9.52E-28	0.403763162	yes	no
ITGB1	bafilomycin A1	1.60E-22	0.404965088	yes	no
ITGB1	selumetinib:navitoclax (8:1 mol/mol)	4.39E-24	0.405099657	yes	no
ITGB1	ML203	3.31E-25	0.405858889	yes	no
ITGB1	lapatinib	4.59E-20	0.409010988	yes	no
ITGB1	BRD8958	1.69E-30	0.409820076	yes	no
ITGB1	navitoclax:pluripotin (1:1 mol/mol)	3.56E-23	0.412908282	yes	no
ITGB1	PYR-41	2.35E-24	0.413852898	yes	no
ITGB1	cimetidine	2.77E-29	0.415891269	yes	no
ITGB1	GSK1059615	6.74E-21	0.420279274	yes	no
ITGB1	ZSTK474	2.40E-22	0.422186597	yes	no
ITGB1	WZ8040	8.47E-25	0.422909838	yes	no
ITGB1	neratinib	6.68E-25	0.423738711	yes	no
ITGB1	BYL-719	1.45E-33	0.424700305	yes	no
ITGB1	nelarabine	7.60E-32	0.430878496	yes	no
ITGB1	BRD-K55473186	1.57E-27	0.432423376	yes	no
ITGB1	selumetinib:piperlongumine (8:1 mol/mol)	2.86E-25	0.436122724	yes	no
ITGB1	CIL70	3.31E-23	0.436757802	yes	no
ITGB1	canertinib	7.95E-26	0.43809169	yes	no
ITGB1	O-6-benzylguanine	3.13E-29	0.441606283	yes	no
ITGB1	myricetin	7.43E-29	0.445116465	yes	no
ITGB1	ML050	3.61E-28	0.451172204	yes	no
ITGB1	BRD-M00053801	1.84E-25	0.456933367	yes	no
ITGB1	necrostatin-1	1.79E-29	0.461776768	yes	no
ITGB1	UNC0638:navitoclax (1:1 mol/mol)	8.68E-31	0.461815722	yes	no
ITGB1	CHIR-99021	1.28E-29	0.46254819	yes	no
ITGB1	BRD-K51490254	3.05E-31	0.463727937	yes	no
ITGB1	BRD-K02251932	9.40E-34	0.464316752	yes	no
ITGB1	carboplatin:UNC0638 (2:1 mol/mol)	8.59E-36	0.464858711	yes	no
ITGB1	nintedanib	2.44E-30	0.465531898	yes	no
ITGB1	navitoclax:birinapant (1:1 mol/mol)	1.00E-30	0.465545911	yes	no
ITGB1	tanespimycin:bortezomib (250:1 mol/mol)	2.32E-27	0.468544985	yes	no
ITGB1	BRD-K33514849	4.48E-31	0.468577307	yes	no
ITGB1	BMS-536924	2.71E-33	0.474080505	yes	no
ITGB1	YM-155	1.47E-30	0.476289542	yes	no
ITGB1	BMS-270394	3.81E-27	0.477079887	yes	no
ITGB1	cucurbitacin I	4.84E-32	0.479532991	yes	no
ITGB1	imatinib	2.08E-29	0.479893482	yes	no
ITGB1	MST-312	5.76E-26	0.480423992	yes	no
ITGB1	cabozantinib	5.20E-34	0.480673914	yes	no
ITGB1	ibrutinib	4.79E-40	0.482332817	yes	no
ITGB1	CIL56	1.00E-28	0.482473063	yes	no
ITGB1	CAY10594	4.99E-25	0.483074847	yes	no
ITGB1	GSK-J4	7.00E-38	0.483918843	yes	no
ITGB1	momelotinib	6.21E-29	0.484025426	yes	no
ITGB1	JW-480	1.53E-29	0.484423968	yes	no
ITGB1	methylstat	3.62E-36	0.484684401	yes	no
ITGB1	parthenolide	1.63E-33	0.48555175	yes	no
ITGB1	nilotinib	1.74E-28	0.48811343	yes	no
ITGB1	Compound 1541A	8.21E-35	0.488195798	yes	no
ITGB1	BRD-K03911514	5.97E-41	0.489058842	yes	no
ITGB1	tamoxifen	3.03E-27	0.490449324	yes	no
ITGB1	pazopanib	8.00E-31	0.492533749	yes	no
ITGB1	RAF265	7.70E-30	0.495413143	yes	no
ITGB1	R428	1.51E-35	0.500109496	yes	no
ITGB1	DBeQ	1.42E-32	0.50068939	yes	no
ITGB1	BRD-K26531177	8.77E-35	0.500988263	yes	no
ITGB1	BRD-K24690302	2.35E-37	0.503836909	yes	no
ITGB1	BRD-K92856060	7.50E-31	0.506251914	yes	no
ITGB1	olaparib	8.18E-34	0.506702133	yes	no
ITGB1	piperlongumine:MST-312 (1:1 mol/mol)	6.34E-31	0.50707041	yes	no
ITGB1	LE-135	1.17E-29	0.507770221	yes	no
ITGB1	navitoclax:PLX-4032 (1:1 mol/mol)	1.24E-36	0.509302499	yes	no
ITGB1	UNC0638	3.72E-35	0.512320112	yes	no
ITGB1	sorafenib	1.71E-35	0.514816837	yes	no
ITGB1	PRIMA-1-Met	4.91E-33	0.517457876	yes	no
ITGB1	pyrazolanthrone	4.12E-35	0.518173715	yes	no
ITGB1	BRD-K88742110	1.99E-36	0.520402512	yes	no
ITGB1	NSC48300	9.17E-35	0.52067234	yes	no
ITGB1	RITA	7.43E-34	0.523707263	yes	no
ITGB1	isoliquiritigenin	1.32E-33	0.524260449	yes	no
ITGB1	NVP-BSK805	1.24E-37	0.530877981	yes	no
ITGB1	CD-1530	4.42E-38	0.537865057	yes	no
ITGB1	Ki8751	1.17E-38	0.540490528	yes	no
ITGB1	TG-101348	1.34E-39	0.542066219	yes	no
ITGB1	BRD-A02303741	4.61E-39	0.542600779	yes	no
ITGB1	tretinoin:carboplatin (2:1 mol/mol)	4.04E-39	0.544111485	yes	no
ITGB1	darinaparsin	2.57E-34	0.544551305	yes	no
ITGB1	sirolimus:bortezomib (250:1 mol/mol)	9.58E-38	0.545726223	yes	no
ITGB1	BRD-K30748066	5.72E-35	0.546067856	yes	no
ITGB1	BRD9876	2.50E-36	0.549295033	yes	no
ITGB1	avrainvillamide	4.41E-42	0.554236082	yes	no
ITGB1	OSI-027	1.56E-35	0.554323419	yes	no
ITGB1	tubastatin A	1.45E-43	0.554340005	yes	no
ITGB1	ETP-46464	2.27E-44	0.554768834	yes	no
ITGB1	SMER-3	2.04E-39	0.555615644	yes	no
ITGB1	sirolimus	5.38E-41	0.556592849	yes	no
ITGB1	AM-580	1.19E-36	0.55961964	yes	no
ITGB1	BRD-K45681478	8.36E-42	0.560352262	yes	no
ITGB1	temsirolimus	4.34E-38	0.561635091	yes	no
ITGB1	SKI-II	1.06E-38	0.563170414	yes	no
ITGB1	BRD-K27188169:navitoclax (2:1 mol/mol)	2.53E-45	0.564591623	yes	no
ITGB1	KU-55933	2.36E-39	0.565428151	yes	no
ITGB1	PIK-93	3.48E-40	0.565577405	yes	no
ITGB1	ouabain	1.77E-37	0.566464471	yes	no
ITGB1	MG-132	2.32E-46	0.567123241	yes	no
ITGB1	PF-750	1.75E-45	0.567280273	yes	no
ITGB1	PRIMA-1	2.58E-44	0.567714812	yes	no
ITGB1	MI-2	6.73E-47	0.568537834	yes	no
ITGB1	PF-184	1.59E-41	0.569260104	yes	no
ITGB1	BIBR-1532	1.39E-40	0.570531211	yes	no
ITGB1	vorinostat:navitoclax (4:1 mol/mol)	1.06E-44	0.571328111	yes	no
ITGB1	tigecycline	4.04E-43	0.571814631	yes	no
ITGB1	SB-225002	6.60E-40	0.574451004	yes	no
ITGB1	azacitidine	7.05E-44	0.576751917	yes	no
ITGB1	MGCD-265	8.14E-44	0.579091998	yes	no
ITGB1	SRT-1720	5.36E-49	0.579293877	yes	no
ITGB1	cyanoquinoline 11	1.21E-39	0.579356305	yes	no
ITGB1	bendamustine	6.22E-45	0.579675878	yes	no
ITGB1	axitinib	1.84E-44	0.582510254	yes	no
ITGB1	HBX-41108	4.59E-48	0.583769429	yes	no
ITGB1	masitinib	3.04E-42	0.584692809	yes	no
ITGB1	NVP-BEZ235	1.97E-48	0.584820516	yes	no
ITGB1	NSC23766	4.54E-40	0.587562924	yes	no
ITGB1	importazole	6.04E-44	0.587822235	yes	no
ITGB1	ruxolitinib	2.19E-41	0.588477091	yes	no
ITGB1	ABT-199	2.87E-48	0.589756459	yes	no
ITGB1	austocystin D	1.97E-53	0.590254591	yes	no
ITGB1	BRD-K29313308	1.52E-49	0.591037496	yes	no
ITGB1	BRD-A02303741:navitoclax (2:1 mol/mol)	2.82E-48	0.592050154	yes	no
ITGB1	navitoclax:sorafenib (1:1 mol/mol)	1.13E-48	0.592529969	yes	no
ITGB1	RG-108	1.25E-44	0.593017219	yes	no
ITGB1	NSC95397	7.25E-49	0.593120604	yes	no
ITGB1	BRD9876:MK-1775 (4:1 mol/mol)	7.27E-49	0.594106235	yes	no
ITGB1	crizotinib:PLX-4032 (2:1 mol/mol)	8.39E-46	0.594477825	yes	no
ITGB1	GSK4112	1.25E-51	0.595681317	yes	no
ITGB1	BRD-K66532283	4.56E-45	0.596041859	yes	no
ITGB1	foretinib	6.03E-51	0.596519721	yes	no
ITGB1	selumetinib:vorinostat (8:1 mol/mol)	5.13E-46	0.596891072	yes	no
ITGB1	nutlin-3	2.63E-47	0.597720832	yes	no
ITGB1	selumetinib:decitabine (4:1 mol/mol)	1.52E-45	0.599086649	yes	no
ITGB1	regorafenib	3.58E-49	0.602446013	yes	no
ITGB1	tacrolimus	1.03E-44	0.604055528	yes	no
ITGB1	sunitinib	7.79E-44	0.607405564	yes	no
ITGB1	BRD-K85133207	1.05E-51	0.608879211	yes	no
ITGB1	prochlorperazine	3.33E-47	0.608912381	yes	no
ITGB1	bexarotene	1.10E-46	0.610855983	yes	no
ITGB1	tretinoin	1.12E-47	0.612005583	yes	no
ITGB1	STF-31	9.33E-49	0.612718314	yes	no
ITGB1	itraconazole	1.01E-45	0.613850413	yes	no
ITGB1	SCH-529074	2.33E-44	0.614977471	yes	no
ITGB1	etoposide	7.20E-48	0.615327565	yes	no
ITGB1	KU-0063794	8.93E-48	0.616384714	yes	no
ITGB1	manumycin A	8.67E-52	0.622319715	yes	no
ITGB1	GSK-3 inhibitor IX	1.42E-49	0.62238753	yes	no
ITGB1	Compound 7d-cis	7.77E-52	0.623104878	yes	no
ITGB1	tretinoin:navitoclax (4:1 mol/mol)	5.10E-52	0.623589907	yes	no
ITGB1	AZD8055	5.90E-50	0.624816749	yes	no
ITGB1	BRD-K20514654	1.50E-54	0.625761264	yes	no
ITGB1	YL54	2.01E-52	0.626476525	yes	no
ITGB1	BRD-K48334597	2.34E-49	0.626908609	yes	no
ITGB1	navitoclax:piperlongumine (1:1 mol/mol)	6.07E-55	0.626973871	yes	no
ITGB1	BRD-K01737880	3.85E-50	0.630238374	yes	no
ITGB1	phloretin	2.87E-51	0.631989488	yes	no
ITGB1	navitoclax	7.18E-57	0.633169849	yes	no
ITGB1	doxorubicin:navitoclax (2:1 mol/mol)	3.07E-51	0.633931109	yes	no
ITGB1	ELCPK	2.58E-52	0.635529492	yes	no
ITGB1	16-beta-bromoandrosterone	1.16E-54	0.637267502	yes	no
ITGB1	omacetaxine mepesuccinate	1.55E-53	0.637481296	yes	no
ITGB1	temozolomide	2.19E-51	0.638062569	yes	no
ITGB1	WP1130	4.39E-51	0.638209112	yes	no
ITGB1	QW-BI-011	2.91E-53	0.63875993	yes	no
ITGB1	CIL55A	7.65E-53	0.638999105	yes	no
ITGB1	BRD4132	9.15E-50	0.64044006	yes	no
ITGB1	PDMP	2.85E-52	0.64140021	yes	no
ITGB1	obatoclax	5.88E-49	0.641588858	yes	no
ITGB1	BRD-K11533227	4.49E-55	0.64302608	yes	no
ITGB1	NSC 74859	1.10E-62	0.645035626	yes	no
ITGB1	ABT-737	1.81E-55	0.645287191	yes	no
ITGB1	KW-2449	1.10E-51	0.647145867	yes	no
ITGB1	GMX-1778	3.76E-58	0.647230122	yes	no
ITGB1	marinopyrrole A	1.65E-54	0.647770594	yes	no
ITGB1	BMS-345541	3.87E-47	0.648795631	yes	no
ITGB1	HC-067047	2.02E-56	0.648887061	yes	no
ITGB1	serdemetan	2.64E-56	0.64894609	yes	no
ITGB1	carboplatin:etoposide (40:17 mol/mol)	1.32E-54	0.649103519	yes	no
ITGB1	Mdivi-1	2.05E-54	0.651269921	yes	no
ITGB1	AZD7762	8.21E-50	0.654659947	yes	no
ITGB1	ML031	1.77E-56	0.655584112	yes	no
ITGB1	JQ-1:navitoclax (2:1 mol/mol)	6.16E-60	0.655901359	yes	no
ITGB1	purmorphamine	4.17E-57	0.656041926	yes	no
ITGB1	dexamethasone	9.89E-60	0.656169521	yes	no
ITGB1	PX-12	6.87E-59	0.657745655	yes	no
ITGB1	doxorubicin	1.01E-53	0.658072489	yes	no
ITGB1	selumetinib:JQ-1 (4:1 mol/mol)	1.95E-57	0.658804629	yes	no
ITGB1	TW-37	2.13E-52	0.659297147	yes	no
ITGB1	L-685458	2.46E-68	0.662769448	yes	no
ITGB1	BRD-K03536150	6.24E-58	0.664030567	yes	no
[truncated: 2,362 more rows]
