# Supplementary material for: Coordinated Multicellular Immune Programs and Drug Targets Revealed by Single-Cell Analysis in Driver-Mutated NSCLC
Source: Int J Mol Sci. 2026 Apr 29;27(9):3997. doi: 10.3390/ijms27093997 (PMC13163347; doi:10.3390/ijms27093997)
Supplement: Supplementary file 1 [file ijms-27-03997-s001.zip › Table S14.xlsx]

## Sheet: Sheet1
Table S14. Characteristics of core gene elements (GEs) and cellular modules (CMs).
Category	ID	Core function	Key representative gene	Associated diver mutations	Prognostic tendency	Prognostic statistical significance
Cellular module	CM1	Lymphocyte-mediated, immune-activated	TRAC, IGKC, CD3D, IL32, IGLC2	EGFR co-mutation	No significant tendency	0.14
Cellular module	CM2	Pro-tumorigenic	FTH1P20, PLP1, CAMK2N1, HTRA1, FSCN1	MET-BM, EGFR-BM	Poor	0.033
Cellular module	CM3	Coexistence of immune activation and suppression	CST3, FCER1G, TIMP1, LGALS1, AIF1	EGFR co-mutation, HER2, KRAS co-mutation, ROS1, EGFR-BM	Favorable	0.035
Cellular module	CM4	Immune activated but insufficient	HLA-B, HLA-A, HLA-E, TTC19, HLA-C	ALK, KRAS	Poor	0.092
Cellular module	CM5	Immunosuppressive	GPNMB, APOE, APOC1, C1QA, C1QB	ROS1, ALK, KRAS, KRAS co-mutation, HER2	Poor	0.013
Gene element	GE1	ATP metabolic process; Oxidative phosphorylation	TNXB, FABP5, ALKAL1, GEM, SCGB3A1	ROS1, ALK, KRAS co-mutation	No significant tendency	/
Gene element	GE2	Cell cycle; Pyrimidine metabolism	BNIP3P9, IQGAP3, PIMREG, KIF14, HJURP	EGFR-BM, MET-BM, TP53	No significant tendency	/
Gene element	GE3	Cell cycle; Nucleotide metabolism	FAM64A, HOXB-AS3, FYB, KIAA0101, KRT17	HER2, EGFR, EGFR-BM	No significant tendency	/
Gene element	GE4	PI3K-Akt signaling pathway; Muscle cell migration	KCNK17, ERN2, THBS4, GRIN2A, FCRL2	ALK, KRAS, KRAS co-mutation	No significant tendency	/
Gene element	GE5	Phagosome; ATP metabolic process	CES1, FGG, SCGB3A2, FEZF1, SPINK1	EGFR co-mutation, KRAS co-mutation, ROS1	No significant tendency	/
Gene element	GE6	Tryptophan metabolism; TGF-beta signaling pathway	TMPRSS11B, SPRR3, S100A7, AMTN, STATH	HER2, EGFR, ROS1	No significant tendency	/
Gene element	GE7	Cell cycle; p53 signaling pathway	LINC01207, SGOL1, FMO3, HOXB-AS3, FAM133A	EGFR, KRAS co-mutation, ROS1	No significant tendency	/
Gene element	GE8	Cysteine and methionine metabolism; Ferroptosis	GPT, MMP23B, PRSS3, LINC02577, CXCL9	KRAS co-mutation, TP53, ALK	No significant tendency	/
Gene element	GE9	Phagosome; Humoral immune response	INSL4, FZD10-AS1, CPS1, RSPO3, NOS1	MET-BM, ROS1, EGFR co-mutation	No significant tendency	/
Gene element	GE10	Valine, leucine and isoleucine degradation; Cell cycle	RALYL, PTH2, LINC02009, ASCL1, MAGEA3	TP53, HER2, KRAS	No significant tendency	/
Gene element	GE11	ECM-receptor interaction; IL-17 signaling pathway	ZMYND10, CFAP126, SPEF1, FAM183A, CFAP53	ROS1, HER2, KRAS co-mutation	No significant tendency	/
Gene element	GE12	Calcium signaling pathway; Cilium movement	TMEM190, CATSPERD, TUBA4B, ADGB, CACNG6	HER2, KRAS, EGFR co-mutation	No significant tendency	/
Gene element	GE13	Immune response regulation; Leukocyte mediated immunity	TEX11, SPINK4, BMX, SFTPC, GPR85	EGFR, EGFR-BM, TP53	No significant tendency	/
