# Supplementary material for: Coordinated Multicellular Immune Programs and Drug Targets Revealed by Single-Cell Analysis in Driver-Mutated NSCLC
Source: Int J Mol Sci. 2026 Apr 29;27(9):3997. doi: 10.3390/ijms27093997 (PMC13163347; doi:10.3390/ijms27093997)
Supplement: Supplementary file 1 [file ijms-27-03997-s001.zip › Table S2.xlsx]

## Sheet: Table S2
Table S2. Top 10 marker genes of immune cell and stromal cell subsets. Related to Figure 1.
	p_val	avg_log2FC	pct.1	pct.2	p_val_adj	cluster	gene
1	0	1.96623273530574	0.685	0.292	0	CD4T_01_IL7R	IL7R
2	0	1.60070796855607	0.582	0.274	0	CD4T_01_IL7R	LTB
3	0	2.14209155474107	0.287	0.096	0	CD4T_01_IL7R	CCR7
4	0	1.86036830648206	0.308	0.123	0	CD4T_01_IL7R	BCL11B
5	0	1.8091739603208	0.308	0.127	0	CD4T_01_IL7R	KLRB1
6	0	1.63708283452597	0.479	0.308	0	CD4T_01_IL7R	RPL17
7	0	1.71227551471268	0.402	0.268	0	CD4T_01_IL7R	TTC19
8	0	1.53335216490459	0.284	0.156	0	CD4T_01_IL7R	RPS4Y1
9	0	1.53499504706713	0.252	0.13	0	CD4T_01_IL7R	EEF1G
10	0	1.49656772906829	0.34	0.229	0	CD4T_01_IL7R	NBEAL1
11	0	5.72581807117654	0.671	0.025	0	CD8T_03_MKI67	MKI67
12	0	5.41017586948132	0.666	0.031	0	CD8T_03_MKI67	TYMS
13	0	5.58433067546197	0.658	0.026	0	CD8T_03_MKI67	PCLAF
14	0	5.61415361223989	0.513	0.017	0	CD8T_03_MKI67	UBE2C
15	0	5.62791938368963	0.502	0.016	0	CD8T_03_MKI67	RRM2
16	0	6.17630491461025	0.488	0.013	0	CD8T_03_MKI67	ASPM
17	0	5.89489371550954	0.345	0.008	0	CD8T_03_MKI67	DLGAP5
18	0	5.54251488267092	0.317	0.009	0	CD8T_03_MKI67	CDCA8
19	0	5.4079061491197	0.309	0.009	0	CD8T_03_MKI67	CDCA5
20	0	5.83833778204329	0.282	0.007	0	CD8T_03_MKI67	KIF15
21	0	2.33590427449533	0.884	0.28	0	CD8T_01_CCL5	CCL5
22	0	2.12187474515108	0.681	0.163	0	CD8T_01_CCL5	GZMA
23	0	3.20520012721788	0.52	0.082	0	CD8T_01_CCL5	CD8A
24	0	2.29128495352338	0.597	0.187	0	CD8T_01_CCL5	CST7
25	0	3.32537	0.411	0.06	0	CD8T_01_CCL5	GZMK
26	0	3.07334067896634	0.313	0.048	0	CD8T_01_CCL5	CD8B
27	0	2.27038371333765	0.334	0.074	0	CD8T_01_CCL5	GZMH
28	0	2.1513565791829	0.284	0.082	0	CD8T_01_CCL5	GZMM
29	0	2.41034421442848	0.262	0.062	0	CD8T_01_CCL5	TRGC2
30	0	2.17086009329544	0.274	0.08	0	CD8T_01_CCL5	SH2D1A
31	0	3.04806976736705	0.582	0.132	0	CD4T_04_SNORD3A	AP001324.1
32	0	2.86021853644282	0.576	0.146	0	CD4T_04_SNORD3A	RPS27AP16
33	0	2.85327521668934	0.542	0.123	0	CD4T_04_SNORD3A	RPL34P18
34	0	2.81084001337021	0.547	0.132	0	CD4T_04_SNORD3A	RPL13AP5
35	0	2.81358266768309	0.493	0.111	0	CD4T_04_SNORD3A	EEF1A1P5
36	0	2.89186881685739	0.475	0.112	0	CD4T_04_SNORD3A	RPS3AP6
37	0	2.98776494538256	0.333	0.069	0	CD4T_04_SNORD3A	RPS3AP26
38	0	2.83730899859951	0.298	0.069	0	CD4T_04_SNORD3A	RPL13P12
39	0	3.24217813867027	0.26	0.043	0	CD4T_04_SNORD3A	RPS18P12
40	0	2.80640035443263	0.252	0.058	0	CD4T_04_SNORD3A	RPS2P5
41	0	2.16636595798074	0.367	0.093	0	CD4T_02_GNB2L1	GNB2L1
42	0	1.1696558488402	0.561	0.293	0	CD4T_02_GNB2L1	LTB
43	0	2.47420691069553	0.32	0.076	0	CD4T_02_GNB2L1	GLTSCR2
44	0	1.17744724917594	0.692	0.569	0	CD4T_02_GNB2L1	RPS10
45	0	1.1361379449158	0.792	0.671	0	CD4T_02_GNB2L1	RPL21
46	0	1.16485119051471	0.783	0.664	0	CD4T_02_GNB2L1	RPL23A
47	0	1.14328352898988	0.667	0.59	0	CD4T_02_GNB2L1	RPS17
48	0	1.14519728177109	0.871	0.826	0	CD4T_02_GNB2L1	RPL13A
49	1.59018345906215e-288	1.23555873011954	0.592	0.514	7.53126788046423e-284	CD4T_02_GNB2L1	RPS26
50	4.76654617832938e-215	1.34297144059991	0.265	0.14	2.25748393551858e-210	CD4T_02_GNB2L1	KLRB1
51	0	4.39281955401717	0.562	0.052	0	Treg_FOXP3	TNFRSF18
52	0	3.14327296134921	0.598	0.094	0	Treg_FOXP3	TIGIT
53	0	3.77943546300922	0.535	0.061	0	Treg_FOXP3	CTLA4
54	0	5.11754138985699	0.515	0.046	0	Treg_FOXP3	TNFRSF4
55	0	3.17325823739649	0.492	0.101	0	Treg_FOXP3	BATF
56	0	5.04874201200363	0.378	0.015	0	Treg_FOXP3	FOXP3
57	0	4.02349944338944	0.402	0.06	0	Treg_FOXP3	IL2RA
58	0	3.13188755350814	0.432	0.09	0	Treg_FOXP3	TBC1D4
59	0	3.96413181243777	0.268	0.029	0	Treg_FOXP3	LINC01943
60	0	3.05244882002779	0.259	0.044	0	Treg_FOXP3	IKZF2
61	0	5.41071020574264	0.687	0.143	0	CD4T_03_SCGB3A1	SCGB3A1
62	0	2.98411921310135	0.605	0.106	0	CD4T_03_SCGB3A1	SCGB3A2
63	0	3.36248774320999	0.397	0.078	0	CD4T_03_SCGB3A1	NAPSA
64	0	3.41147993814582	0.381	0.067	0	CD4T_03_SCGB3A1	SCGB1A1
65	0	2.84089301277674	0.414	0.125	0	CD4T_03_SCGB3A1	AC058791.1
66	0	2.8735703005429	0.286	0.065	0	CD4T_03_SCGB3A1	SLPI
67	0	3.91090617355413	0.253	0.04	0	CD4T_03_SCGB3A1	SFTA2
68	0	2.4450628471633	0.376	0.17	0	CD4T_03_SCGB3A1	ANKRD28
69	0	2.81700115107461	0.263	0.064	0	CD4T_03_SCGB3A1	PIGR
70	0	2.30546304409894	0.252	0.083	0	CD4T_03_SCGB3A1	TENT5C
71	0	4.37330635461194	0.948	0.154	0	NK_01_FGFBP2	NKG7
72	0	4.03418527309682	0.838	0.09	0	NK_01_FGFBP2	GNLY
73	0	4.56721335858747	0.821	0.078	0	NK_01_FGFBP2	PRF1
74	0	8.10013090102698	0.713	0.007	0	NK_01_FGFBP2	FGFBP2
75	0	4.06039489004216	0.775	0.072	0	NK_01_FGFBP2	KLRD1
76	0	3.93897529698928	0.692	0.076	0	NK_01_FGFBP2	GZMH
77	0	5.99838235101982	0.493	0.011	0	NK_01_FGFBP2	KLRF1
78	0	4.89137622304033	0.495	0.038	0	NK_01_FGFBP2	SPON2
79	0	5.34569334185092	0.329	0.015	0	NK_01_FGFBP2	S1PR5
80	0	4.43291368237923	0.277	0.014	0	NK_01_FGFBP2	FCRL6
81	0	3.19287454439823	0.747	0.139	0	CD4T_05_SFTPB	SFTPB
82	0	2.35511652642108	0.701	0.189	0	CD4T_05_SFTPB	RPL39P3
83	0	3.05258115231312	0.566	0.082	0	CD4T_05_SFTPB	SFTPA2
84	0	2.50851155819917	0.509	0.127	0	CD4T_05_SFTPB	RPL34P18
85	0	2.90655228720012	0.425	0.072	0	CD4T_05_SFTPB	SFTPA1
86	0	2.93827686536554	0.345	0.071	0	CD4T_05_SFTPB	HSP90AA2P
87	0	2.89197623200925	0.313	0.096	0	CD4T_05_SFTPB	SFTPC
88	0	2.39587731120042	0.274	0.066	0	CD4T_05_SFTPB	RPS15AP24
89	0	2.47967422749015	0.275	0.067	0	CD4T_05_SFTPB	RPL23P8
90	0	2.32270046898014	0.275	0.076	0	CD4T_05_SFTPB	Z74021.1
91	0	8.1691370318396	0.79	0.086	0	CD4T_06_ACSL5	ACSL5
92	0	7.97535420338014	0.678	0.039	0	CD4T_06_ACSL5	AC026403.1
93	0	8.6008372951831	0.539	0.013	0	CD4T_06_ACSL5	AC107075.1
94	0	8.73235394467164	0.482	0.012	0	CD4T_06_ACSL5	AL020997.1
95	0	10.1215943977573	0.45	0.002	0	CD4T_06_ACSL5	AC046195.1
96	0	12.1694236247182	0.44	0.001	0	CD4T_06_ACSL5	AC093840.1
97	0	7.99696462790865	0.415	0.016	0	CD4T_06_ACSL5	AC034102.1
98	0	9.18266132570931	0.372	0.005	0	CD4T_06_ACSL5	AC079630.1
99	0	7.99839202514716	0.333	0.008	0	CD4T_06_ACSL5	AC021074.1
100	0	8.1386777337698	0.285	0.006	0	CD4T_06_ACSL5	AL136126.1
101	0	3.83669452468362	0.737	0.076	0	CD8T_02_GZMB	GZMB
102	0	3.42812756827017	0.805	0.163	0	CD8T_02_GZMB	GZMA
103	0	3.29288233411506	0.563	0.064	0	CD8T_02_GZMB	KLRD1
104	0	4.15688361327707	0.546	0.084	0	CD8T_02_GZMB	GNLY
105	0	3.35469	0.371	0.048	0	CD8T_02_GZMB	LAG3
106	0	5.00992919243604	0.317	0.014	0	CD8T_02_GZMB	KLRC2
107	0	4.51597196522292	0.268	0.016	0	CD8T_02_GZMB	KLRC1
108	0	3.19051381948027	0.303	0.055	0	CD8T_02_GZMB	CRTAM
109	0	5.19408698431791	0.259	0.011	0	CD8T_02_GZMB	KRT86
110	0	3.38265975242245	0.272	0.026	0	CD8T_02_GZMB	ZNF683
111	3.67854232940588e-227	2.40332623179746	0.754	0.341	1.74219443262992e-222	CD8T_04_HLA-B	MT-ND6
112	1.03637182563307e-81	3.4369355842118	0.283	0.099	4.9083606033808e-77	CD8T_04_HLA-B	RPL34P27
113	6.78750000042047e-56	2.4490398442756	0.359	0.182	3.21462787519914e-51	CD8T_04_HLA-B	RPL6P27
114	1.13934289232426e-51	2.73716103438525	0.266	0.113	5.39604187233692e-47	CD8T_04_HLA-B	FAM46C
115	1.55262490002981e-48	2.73169663015137	0.294	0.141	7.35338678903119e-44	CD8T_04_HLA-B	BCL11B
116	6.09326684533939e-46	2.77715477339575	0.405	0.264	2.88583211062119e-41	CD8T_04_HLA-B	CNOT6L
117	7.75316272680747e-43	3.19934051485402	0.265	0.128	3.67197539904329e-38	CD8T_04_HLA-B	PDE4D
118	5.95902458491624e-39	2.39166291665839	0.361	0.221	2.82225363366218e-34	CD8T_04_HLA-B	ITM2A
119	3.2818255846731e-29	2.44172898019342	0.342	0.232	1.55430541515703e-24	CD8T_04_HLA-B	CCND2
120	1.15465642978794e-08	2.33464992344205	0.262	0.223	0.000546856831711864	CD8T_04_HLA-B	RNF19A
121	0	2.01660415287556	0.46	0.159	0	B_03_CD3E	HLA.A
122	1.47278184793254e-299	1.98225253178049	0.436	0.143	6.97524210999328e-295	B_03_CD3E	HLA.C
123	8.48742724878708e-294	1.8802056722927	0.435	0.144	4.01973041929805e-289	B_03_CD3E	HLA.E
124	7.38988920618614e-286	1.96708004866177	0.472	0.177	3.49992542694182e-281	B_03_CD3E	HLA.B
125	1.58058907268506e-253	1.91329300959242	0.298	0.08	7.48582790714372e-249	B_03_CD3E	AC093525.2
126	3.75164729905381e-245	1.88425725144807	0.302	0.084	1.77681767730487e-240	B_03_CD3E	ATP6V0C
127	1.08481136181978e-197	1.5765129696892	0.381	0.14	5.13777509071465e-193	B_03_CD3E	Metazoa-SRP
128	2.74559484549086e-196	1.58493504961221	0.468	0.206	1.30034117477292e-191	B_03_CD3E	MTRNR2L8
129	1.54158752978943e-122	1.69237208119054	0.451	0.25	7.30111269983571e-118	B_03_CD3E	DUSP4
130	2.79019179737087e-114	1.46181552239534	0.455	0.259	1.32146273715282e-109	B_03_CD3E	FYN
131	0	4.41501932501175	0.836	0.042	0	B_02_HLA.DQB1	MS4A1
132	0	4.4015661375406	0.667	0.039	0	B_02_HLA.DQB1	BANK1
133	0	4.83453904113103	0.495	0.017	0	B_02_HLA.DQB1	VPREB3
134	0	3.97140345182181	0.511	0.045	0	B_02_HLA.DQB1	CD79B
135	0	3.88847056130953	0.475	0.026	0	B_02_HLA.DQB1	TNFRSF13C
136	0	4.82693073890029	0.415	0.015	0	B_02_HLA.DQB1	TNFRSF13B
137	0	3.77798083886131	0.309	0.046	0	B_02_HLA.DQB1	MIR29B2CHG
138	0	3.90624017623499	0.279	0.016	0	B_02_HLA.DQB1	CD19
139	0	4.55789169159935	0.257	0.01	0	B_02_HLA.DQB1	LINC00926
140	0	3.86311067533824	0.261	0.015	0	B_02_HLA.DQB1	FCRLA
141	0	6.5778858720674	0.963	0.115	0	Plasma_05_IGHG_IGHGP	IGHG1
142	0	6.52416439803108	0.923	0.115	0	Plasma_05_IGHG_IGHGP	IGHG4
143	0	5.03275745212354	0.857	0.049	0	Plasma_05_IGHG_IGHGP	MZB1
144	0	7.16890295931578	0.939	0.155	0	Plasma_05_IGHG_IGHGP	IGHG3
145	0	6.05672200566186	0.753	0.028	0	Plasma_05_IGHG_IGHGP	IGHG2
146	0	5.65420516155478	0.953	0.446	0	Plasma_05_IGHG_IGHGP	IGKC
147	0	8.77188862610324	0.516	0.011	0	Plasma_05_IGHG_IGHGP	IGHGP
148	0	5.03711110387169	0.695	0.225	0	Plasma_05_IGHG_IGHGP	IGLC2
149	0	4.90722576831241	0.535	0.151	0	Plasma_05_IGHG_IGHGP	IGLC3
150	0	5.47865308714414	0.34	0.008	0	Plasma_05_IGHG_IGHGP	JSRP1
151	0	4.75528813771636	0.914	0.054	0	Plasma_01_IGHA_MZB1	MZB1
152	0	5.73406148341261	0.958	0.11	0	Plasma_01_IGHA_MZB1	JCHAIN
153	0	4.57566724811196	0.828	0.041	0	Plasma_01_IGHA_MZB1	DERL3
154	0	6.21775414057464	0.953	0.22	0	Plasma_01_IGHA_MZB1	IGHA1
155	0	5.41989483244488	0.793	0.07	0	Plasma_01_IGHA_MZB1	IGHA2
156	0	4.95912183970181	0.592	0.018	0	Plasma_01_IGHA_MZB1	TNFRSF17
157	0	5.84781172054053	0.993	0.449	0	Plasma_01_IGHA_MZB1	IGKC
158	0	4.62083094243418	0.299	0.011	0	Plasma_01_IGHA_MZB1	JSRP1
159	0	4.09705721807297	0.271	0.011	0	Plasma_01_IGHA_MZB1	AC012236.1
160	6.94974813579471e-102	5.22436923360561	0.301	0.091	3.29147021459373e-97	Plasma_01_IGHA_MZB1	IGHM
161	0	6.22949256731934	0.416	0.009	0	Bn_06_GZMB	LILRA4
162	0	6.14287403524362	0.344	0.01	0	Bn_06_GZMB	SMPD3
163	0	6.43385897456409	0.331	0.006	0	Bn_06_GZMB	TCL1A
164	1.29943067135068e-205	4.27176264140604	0.818	0.106	6.15423360258395e-201	Bn_06_GZMB	GZMB
165	2.20353941517068e-198	6.12219566219451	0.299	0.014	1.04361830241899e-193	Bn_06_GZMB	MYBL2
166	3.86747960590731e-148	4.76529887863078	0.539	0.061	1.83167701615376e-143	Bn_06_GZMB	TSPAN13
167	3.50621857543141e-144	4.25622362490152	0.747	0.129	1.66058017951007e-139	Bn_06_GZMB	PLAC8
168	1.66028097432905e-133	4.27710216915306	0.273	0.017	7.86325672251981e-129	Bn_06_GZMB	FAM129C
169	3.65306180923647e-104	4.26108394656405	0.37	0.039	1.73012660347249e-99	Bn_06_GZMB	CLIC3
170	8.72879756374591e-96	4.47820674864915	0.377	0.044	4.1340458141657e-91	Bn_06_GZMB	IL3RA
171	0	5.2594968321155	0.742	0.022	0	Plasma_09_IGHG_RRM2	RRM2
172	0	5.29106767862029	0.699	0.014	0	Plasma_09_IGHG_RRM2	MYBL2
173	0	5.00479375036885	0.667	0.021	0	Plasma_09_IGHG_RRM2	TNFRSF17
174	0	6.66299643947435	0.398	0.004	0	Plasma_09_IGHG_RRM2	AL133467.1
175	0	5.58453577718816	0.366	0.008	0	Plasma_09_IGHG_RRM2	CCR10
176	4.04520000282268e-287	5.65230912381209	0.903	0.059	1.91584717333685e-282	Plasma_09_IGHG_RRM2	MZB1
177	4.0539299244766e-287	4.4828015405979	0.817	0.045	1.91998175153136e-282	Plasma_09_IGHG_RRM2	DERL3
178	1.87927284975952e-156	4.31641686714066	0.323	0.013	8.90042414374606e-152	Plasma_09_IGHG_RRM2	CDCA5
179	4.85028726895902e-91	4.44284551447505	0.613	0.073	2.29714455345168e-86	Plasma_09_IGHG_RRM2	IGHA2
180	2.67889510927988e-72	4.30347478715912	0.387	0.037	1.26875151270604e-67	Plasma_09_IGHG_RRM2	IGHG2
181	0	6.61280011179271	0.823	0.123	0	Plasma_06_IGHG_SFTPB	IGHG1
182	0	5.80911712791428	0.797	0.122	0	Plasma_06_IGHG_SFTPB	IGHG4
183	0	10.8455313603826	0.467	0.004	0	Plasma_06_IGHG_SFTPB	IGKV1-5
184	0	6.82769642948223	0.431	0.003	0	Plasma_06_IGHG_SFTPB	ANKRD36BP2
185	0	8.3096924740103	0.403	0.004	0	Plasma_06_IGHG_SFTPB	IGKV3-20
186	0	10.6822970727427	0.341	0.001	0	Plasma_06_IGHG_SFTPB	IGHV7-4-1
187	0	9.72806522267138	0.321	0.004	0	Plasma_06_IGHG_SFTPB	IGLV1-44
188	0	6.96607932376912	0.28	0.002	0	Plasma_06_IGHG_SFTPB	FER1L4
189	0	6.74340819339623	0.282	0.004	0	Plasma_06_IGHG_SFTPB	IGKV4-1
190	0	10.6079230701165	0.257	0.001	0	Plasma_06_IGHG_SFTPB	IGLV8-61
191	0	3.38795645141644	0.913	0.141	0	B_05_FYN	Metazoa-SRP
192	0	3.3026040461068	0.639	0.079	0	B_05_FYN	OR4D9
193	2.64991029937032e-260	3.25212021921615	0.51	0.064	1.25502401688478e-255	B_05_FYN	HELLPAR
194	2.74992674932838e-232	3.23063220384992	0.473	0.061	1.30239280774941e-227	B_05_FYN	TACC2
195	9.31006966537289e-228	3.21994533423762	0.468	0.061	4.40934209421725e-223	B_05_FYN	CACNB4
196	1.56306742975511e-181	3.25999736921335	0.324	0.037	7.40284365406319e-177	B_05_FYN	FLJ22447
197	8.48731091322837e-168	3.60509323014454	0.262	0.026	4.01967532161409e-163	B_05_FYN	TMEM213
198	5.16232748090765e-166	3.36507003543287	0.335	0.043	2.44492991823267e-161	B_05_FYN	AC074032.1
199	4.28430356632472e-156	3.31864910672331	0.29	0.034	2.02908901204705e-151	B_05_FYN	AC107463.1
200	7.47955501428853e-123	3.23572400023425	0.279	0.039	3.54239205031719e-118	B_05_FYN	AC074117.1
201	0	6.29013314502916	0.986	0.11	0	Plasma_02_IGHA_IGLC3	JCHAIN
202	0	5.40157785234809	0.93	0.054	0	Plasma_02_IGHA_IGLC3	MZB1
203	0	5.03685887118891	0.9	0.041	0	Plasma_02_IGHA_IGLC3	DERL3
204	0	5.5396260862682	0.845	0.07	0	Plasma_02_IGHA_IGLC3	IGHA2
205	0	5.41833883959776	0.912	0.152	0	Plasma_02_IGHA_IGLC3	IGLC3
206	0	6.97777947021694	0.972	0.22	0	Plasma_02_IGHA_IGLC3	IGHA1
207	0	6.59741030608552	0.935	0.227	0	Plasma_02_IGHA_IGLC3	IGLC2
208	0	5.28566830187605	0.694	0.018	0	Plasma_02_IGHA_IGLC3	TNFRSF17
209	0	4.89716617063363	0.342	0.011	0	Plasma_02_IGHA_IGLC3	JSRP1
210	7.03131632759644e-167	5.14960352709236	0.366	0.091	3.33010172591295e-162	Plasma_02_IGHA_IGLC3	IGHM
211	0	3.58541577639691	0.757	0.097	0	B_01_HLA-DRA	AP002990.1
212	0	3.46997730869979	0.76	0.124	0	B_01_HLA-DRA	EEF1G
213	0	3.4602265250074	0.684	0.085	0	B_01_HLA-DRA	LINC01641
214	0	3.37246937861203	0.631	0.053	0	B_01_HLA-DRA	HLA.DQB1
215	0	3.72489687826743	0.554	0.038	0	B_01_HLA-DRA	HLA.DQA1
216	0	3.36687568179922	0.567	0.081	0	B_01_HLA-DRA	CD79A
217	0	3.83203103899216	0.479	0.079	0	B_01_HLA-DRA	LY9
218	0	3.55697964912505	0.412	0.045	0	B_01_HLA-DRA	LMNTD1
219	0	4.2259464614586	0.26	0.025	0	B_01_HLA-DRA	C1orf132
220	0	3.80294303894939	0.262	0.033	0	B_01_HLA-DRA	TNFRSF13C
221	0	8.31453251524877	0.817	0.003	0	Plasma_04_IGHA_VPS13D	AC093599.1
222	0	7.81546153899574	0.801	0.004	0	Plasma_04_IGHA_VPS13D	F7
223	0	7.83426797039537	0.61	0.004	0	Plasma_04_IGHA_VPS13D	KIF7
224	0	7.46036324774858	0.459	0.002	0	Plasma_04_IGHA_VPS13D	AC002429.2
225	0	8.19734022615696	0.435	0.002	0	Plasma_04_IGHA_VPS13D	FRMD7
226	0	7.50410277030786	0.427	0.002	0	Plasma_04_IGHA_VPS13D	AC009120.3
227	0	7.64833522619631	0.386	0.001	0	Plasma_04_IGHA_VPS13D	OR8B12
228	0	7.18606450989664	0.386	0.002	0	Plasma_04_IGHA_VPS13D	OR51E2
229	0	7.56333262566688	0.346	0.001	0	Plasma_04_IGHA_VPS13D	MIR6829
230	0	7.13944885080759	0.346	0.002	0	Plasma_04_IGHA_VPS13D	SKOR1
231	0	8.44311836816137	0.988	0.005	0	Plasma_03_IGHA_GUSBP11	IGLL1
232	0	8.45121523669026	0.982	0.005	0	Plasma_03_IGHA_GUSBP11	GUSBP11
233	0	8.14610850023825	0.925	0.008	0	Plasma_03_IGHA_GUSBP11	IGLC7
234	0	8.37737547465651	0.828	0.015	0	Plasma_03_IGHA_GUSBP11	IGLL5
235	0	8.56402653735249	0.756	0.009	0	Plasma_03_IGHA_GUSBP11	IGLC1
236	0	8.22386465506188	0.389	0.001	0	Plasma_03_IGHA_GUSBP11	AP005229.2
237	0	8.02998834851542	0.361	0.001	0	Plasma_03_IGHA_GUSBP11	AL078582.1
238	0	7.71025396690633	0.331	0.001	0	Plasma_03_IGHA_GUSBP11	P2RX2
239	0	8.14972782710668	0.289	0.001	0	Plasma_03_IGHA_GUSBP11	AC003682.1
240	0	8.12803315163755	0.286	0.001	0	Plasma_03_IGHA_GUSBP11	AC114341.1
241	0	8.25012964217826	0.863	0.004	0	Plasma_07_IGHG_GRIFIN	F7
242	0	8.6495888237474	0.782	0.002	0	Plasma_07_IGHG_GRIFIN	AC093599.1
243	0	7.99703231731511	0.607	0.003	0	Plasma_07_IGHG_GRIFIN	KIF7
244	0	7.62802967199508	0.539	0.006	0	Plasma_07_IGHG_GRIFIN	COL22A1
245	0	8.19261117685915	0.492	0.002	0	Plasma_07_IGHG_GRIFIN	AC009120.3
246	0	8.10917677787996	0.427	0.001	0	Plasma_07_IGHG_GRIFIN	FRMD7
247	0	7.73318743875171	0.352	0.001	0	Plasma_07_IGHG_GRIFIN	OR8B12
248	0	7.91616257758213	0.33	0.001	0	Plasma_07_IGHG_GRIFIN	MIR6829
249	0	8.68404386370018	0.259	0.001	0	Plasma_07_IGHG_GRIFIN	LINC01805
250	0	8.12045024241417	0.255	0.001	0	Plasma_07_IGHG_GRIFIN	AP001341.1
251	0	8.66381263969665	0.99	0.005	0	Plasma_08_IGHG_GUSBP11	GUSBP11
252	0	8.82472199615858	0.98	0.005	0	Plasma_08_IGHG_GUSBP11	IGLL1
253	0	8.62874538624739	0.788	0.015	0	Plasma_08_IGHG_GUSBP11	IGLL5
254	0	8.84369364598523	0.699	0.01	0	Plasma_08_IGHG_GUSBP11	IGLC1
255	0	8.6243375341786	0.441	0.001	0	Plasma_08_IGHG_GUSBP11	P2RX2
256	0	8.59317832319065	0.408	0.001	0	Plasma_08_IGHG_GUSBP11	AL078582.1
257	0	8.84611972316725	0.399	0.001	0	Plasma_08_IGHG_GUSBP11	AP005229.2
258	0	8.53754281073373	0.307	0.001	0	Plasma_08_IGHG_GUSBP11	AC114341.1
259	0	8.62173365840104	0.307	0.001	0	Plasma_08_IGHG_GUSBP11	AC003682.1
260	0	8.0927116307576	0.255	0.001	0	Plasma_08_IGHG_GUSBP11	AL138916.2
261	0	4.74304423883618	0.866	0.063	0	B_04_PTMAP2	MS4A1
262	0	4.20115981945754	0.828	0.093	0	B_04_PTMAP2	CD79A
263	0	4.27033658754859	0.668	0.055	0	B_04_PTMAP2	BANK1
264	0	4.30379003685565	0.398	0.02	0	B_04_PTMAP2	PAX5
265	0	4.56787382015985	0.314	0.016	0	B_04_PTMAP2	FAM129C
266	0	4.76133930501842	0.29	0.016	0	B_04_PTMAP2	LINC00926
267	4.50665339615368e-297	4.03520843812684	0.442	0.048	2.13439611495234e-292	B_04_PTMAP2	RALGPS2
268	3.28166010661311e-277	4.02786045903513	0.293	0.023	1.55422704309304e-272	B_04_PTMAP2	CD19
269	4.52590592286062e-238	4.18117495984793	0.265	0.021	2.14351430412602e-233	B_04_PTMAP2	FCRLA
270	1.84014505983741e-214	4.33976960018345	0.293	0.029	8.71511101789598e-210	B_04_PTMAP2	HLA-DOB
271	0	4.34717886679492	0.747	0.063	0	Macrophage_08_SCGB3A2	PIGR
272	0	4.68538403602149	0.79	0.119	0	Macrophage_08_SCGB3A2	SCGB3A2
273	0	4.37308089694458	0.651	0.047	0	Macrophage_08_SCGB3A2	SLC34A2
274	0	4.87511440700181	0.526	0.035	0	Macrophage_08_SCGB3A2	CEACAM6
275	0	4.05350271682941	0.43	0.027	0	Macrophage_08_SCGB3A2	GPRC5A
276	0	4.42738984761325	0.351	0.018	0	Macrophage_08_SCGB3A2	SPINK1
277	0	4.63405751116745	0.309	0.01	0	Macrophage_08_SCGB3A2	LMO3
278	0	4.11701222400934	0.294	0.013	0	Macrophage_08_SCGB3A2	NKX2-1
279	0	5.03148174213342	0.265	0.009	0	Macrophage_08_SCGB3A2	MSLN
280	0	4.80067540250033	0.257	0.01	0	Macrophage_08_SCGB3A2	MALL
281	0	4.93659146595731	0.652	0.042	0	Macrophage_02_FCN1	FCN1
282	0	3.17362511503547	0.755	0.184	0	Macrophage_02_FCN1	IL1B
283	0	3.25259206954589	0.804	0.237	0	Macrophage_02_FCN1	S100A9
284	0	4.35892925427583	0.647	0.08	0	Macrophage_02_FCN1	EREG
285	0	3.27515059156792	0.702	0.139	0	Macrophage_02_FCN1	S100A8
286	0	3.94552107610482	0.645	0.09	0	Macrophage_02_FCN1	VCAN
287	0	3.20176047607492	0.424	0.069	0	Macrophage_02_FCN1	NLRP3
288	0	5.45625223563173	0.367	0.016	0	Macrophage_02_FCN1	CD300E
289	0	3.67608241450731	0.424	0.083	0	Macrophage_02_FCN1	THBS1
290	0	2.82364716517992	0.255	0.056	0	Macrophage_02_FCN1	AC020656.1
291	0	5.15123528858654	0.8	0.074	0	Macrophage_06_C3	C3
292	0	5.49248882361061	0.596	0.038	0	Macrophage_06_C3	CX3CR1
293	0	4.19523052201406	0.599	0.049	0	Macrophage_06_C3	PLD4
294	0	4.89518486706151	0.559	0.035	0	Macrophage_06_C3	OLFML3
295	0	4.17675218130351	0.407	0.041	0	Macrophage_06_C3	GAL3ST4
296	0	4.24726017251894	0.385	0.032	0	Macrophage_06_C3	ADORA3
297	0	5.17524066116075	0.332	0.014	0	Macrophage_06_C3	SIGLEC8
298	0	4.00710013400101	0.312	0.027	0	Macrophage_06_C3	LPAR5
299	0	4.33231001333652	0.318	0.043	0	Macrophage_06_C3	SLC2A5
300	0	7.52597229953556	0.262	0.004	0	Macrophage_06_C3	P2RY12
301	0	4.39276393524817	0.945	0.097	0	Macrophage_03_MARCO	MARCO
302	0	4.41039319754472	0.847	0.062	0	Macrophage_03_MARCO	MCEMP1
303	0	4.41988437777794	0.734	0.057	0	Macrophage_03_MARCO	RETN
304	0	6.0322877973902	0.625	0.019	0	Macrophage_03_MARCO	FABP4
305	0	5.46069814834337	0.587	0.023	0	Macrophage_03_MARCO	CES1
306	0	4.54568788418185	0.452	0.021	0	Macrophage_03_MARCO	PCOLCE2
307	0	4.68463697638282	0.356	0.017	0	Macrophage_03_MARCO	RBP4
308	0	4.63980431788538	0.329	0.011	0	Macrophage_03_MARCO	GPD1
309	0	5.07640551647074	0.287	0.011	0	Macrophage_03_MARCO	AC026369.3
310	0	5.64429361895472	0.256	0.006	0	Macrophage_03_MARCO	PARAL1
311	0	2.57174051540828	0.748	0.232	0	Macrophage_05_CSTB	GPNMB
312	0	2.59875390791248	0.737	0.264	0	Macrophage_05_CSTB	APOC1
313	0	2.54171620655365	0.599	0.248	0	Macrophage_05_CSTB	LIPA
314	0	3.8480476041572	0.321	0.044	0	Macrophage_05_CSTB	CHIT1
315	0	2.42173647775187	0.457	0.193	0	Macrophage_05_CSTB	GM2A
316	0	2.24352668320405	0.457	0.217	0	Macrophage_05_CSTB	FABP5
317	0	2.20167874169175	0.368	0.142	0	Macrophage_05_CSTB	TREM2
318	0	2.52512176961424	0.324	0.102	0	Macrophage_05_CSTB	CYP27A1
319	0	2.54710900432135	0.293	0.089	0	Macrophage_05_CSTB	PLA2G7
320	0	2.65134011941142	0.25	0.072	0	Macrophage_05_CSTB	LPL
321	0	4.42785495424233	0.549	0.043	0	cDC_01_CLEC10A	CLEC10A
322	0	4.67659027863668	0.479	0.024	0	cDC_01_CLEC10A	CD1C
323	0	4.90085155904431	0.446	0.015	0	cDC_01_CLEC10A	CD1E
324	0	4.15556571535667	0.439	0.029	0	cDC_01_CLEC10A	PKIB
325	0	3.91195152137624	0.393	0.025	0	cDC_01_CLEC10A	FCER1A
326	0	2.81371880594394	0.416	0.084	0	cDC_01_CLEC10A	HLA-DQA2
327	0	4.5921455657861	0.335	0.018	0	cDC_01_CLEC10A	LGALS2
328	0	3.49598977529043	0.311	0.035	0	cDC_01_CLEC10A	NAPSB
329	0	6.52275370470002	0.28	0.011	0	cDC_01_CLEC10A	CCL17
330	0	2.87270289633903	0.27	0.028	0	cDC_01_CLEC10A	HLA-DQB2
331	0	3.88940951234971	0.96	0.227	0	Macrophage_01_LGMN	APOE
332	0	3.83733651004675	0.85	0.132	0	Macrophage_01_LGMN	LGMN
333	0	3.72543218960602	0.647	0.085	0	Macrophage_01_LGMN	FUCA1
334	0	4.71917940814427	0.682	0.121	0	Macrophage_01_LGMN	CCL18
335	0	3.94574210831528	0.61	0.073	0	Macrophage_01_LGMN	PLTP
336	0	4.49261387893028	0.52	0.05	0	Macrophage_01_LGMN	SELENOP
337	0	3.78352549729159	0.513	0.05	0	Macrophage_01_LGMN	FOLR2
338	0	4.17723861114306	0.515	0.053	0	Macrophage_01_LGMN	SLC40A1
339	0	4.52889035824271	0.308	0.026	0	Macrophage_01_LGMN	CCL13
340	0	4.11677968336103	0.27	0.015	0	Macrophage_01_LGMN	LILRB5
341	0	9.42848664389544	0.982	0.013	0	Mast_01_GNB2L1	CPA3
342	0	10.0078	0.977	0.02	0	Mast_01_GNB2L1	TPSAB1
343	0	9.6552028850987	0.99	0.056	0	Mast_01_GNB2L1	TPSB2
344	0	8.43042669274243	0.914	0.011	0	Mast_01_GNB2L1	MS4A2
345	0	8.17099041451522	0.797	0.01	0	Mast_01_GNB2L1	GATA2
346	0	7.8264391800343	0.707	0.009	0	Mast_01_GNB2L1	KIT
347	0	8.20059211279337	0.666	0.005	0	Mast_01_GNB2L1	SLC18A2
348	0	8.09722964584055	0.519	0.004	0	Mast_01_GNB2L1	HDC
349	0	10.2194977560011	0.262	0.001	0	Mast_01_GNB2L1	RP11-354E11.2
350	0	9.07102217936704	0.261	0.003	0	Mast_01_GNB2L1	CTSG
351	0	3.61053297698521	0.978	0.036	0	Mast_02_CHIT1	CPA3
352	0	3.31649860936702	0.721	0.033	0	Mast_02_CHIT1	MS4A2
353	0	3.68513857462772	0.669	0.026	0	Mast_02_CHIT1	KIT
354	0	3.71389799891818	0.515	0.021	0	Mast_02_CHIT1	IL1RL1
355	2.72373837194627e-275	3.76992598484913	0.471	0.022	1.28998973033747e-270	Mast_02_CHIT1	SLC18A2
356	2.63140309632121e-191	3.1523444111939	0.463	0.029	1.24625882044869e-186	Mast_02_CHIT1	GATA2
357	6.80215924398923e-143	3.19578564651412	0.61	0.068	3.22157063954574e-138	Mast_02_CHIT1	HPGDS
358	3.49091853131944e-136	3.41033	0.522	0.052	1.6533339256182e-131	Mast_02_CHIT1	CHIT1
359	1.78816909907939e-133	3.65822748600841	0.331	0.022	8.46894767014992e-129	Mast_02_CHIT1	MAOB
360	1.0261893492987e-132	3.27321201774357	0.5	0.049	4.86013537721358e-128	Mast_02_CHIT1	LTC4S
361	0	1.18605247548179	0.773	0.324	0	Macrophage_07_IGKC	LYZ
362	0	2.93886960586281	0.271	0.042	0	Macrophage_07_IGKC	CXCL9
363	5.78425305067345e-307	1.41920513357395	0.457	0.183	2.73948008732945e-302	Macrophage_07_IGKC	CCL3
364	5.41105677697865e-163	1.4593208157144	0.357	0.169	2.56273060014486e-158	Macrophage_07_IGKC	C15orf48
365	2.2736939028487e-85	1.61168812776609	0.303	0.173	1.07684416932818e-80	Macrophage_07_IGKC	ICAM1
366	2.6599263001404e-77	1.45126999022317	0.269	0.151	1.2597676950095e-72	Macrophage_07_IGKC	SFTPB
367	2.87484249563538e-58	1.24353166330486	0.366	0.253	1.36155415435787e-53	Macrophage_07_IGKC	NR4A1
368	3.8161442275113e-55	1.87177194214618	0.309	0.21	1.80736406759162e-50	Macrophage_07_IGKC	SPINT2
369	6.6598363129534e-50	1.43886833974402	0.264	0.167	3.15416507617786e-45	Macrophage_07_IGKC	TNFAIP2
370	6.02373246643784e-35	1.41955860299034	0.253	0.172	2.85289993342963e-30	Macrophage_07_IGKC	ATP5MF
371	0	5.32588638082993	0.79	0.148	0	Neurophil_01_GOS2	G0S2
372	0	5.93008871512862	0.661	0.106	0	Neurophil_01_GOS2	CSF3R
373	0	5.0251337546702	0.792	0.259	0	Neurophil_01_GOS2	CXCL8
374	0	6.94259175169658	0.544	0.032	0	Neurophil_01_GOS2	FCGR3B
375	0	6.9205177985919	0.36	0.015	0	Neurophil_01_GOS2	CXCR2
376	0	5.79147078011552	0.333	0.027	0	Neurophil_01_GOS2	IL1R2
377	0	5.01090984070123	0.324	0.045	0	Neurophil_01_GOS2	NAMPTP1
378	0	5.31102051313457	0.302	0.039	0	Neurophil_01_GOS2	CLEC4E
379	0	5.96996512225605	0.283	0.023	0	Neurophil_01_GOS2	AC245128.3
380	0	5.69396368554575	0.276	0.025	0	Neurophil_01_GOS2	LRG1
381	0	4.75571224493698	0.922	0.205	0	Macrophage_04_SPP1	SPP1
382	0	3.52577872608973	0.599	0.081	0	Macrophage_04_SPP1	ADM
383	0	3.85602887175888	0.545	0.08	0	Macrophage_04_SPP1	HK2
384	0	3.30485698686428	0.559	0.097	0	Macrophage_04_SPP1	CCL2
385	0	3.33235700596689	0.434	0.035	0	Macrophage_04_SPP1	SLC2A5
386	0	4.14170055067593	0.39	0.031	0	Macrophage_04_SPP1	MMP12
387	0	3.66727355448184	0.394	0.057	0	Macrophage_04_SPP1	SLC2A1
388	0	4.94375784486663	0.327	0.023	0	Macrophage_04_SPP1	MT1G
389	0	3.6860884054346	0.345	0.043	0	Macrophage_04_SPP1	FCGBP
390	0	3.35742892068169	0.274	0.023	0	Macrophage_04_SPP1	PDPN
391	0	5.03734859918517	0.75	0.024	0	Macrophage_09_MKI67	MKI67
392	0	5.18636	0.727	0.025	0	Macrophage_09_MKI67	TOP2A
393	0	5.04867322811982	0.564	0.016	0	Macrophage_09_MKI67	UBE2C
394	0	4.80467935192684	0.528	0.018	0	Macrophage_09_MKI67	TPX2
395	0	5.42064840985356	0.471	0.01	0	Macrophage_09_MKI67	HMMR
396	0	4.76636061078609	0.446	0.014	0	Macrophage_09_MKI67	CCNB2
397	0	5.27273350567412	0.397	0.009	0	Macrophage_09_MKI67	CDC20
398	0	4.76892374834235	0.398	0.01	0	Macrophage_09_MKI67	AURKB
399	0	5.1475947393946	0.368	0.007	0	Macrophage_09_MKI67	DLGAP5
400	0	4.86383048744133	0.288	0.007	0	Macrophage_09_MKI67	KIF4A
401	0	7.79585464345679	0.936	0.016	0	cDC_02_CD207	CD1A
402	0	5.25438047751622	0.943	0.078	0	cDC_02_CD207	S100B
403	0	6.04029246945324	0.851	0.034	0	cDC_02_CD207	FCER1A
404	0	5.94760184318031	0.823	0.026	0	cDC_02_CD207	CD1E
405	0	7.78477577838283	0.81	0.014	0	cDC_02_CD207	CD207
406	0	5.30383343167596	0.774	0.037	0	cDC_02_CD207	CD1C
407	0	5.39136035154291	0.781	0.049	0	cDC_02_CD207	FCGBP
408	0	7.2871450339697	0.703	0.033	0	cDC_02_CD207	HLA-DQB2
409	0	5.61719868192034	0.577	0.023	0	cDC_02_CD207	PLEK2
410	0	7.30761953973883	0.424	0.003	0	cDC_02_CD207	IL22RA2
411	0	7.63855237273798	0.704	0.006	0	pDC_03_GZMB	LILRA4
412	0	6.38770282213328	0.533	0.008	0	pDC_03_GZMB	SMPD3
413	0	7.38181517159713	0.455	0.005	0	pDC_03_GZMB	TCL1A
414	0	6.35377872796928	0.386	0.01	0	pDC_03_GZMB	PTCRA
415	0	7.23252432214984	0.347	0.004	0	pDC_03_GZMB	KRT5
416	0	8.47585238941841	0.336	0.001	0	pDC_03_GZMB	SCT
417	0	7.70222919441035	0.332	0.001	0	pDC_03_GZMB	CLEC4C
418	0	7.38279	0.305	0.001	0	pDC_03_GZMB	LRRC26
419	0	6.4404614720463	0.296	0.003	0	pDC_03_GZMB	PACSIN1
420	0	8.07377512091389	0.286	0.001	0	pDC_03_GZMB	SHD
421	0	6.26015176151829	0.72	0.009	0	Mast_03_PBK	AL157895.1
422	1.22875305629103e-261	5.83419896716918	0.32	0.002	5.81949734989993e-257	Mast_03_PBK	CMA1
423	1.08983261021913e-255	6.34493416130774	0.68	0.01	5.16155622525885e-251	Mast_03_PBK	CTSG
424	5.83248378982114e-253	6.02668594486826	0.88	0.016	2.76232264769719e-248	Mast_03_PBK	HDC
425	6.91404867000092e-191	6.1856557767632	0.48	0.006	3.27456259059914e-186	Mast_03_PBK	SVOPL
426	6.88906791186498e-163	5.81341318204726	1	0.034	3.26273145373838e-158	Mast_03_PBK	MS4A2
427	5.28608290642519e-156	5.74337621753913	0.56	0.011	2.50354172531203e-151	Mast_03_PBK	SPC25
428	2.79311132764095e-146	7.45841124732602	0.4	0.006	1.32284545588403e-141	Mast_03_PBK	PBK
429	8.62560651429404e-128	6.31907085359557	0.32	0.004	4.0851735012348e-123	Mast_03_PBK	ADCYAP1
430	4.04195961917186e-85	6.94547478740268	0.32	0.006	1.91431249523599e-80	Mast_03_PBK	RHEX
431	0	5.55250845010733	0.803	0.029	0	Endothelial_09_S100A14	AQP1
432	0	5.69089752595216	0.526	0.008	0	Endothelial_09_S100A14	ACKR1
433	2.86772506973057e-266	5.20432761872098	0.303	0.005	1.3581832702751e-261	Endothelial_09_S100A14	TEK
434	1.64435239319332e-253	5.35289427390433	0.276	0.005	7.78781736940288e-249	Endothelial_09_S100A14	SELP
435	6.28036312141097e-232	5.15596190237303	0.553	0.021	2.97444277793145e-227	Endothelial_09_S100A14	PCDH17
436	3.21462125349837e-213	5.18462791253113	0.329	0.008	1.52247677186937e-208	Endothelial_09_S100A14	IL33
437	2.50850571918642e-173	5.54763720414323	0.368	0.012	1.18805339366388e-168	Endothelial_09_S100A14	MSLN
438	1.36861167065199e-147	5.19761911526796	0.289	0.009	6.48188173337491e-143	Endothelial_09_S100A14	FOXQ1
439	4.00303704986611e-131	5.14816234752941	0.474	0.027	1.89587837718709e-126	Endothelial_09_S100A14	FOLR1
440	5.41761365258977e-30	5.14850776854156	0.421	0.08	2.56583600200304e-25	Endothelial_09_S100A14	SFTPA1
441	0	6.66260524953585	0.723	0.014	0	Endothelial_01_FCN3	VWF
442	0	6.85143568021953	0.576	0.009	0	Endothelial_01_FCN3	CLEC14A
443	0	6.79136680479071	0.534	0.009	0	Endothelial_01_FCN3	CLDN5
444	0	6.6852095622178	0.516	0.009	0	Endothelial_01_FCN3	CDH5
445	0	6.56041364411831	0.427	0.008	0	Endothelial_01_FCN3	ADGRL4
446	0	7.10719886168291	0.423	0.006	0	Endothelial_01_FCN3	RAMP3
447	0	8.69028373884206	0.397	0.004	0	Endothelial_01_FCN3	FCN3
448	0	6.55124104633177	0.39	0.007	0	Endothelial_01_FCN3	SLCO2A1
449	0	6.74897767869608	0.308	0.007	0	Endothelial_01_FCN3	FAM107A
450	0	6.96756261371696	0.25	0.004	0	Endothelial_01_FCN3	TMEM100
451	0	7.42293671318938	0.827	0.011	0	Endothelial_04_DKK2	CLEC14A
452	0	9.44220859926239	0.704	0.003	0	Endothelial_04_DKK2	GJA5
453	0	7.7079772270353	0.698	0.007	0	Endothelial_04_DKK2	IL33
454	0	8.23450368767017	0.682	0.005	0	Endothelial_04_DKK2	TMEM100
455	0	9.96236486626868	0.626	0.003	0	Endothelial_04_DKK2	DKK2
456	0	8.00763862411528	0.609	0.004	0	Endothelial_04_DKK2	NPR3
457	0	7.72800028732519	0.458	0.003	0	Endothelial_04_DKK2	SEMA3G
458	0	8.01765514299914	0.458	0.003	0	Endothelial_04_DKK2	SOX17
459	0	8.70035241005619	0.341	0.001	0	Endothelial_04_DKK2	SSTR1
460	0	7.36884002524923	0.346	0.007	0	Endothelial_04_DKK2	DEPP1
461	0	12.4502804306102	0.925	0.004	0	Endothelial_08_CCL21	CCL21
462	0	9.00657784090723	0.841	0.006	0	Endothelial_08_CCL21	MMRN1
463	0	7.92875828644287	0.822	0.013	0	Endothelial_08_CCL21	TFF3
464	0	7.64601735592472	0.533	0.004	0	Endothelial_08_CCL21	TBX1
465	0	6.96571429956172	0.505	0.006	0	Endothelial_08_CCL21	FLT4
466	0	6.74848328682189	0.505	0.007	0	Endothelial_08_CCL21	MYCT1
467	0	7.28177894841092	0.383	0.003	0	Endothelial_08_CCL21	GPM6A
468	0	7.91399250091788	0.383	0.003	0	Endothelial_08_CCL21	RELN
469	0	6.7695691241255	0.318	0.004	0	Endothelial_08_CCL21	CHRDL1
470	0	7.73202720616841	0.28	0.001	0	Endothelial_08_CCL21	STAB2
471	0	5.07128317992015	0.709	0.018	0	Endothelial_06_CD68	VWF
472	0	5.04731313431627	0.479	0.011	0	Endothelial_06_CD68	CDH5
473	0	5.28392564944184	0.479	0.012	0	Endothelial_06_CD68	EMCN
474	0	5.27477078039181	0.333	0.008	0	Endothelial_06_CD68	RAMP3
475	9.76227947975751e-303	5.02504237291886	0.419	0.014	4.62351318440795e-298	Endothelial_06_CD68	PODXL
476	1.207135146383e-292	5.13566296881969	0.41	0.014	5.71711276678452e-288	Endothelial_06_CD68	CD34
477	2.37404048868335e-265	5.09600615194005	0.479	0.021	1.12436931584532e-260	Endothelial_06_CD68	PCDH17
478	3.23268735124247e-252	4.87189080438592	0.316	0.009	1.53103305642194e-247	Endothelial_06_CD68	MMRN2
479	1.54626860935012e-215	5.10074885430653	0.274	0.008	7.32328276074309e-211	Endothelial_06_CD68	FAM107A
480	6.51169629819459e-201	5.46257706804599	0.385	0.017	3.08400448378794e-196	Endothelial_06_CD68	PLVAP
481	0	8.81852635086184	0.98	0.007	0	Endothelial_03_VCAM1	ACKR1
482	0	7.22924894293289	0.974	0.016	0	Endothelial_03_VCAM1	VWF
483	0	7.2218073028494	0.807	0.006	0	Endothelial_03_VCAM1	RAMP3
484	0	6.80855336171796	0.774	0.007	0	Endothelial_03_VCAM1	IL33
485	0	7.56496846980571	0.692	0.004	0	Endothelial_03_VCAM1	SELP
486	0	7.05598100873779	0.61	0.005	0	Endothelial_03_VCAM1	MMRN1
487	0	7.15778545227647	0.544	0.005	0	Endothelial_03_VCAM1	FAM167B
488	0	7.40166213953447	0.528	0.003	0	Endothelial_03_VCAM1	CCL14
489	0	8.80468740911413	0.413	0.002	0	Endothelial_03_VCAM1	SELE
490	0	6.92056790000303	0.308	0.002	0	Endothelial_03_VCAM1	TLL1
491	0	7.34107014368172	0.923	0.011	0	Endothelial_02_PTMAP2	CD34
492	0	7.88949294903327	0.859	0.015	0	Endothelial_02_PTMAP2	PLVAP
493	0	6.87205857543011	0.849	0.008	0	Endothelial_02_PTMAP2	ADGRL4
494	0	7.05989811651437	0.782	0.007	0	Endothelial_02_PTMAP2	SOX18
495	0	7.20688010477049	0.727	0.006	0	Endothelial_02_PTMAP2	TM4SF18
496	0	7.53381851594471	0.436	0.003	0	Endothelial_02_PTMAP2	APLNR
497	0	7.71352030754646	0.426	0.005	0	Endothelial_02_PTMAP2	STC1
498	0	7.80025782265453	0.365	0.003	0	Endothelial_02_PTMAP2	ESM1
499	0	6.87136342139359	0.344	0.005	0	Endothelial_02_PTMAP2	INHBB
500	0	7.03133584930167	0.285	0.007	0	Endothelial_02_PTMAP2	APLN
501	0	6.28785202980907	0.923	0.037	0	Endothelial_07_NOTCH3	RGS5
502	0	6.51731058956319	0.504	0.005	0	Endothelial_07_NOTCH3	HIGD1B
503	0	6.4950197928449	0.444	0.005	0	Endothelial_07_NOTCH3	FCN3
504	0	6.57745387825726	0.342	0.003	0	Endothelial_07_NOTCH3	COX4I2
505	0	6.47338527273127	0.342	0.004	0	Endothelial_07_NOTCH3	FAM162B
506	0	7.44571945338509	0.316	0.002	0	Endothelial_07_NOTCH3	C1QTNF5
507	0	6.18821830473851	0.316	0.005	0	Endothelial_07_NOTCH3	KCNK3
508	0	6.96243398737403	0.308	0.002	0	Endothelial_07_NOTCH3	MFRP
509	0	6.23348320012189	0.308	0.004	0	Endothelial_07_NOTCH3	LAMC3
510	0	6.32114387794535	0.291	0.004	0	Endothelial_07_NOTCH3	CLEC3B
511	0	8.65898220644186	0.891	0.016	0	Endothelial_05_IL1RL1	EDNRB
512	0	7.54998174507926	0.739	0.012	0	Endothelial_05_IL1RL1	EMCN
513	0	7.37607032143844	0.605	0.009	0	Endothelial_05_IL1RL1	SLCO2A1
514	0	7.63650332021116	0.563	0.007	0	Endothelial_05_IL1RL1	TSPAN12
515	0	8.60396281384218	0.546	0.003	0	Endothelial_05_IL1RL1	CA4
516	0	7.53380733919335	0.513	0.007	0	Endothelial_05_IL1RL1	TBX3
517	0	8.22583402935026	0.504	0.003	0	Endothelial_05_IL1RL1	FENDRR
518	0	7.27484538762417	0.454	0.006	0	Endothelial_05_IL1RL1	FOXF1
519	0	11.4763120716659	0.42	0.001	0	Endothelial_05_IL1RL1	SOSTDC1
520	0	8.79820713239004	0.286	0.003	0	Endothelial_05_IL1RL1	S100A3
521	0	7.2792519238415	0.907	0.03	0	Fibroblast_04_Alveolar_DPT	DCN
522	0	7.73210583490556	0.736	0.014	0	Fibroblast_04_Alveolar_DPT	FBLN1
523	0	7.73410534356451	0.61	0.007	0	Fibroblast_04_Alveolar_DPT	MFAP4
524	0	7.45633958082614	0.538	0.007	0	Fibroblast_04_Alveolar_DPT	C7
525	0	7.94433733759521	0.493	0.006	0	Fibroblast_04_Alveolar_DPT	ADH1B
526	0	7.35865325768314	0.399	0.004	0	Fibroblast_04_Alveolar_DPT	FMO2
527	0	8.06839552201787	0.386	0.002	0	Fibroblast_04_Alveolar_DPT	DPT
528	0	7.75109132930339	0.311	0.002	0	Fibroblast_04_Alveolar_DPT	TCF21
529	0	7.43013822961644	0.309	0.005	0	Fibroblast_04_Alveolar_DPT	SFRP2
530	0	7.57371711497888	0.263	0.002	0	Fibroblast_04_Alveolar_DPT	CHRDL1
531	0	7.77506282929772	0.992	0.041	0	Fibroblast_02_Myo_COL10A1	COL3A1
532	0	7.48848676473566	0.999	0.053	0	Fibroblast_02_Myo_COL10A1	COL1A2
533	0	7.84051356585788	0.995	0.085	0	Fibroblast_02_Myo_COL10A1	COL1A1
534	0	7.31213056146821	0.836	0.015	0	Fibroblast_02_Myo_COL10A1	CTHRC1
535	0	7.88445513646963	0.796	0.008	0	Fibroblast_02_Myo_COL10A1	MXRA5
536	0	7.26834121922234	0.655	0.014	0	Fibroblast_02_Myo_COL10A1	POSTN
537	0	8.58702974146378	0.519	0.003	0	Fibroblast_02_Myo_COL10A1	COL11A1
538	0	8.15499097207017	0.496	0.003	0	Fibroblast_02_Myo_COL10A1	COL10A1
539	0	8.51870717905889	0.426	0.008	0	Fibroblast_02_Myo_COL10A1	MMP11
540	0	7.66321673481783	0.399	0.002	0	Fibroblast_02_Myo_COL10A1	FNDC1
541	0	4.62224450347022	0.879	0.037	0	Fibroblast_06_Alveolar_MS4A7	DCN
542	0	4.39012430089426	0.736	0.028	0	Fibroblast_06_Alveolar_MS4A7	LUM
543	0	4.93044394062246	0.637	0.024	0	Fibroblast_06_Alveolar_MS4A7	CCDC80
544	0	4.93589832592052	0.615	0.02	0	Fibroblast_06_Alveolar_MS4A7	FBLN1
545	0	5.35617487489241	0.352	0.007	0	Fibroblast_06_Alveolar_MS4A7	SFRP2
546	3.12522534707522e-235	4.40812	0.637	0.032	1.4801379766283e-230	Fibroblast_06_Alveolar_MS4A7	COL6A3
547	3.52891142881358e-172	4.28744417401587	0.33	0.012	1.6713277418004e-167	Fibroblast_06_Alveolar_MS4A7	PLAC9
548	1.63072870674478e-168	5.24188976086339	0.264	0.008	7.72329422801394e-164	Fibroblast_06_Alveolar_MS4A7	BICC1
549	6.77775658149522e-168	4.56902034604148	0.385	0.016	3.21001329456195e-163	Fibroblast_06_Alveolar_MS4A7	IGFBP5
550	6.13727972828686e-99	4.32087516531096	0.275	0.014	2.90667705211394e-94	Fibroblast_06_Alveolar_MS4A7	IGFBP6
551	0	7.68366085941951	0.924	0.021	0	Fibroblast_01_Myo_HIGD1B	NOTCH3
552	0	7.92431113048366	0.735	0.007	0	Fibroblast_01_Myo_HIGD1B	NDUFA4L2
553	0	7.93767529022466	0.596	0.004	0	Fibroblast_01_Myo_HIGD1B	ABCC9
554	0	7.75071957095395	0.548	0.005	0	Fibroblast_01_Myo_HIGD1B	SMOC2
555	0	8.58979454605086	0.542	0.002	0	Fibroblast_01_Myo_HIGD1B	HIGD1B
556	0	7.86828151297529	0.533	0.003	0	Fibroblast_01_Myo_HIGD1B	ENPEP
557	0	7.86172572499227	0.524	0.003	0	Fibroblast_01_Myo_HIGD1B	CSPG4
558	0	7.91025219779161	0.516	0.005	0	Fibroblast_01_Myo_HIGD1B	EGFL6
559	0	7.77679384470373	0.458	0.003	0	Fibroblast_01_Myo_HIGD1B	KCNJ8
560	0	7.70733919231703	0.296	0.002	0	Fibroblast_01_Myo_HIGD1B	FAM162B
561	0	8.1174726248122	0.898	0.02	0	Fibroblast_05_Alveolar_MYH11	MYH11
562	0	7.68388423683344	0.906	0.037	0	Fibroblast_05_Alveolar_MYH11	TAGLN
563	0	9.02510121872287	0.598	0.003	0	Fibroblast_05_Alveolar_MYH11	PLN
564	0	7.25860759017584	0.539	0.007	0	Fibroblast_05_Alveolar_MYH11	LMOD1
565	0	7.75012007182877	0.509	0.005	0	Fibroblast_05_Alveolar_MYH11	ACTG2
566	0	8.08644529789125	0.506	0.004	0	Fibroblast_05_Alveolar_MYH11	CNN1
567	0	9.04852316099076	0.308	0.001	0	Fibroblast_05_Alveolar_MYH11	DES
568	0	7.44303471745753	0.308	0.002	0	Fibroblast_05_Alveolar_MYH11	MYOCD
569	0	8.2492769513121	0.295	0.001	0	Fibroblast_05_Alveolar_MYH11	CASQ2
570	0	8.00646177929404	0.27	0.001	0	Fibroblast_05_Alveolar_MYH11	RERGL
571	0	6.37461633219033	0.919	0.025	0	Fibroblast_03_Myo_MKI67	THY1
572	0	6.12179719189761	0.581	0.01	0	Fibroblast_03_Myo_MKI67	GUCY1B3
573	0	6.37714230132485	0.568	0.009	0	Fibroblast_03_Myo_MKI67	COL5A3
574	0	5.9128918643985	0.568	0.012	0	Fibroblast_03_Myo_MKI67	MXRA5
575	0	6.03875960316257	0.459	0.006	0	Fibroblast_03_Myo_MKI67	PBK
576	0	5.93445900316396	0.365	0.006	0	Fibroblast_03_Myo_MKI67	ENPEP
577	0	7.47396526188802	0.338	0.001	0	Fibroblast_03_Myo_MKI67	TMSB15A
578	0	5.95488880469945	0.324	0.005	0	Fibroblast_03_Myo_MKI67	EGFLAM
579	1.32246138218289e-299	6.29619892601196	0.297	0.005	6.26330935215638e-295	Fibroblast_03_Myo_MKI67	RGS4
580	1.36630275121708e-182	6.10075066313951	0.973	0.089	6.4709464600392e-178	Fibroblast_03_Myo_MKI67	COL1A1
581	0	5.71198326098539	0.728	0.043	0	Astrocyte_02_MALAT1	PLEKHB1
582	0	5.40622815648357	0.688	0.028	0	Astrocyte_02_MALAT1	MOBP
583	0	5.62315119982562	0.675	0.042	0	Astrocyte_02_MALAT1	MAP1B
584	0	5.69007691789627	0.554	0.033	0	Astrocyte_02_MALAT1	BCAS1
585	0	5.71577800574144	0.384	0.018	0	Astrocyte_02_MALAT1	CNTNAP4
586	0	5.41343510420161	0.404	0.05	0	Astrocyte_02_MALAT1	MTURN
587	0	5.67406583456019	0.368	0.018	0	Astrocyte_02_MALAT1	NKX6-2
588	0	5.58837298654806	0.32	0.021	0	Astrocyte_02_MALAT1	COBL
589	0	6.27734280949182	0.28	0.013	0	Astrocyte_02_MALAT1	PMP2
590	0	5.62134612022076	0.263	0.017	0	Astrocyte_02_MALAT1	FGF1
591	0	5.49105432650597	0.851	0.029	0	Astrocyte_06_CCL5	TPPP
592	0	5.60408816047663	0.851	0.043	0	Astrocyte_06_CCL5	CDK18
593	0	5.51349971266952	0.763	0.022	0	Astrocyte_06_CCL5	ELAVL3
594	0	5.69868157859209	0.719	0.019	0	Astrocyte_06_CCL5	SOX8
595	0	5.54199365210822	0.649	0.019	0	Astrocyte_06_CCL5	CORO2B
596	0	6.11824914937488	0.553	0.013	0	Astrocyte_06_CCL5	MIR219A2
597	0	5.52274180500989	0.491	0.015	0	Astrocyte_06_CCL5	CPEB1
598	6.55092938306097e-300	5.76700786323399	0.395	0.012	3.10258566511151e-295	Astrocyte_06_CCL5	SLC5A11
599	2.41121336653631e-274	6.18896069154788	0.281	0.007	1.14197476252526e-269	Astrocyte_06_CCL5	AC098679.2
600	7.05770676369075e-241	5.60152570597187	0.281	0.008	3.34260050035158e-236	Astrocyte_06_CCL5	ANKRD18A
601	0	6.05727805259897	1	0.028	0	Astrocyte_03_ROM1	TF
602	0	6.14230952375107	0.995	0.025	0	Astrocyte_03_ROM1	KCNMB4
603	0	6.04007511160584	0.941	0.017	0	Astrocyte_03_ROM1	STMN4
604	0	6.02665251714669	0.887	0.015	0	Astrocyte_03_ROM1	GALNT15
605	0	5.9907541150423	0.838	0.013	0	Astrocyte_03_ROM1	PCDH10
606	0	6.27143884049118	0.737	0.01	0	Astrocyte_03_ROM1	CDH19
607	0	6.02014374346115	0.557	0.012	0	Astrocyte_03_ROM1	NGFR
608	0	6.18940547574953	0.532	0.006	0	Astrocyte_03_ROM1	PRIMA1
609	0	6.15485088505688	0.468	0.005	0	Astrocyte_03_ROM1	AL358216.1
610	0	6.29380188507458	0.263	0.002	0	Astrocyte_03_ROM1	OR7A5
611	0	6.54553882919337	1	0.035	0	Astrocyte_01_CAV1	CRYAB
612	0	6.26243140990007	0.914	0.014	0	Astrocyte_01_CAV1	SLC24A2
613	0	6.26229701823005	0.885	0.012	0	Astrocyte_01_CAV1	NKX6-2
614	0	6.56182164948153	0.882	0.011	0	Astrocyte_01_CAV1	SOX8
615	0	6.54429	0.869	0.011	0	Astrocyte_01_CAV1	TMEM151A
616	0	6.84549056221419	0.668	0.008	0	Astrocyte_01_CAV1	MIR219A2
617	0	6.40022367456654	0.639	0.008	0	Astrocyte_01_CAV1	POU3F3
618	0	6.26623159502716	0.624	0.009	0	Astrocyte_01_CAV1	LRRC4B
619	0	6.75201160820882	0.399	0.004	0	Astrocyte_01_CAV1	NKX2-2
620	0	6.31625281271946	0.284	0.002	0	Astrocyte_01_CAV1	AC009063.2
621	0	6.21371188365172	0.871	0.015	0	Astrocyte_05_HLA-DRB5	TUBB2B
622	0	6.38280271343082	0.865	0.016	0	Astrocyte_05_HLA-DRB5	PCDH10
623	0	6.29226380191374	0.815	0.014	0	Astrocyte_05_HLA-DRB5	KCND3
624	0	6.30068571543169	0.73	0.013	0	Astrocyte_05_HLA-DRB5	NGFR
625	0	6.40225503135189	0.517	0.004	0	Astrocyte_05_HLA-DRB5	GRIA3
626	0	6.26870452249583	0.517	0.006	0	Astrocyte_05_HLA-DRB5	DIRAS3
627	0	7.29753740569458	0.438	0.002	0	Astrocyte_05_HLA-DRB5	MCHR1
628	0	8.38155121110031	0.365	0.001	0	Astrocyte_05_HLA-DRB5	CITED1
629	0	6.51545295431878	0.331	0.002	0	Astrocyte_05_HLA-DRB5	PCSK1
630	0	6.25395149988822	0.315	0.003	0	Astrocyte_05_HLA-DRB5	AP001350.2
631	0	6.31136998072772	0.983	0.018	0	Astrocyte_04_SCGB3A1	STMN4
632	0	6.86179259203781	0.937	0.011	0	Astrocyte_04_SCGB3A1	OPALIN
633	0	6.39465611767088	0.933	0.015	0	Astrocyte_04_SCGB3A1	PRR18
634	0	6.38385911177606	0.898	0.015	0	Astrocyte_04_SCGB3A1	GPR37
635	0	7.58371711127458	0.79	0.005	0	Astrocyte_04_SCGB3A1	LINC00844
636	0	6.63444459588053	0.587	0.005	0	Astrocyte_04_SCGB3A1	GPR37L1
637	0	6.28722319151587	0.576	0.007	0	Astrocyte_04_SCGB3A1	LINC00320
638	0	6.69147109894426	0.552	0.006	0	Astrocyte_04_SCGB3A1	AL358216.1
639	0	6.32600865372352	0.264	0.002	0	Astrocyte_04_SCGB3A1	KCTD4
640	0	6.83682539416523	0.26	0.002	0	Astrocyte_04_SCGB3A1	VSTM2B
