# Supplementary material for: Coordinated Multicellular Immune Programs and Drug Targets Revealed by Single-Cell Analysis in Driver-Mutated NSCLC
Source: Int J Mol Sci. 2026 Apr 29;27(9):3997. doi: 10.3390/ijms27093997 (PMC13163347; doi:10.3390/ijms27093997)
Supplement: Supplementary file 1 [file ijms-27-03997-s001.zip › Table S3.xlsx]

## Sheet: correlation of TIME cells
Table S3. Pearson correlation of frequencies of TIME cell subsets. Related to Figure 2.
	Astrocyte_01_CAV1	Astrocyte_02_MALAT1	Astrocyte_03_ROM1	Astrocyte_04_SCGB3A1	Astrocyte_05_HLA.DRB5	Astrocyte_06_CCL5	B_01_HLA.DRA	B_02_HLA.DQB1	B_03_CD3E	B_04_PTMAP2	B_05_FYN	Bn_06_GZMB	CD4T_01_IL7R	CD4T_02_GNB2L1	CD4T_03_SCGB3A1	CD4T_04_SNORD3A	CD4T_05_SFTPB	CD4T_06_ACSL5	CD8T_01_CCL5	CD8T_02_GZMB	CD8T_03_MKI67	CD8T_04_HLA.B	cDC_01_CLEC10A	cDC_02_CD207	Endothelial_01_FCN3	Endothelial_02_PTMAP2	Endothelial_03_VCAM1	Endothelial_04_DKK2	Endothelial_05_IL1RL1	Endothelial_06_CD68	Endothelial_07_NOTCH3	Endothelial_08_CCL21	Endothelial_09_S100A14	Fibroblast_01_Myo_HIGD1B	Fibroblast_02_Myo_COL10A1	Fibroblast_03_Myo_MKI67	Fibroblast_04_Alveolar_DPT	Fibroblast_05_Alveolar_MYH11	Fibroblast_06_Alveolar_MS4A7	Macrophage_01_LGMN	Macrophage_02_FCN1	Macrophage_03_MARCO	Macrophage_04_SPP1	Macrophage_05_CSTB	Macrophage_06_C3	Macrophage_07_IGKC	Macrophage_08_SCGB3A2	Macrophage_09_MKI67	Mast_01_GNB2L1
Astrocyte_01_CAV1	1	0.898504690883793	0.00335394933013395	0.00683628103452174	0.0540488861781426	0.829933653521903	-0.0589444	-0.0745213	-0.0828305	0.0184755487028543	-0.0225859	-0.0491345	-0.116649	-0.0763788	-0.0568553	-0.0107335	-0.055639	-0.0208176	0.104551470066385	-0.0727216	-0.135831	0.007029227299697	-0.129069	-0.0853928	-0.116308	0.125330670179389	-0.0824234	-0.110039	-0.0708859	-0.0785977	0.0374241872791238	-0.102381	-0.0636658	-0.0499132	-0.0513721	-0.0413366	-0.0587735	0.0335965280004561	-0.0521297	-0.0441754	-0.15959	-0.0839326	-0.0700158	0.121231609469885	0.569053489040427	-0.0803993	-0.0623611	-0.11932	-0.0980032
Astrocyte_02_MALAT1	0.898504690883793	1	0.265822580408314	0.310554526715876	0.270474446907072	0.92121023124684	-0.0980985	-0.133351	-0.128845	0.0551378259187913	-0.0458207	-0.0354571	-0.195291	-0.111605	-0.0805851	0.0182093381446117	-0.0764554	-0.0382855	0.0596663193833171	-0.0966327	-0.0703573	-0.00248579	-0.146316	-0.132442	-0.169038	0.240014310764777	-0.148503	-0.182411	-0.124537	-0.0835897	0.133230955350112	-0.180887	-0.115204	0.137874928203463	-0.0788308	0.00974084315197686	-0.100197	0.0761621999852315	-0.0681634	0.00542569243926431	-0.139896	-0.137278	-0.11601	0.122757583438637	0.62952567396235	-0.121708	-0.104376	-0.160169	-0.133245
Astrocyte_03_ROM1	0.00335394933013395	0.265822580408314	1	0.120716418259574	0.0255595701695997	0.0872683660830326	-0.0892123	-0.110311	-0.124913	0.0821795127240241	-0.0668119	0.0722776309634334	-0.110774	-0.110956	-0.0634155	0.0227212822071666	-0.0782152	-0.0276074	-0.0104839	0.00592577192191462	0.254891452826389	0.000213967599059666	0.0503829486853683	-0.0804573	-0.0729696	0.48213613883072	-0.124748	-0.110243	-0.107286	-0.00476255	0.292426883342935	-0.154954	-0.0963583	0.495454828802117	-0.00567997	0.229326282129648	-0.0703525	0.0925165310006807	0.0625090127131151	0.152077077105304	-0.0185604	-0.122632	-0.0823307	0.0364259062756818	0.31181276415133	-0.0979178	-0.0818933	-0.0702948	-0.115123
Astrocyte_04_SCGB3A1	0.00683628103452174	0.310554526715876	0.120716418259574	1	0.0781492769660787	0.558896358479694	-0.0576172	-0.0749403	-0.0787766	0.0932018607534924	-0.0327509	-0.0325515	-0.130108	-0.0776662	-0.0371345	0.0344944476383467	-0.0480423	-0.0198896	-0.0588541	-0.068726	-0.0504307	-0.00987991	-0.025328	-0.0514655	-0.0850798	0.0642103480445832	-0.0805676	-0.108023	-0.0692899	0.0303447224483506	0.258727025525466	-0.100076	-0.0622324	0.219112919480519	-0.0479588	0.0012660944603615	-0.0506962	0.196678606182713	-0.101139	0.0311995605340841	0.0153639601419829	-0.078991	-0.0515392	-0.00973566	0.321244200847711	-0.0585294	-0.0560787	-0.0414972	-0.106577
Astrocyte_05_HLA.DRB5	0.0540488861781426	0.270474446907072	0.0255595701695997	0.0781492769660787	1	0.0858424548486603	-0.070166	-0.092232	-0.0895664	-0.0271604	-0.0324091	-0.0441588	-0.161278	-0.0967657	-0.0626602	0.0969954189896659	-0.0501818	-0.0291025	-0.0668665	-0.0545925	0.0922419096469041	-0.0262825	-0.109889	-0.0946017	-0.120364	0.103590275835613	-0.0981149	-0.129631	-0.0843809	-0.0821672	-0.0485703	-0.121872	-0.0757863	0.118140143046396	-0.0554301	-0.0195424	-0.0626405	-0.0897632	-0.0477496	-0.0262895	0.102142432145533	-0.072738	-0.0815854	0.0158716032692989	-0.00767096	-0.0640831	-0.0704688	-0.0748873	-0.119739
Astrocyte_06_CCL5	0.829933653521903	0.92121023124684	0.0872683660830326	0.558896358479694	0.0858424548486603	1	-0.0522706	-0.112387	-0.0903203	0.0637173552610578	0.00171152233191587	-0.0313346	-0.145964	-0.110827	-0.0751237	0.00272978793069025	-0.0807608	-0.0317404	0.0592279328564227	-0.102792	-0.137644	-0.00244192	-0.122043	-0.102237	-0.133749	0.134248417322669	-0.121047	-0.142173	-0.0921411	-0.0405037	0.199511191932386	-0.137803	-0.0904575	0.0855440650833474	-0.0746282	-0.0329965	-0.0782676	0.147778622803028	-0.0880193	-0.0173172	-0.136329	-0.099727	-0.0952673	0.102354298367649	0.64124736345101	-0.106119	-0.0907251	-0.133946	-0.147018
B_01_HLA.DRA	-0.0589444	-0.0980985	-0.0892123	-0.0576172	-0.070166	-0.0522706	1	-0.0382642	0.252367779999134	-0.157197	0.512088067862777	0.0649479458859643	0.337985695042572	0.0336044405385773	-0.111535	-0.124739	-0.127744	-0.058437	-0.00692951	-0.137479	-0.0662976	-0.0724447	0.00489293153100442	0.0864612668033425	0.268071689150504	-0.211243	-0.114857	0.0345076061908971	0.152820316145652	0.164735330264254	0.452880148458118	0.0476205825104236	-0.0481635	-0.0889582	-0.0497851	-0.101512	0.0250438986908774	0.199896266150317	0.217836735569625	-0.0834392	-0.175331	0.019260346536882	-0.126206	0.0157837301861791	-0.0464533	-0.119771	-0.129641	-0.124559	9.40354581094402e-05
B_02_HLA.DQB1	-0.0745213	-0.133351	-0.110311	-0.0749403	-0.092232	-0.112387	-0.0382642	1	0.176915856298093	-0.167548	-0.0615759	0.0742494630817375	0.17024987789537	0.552124899099991	-0.1318	-0.0631086	-0.122569	-0.0808567	0.199447371142541	0.335718691531532	0.104768749101477	0.0324383888227218	-0.214384	-0.123653	-0.100298	-0.251063	-0.0263859	-0.0950232	-0.133063	-0.16467	-0.193162	0.171305695640549	-0.162372	-0.219517	-0.0496672	-0.107807	0.117963727659381	-0.03473	-0.0965852	-0.22172	-0.257314	-0.152868	-0.157555	-0.251373	-0.234453	-0.0817904	-0.174029	-0.22896	0.0623871926600839
B_03_CD3E	-0.0828305	-0.128845	-0.124913	-0.0787766	-0.0895664	-0.0903203	0.252367779999134	0.176915856298093	1	-0.188829	0.604228492464772	0.166293807198882	0.321582035360431	0.326119730962368	-0.0581957	-0.100366	0.0241102233785137	-0.0865994	0.19725359180811	0.172146405314814	0.116097556609146	-0.086373	-0.116179	-0.0375034	-0.0930279	-0.284204	-0.110538	-0.116405	-0.105058	-0.0671238	0.0476517978884401	-0.0925953	-0.121114	-0.204117	-0.116426	-0.120594	0.0114668177866098	0.0598642304482079	-0.0418225	-0.113895	-0.255017	-0.15991	-0.168445	-0.107712	-0.211384	0.00136883641313353	-0.10401	-0.204941	0.0468775154530168
B_04_PTMAP2	0.0184755487028543	0.0551378259187913	0.0821795127240241	0.0932018607534924	-0.0271604	0.0637173552610578	-0.157197	-0.167548	-0.188829	1	-0.10007	-0.0629585	-0.0161361	-0.105462	-0.0940649	0.760503331980691	-0.00987435	0.221280929368237	0.380313106109695	-0.0706479	-0.0141639	0.167720495930585	-0.0211298	-0.0543876	-0.203285	0.438287	-0.149926	-0.101036	-0.12313	-0.126087	-0.0180573	-0.168154	-0.133776	0.263605903268102	0.496178117436475	0.556379730142002	-0.0392053	0.202412985835684	0.033544318372905	-0.220742	-0.192733	-0.126149	-0.135038	-0.133061	-0.0887611	-0.16251	-0.0966793	-0.140413	-0.0792085
B_05_FYN	-0.0225859	-0.0458207	-0.0668119	-0.0327509	-0.0324091	0.00171152233191587	0.512088067862777	-0.0615759	0.604228492464772	-0.10007	1	0.211503909942675	0.482661860930869	-0.0413178	-0.0873272	-0.0869588	-0.0924924	-0.0441881	0.099389182964175	-0.00745069	0.0627204275025549	-0.0551538	-0.0430852	-0.0401485	0.0883917133914966	-0.140143	-0.104438	0.00271080980478229	0.0584136982010617	0.0622484041395434	0.160709520303964	-0.0702476	-0.0557507	-0.0825578	-0.0480387	-0.0592077	-0.0315977	0.0994908425859367	0.0166729178750065	-0.0819806	-0.162385	-0.0861439	-0.105942	-0.0274166	-0.108215	-0.108747	-0.102412	-0.158698	-0.0785682
Bn_06_GZMB	-0.0491345	-0.0354571	0.0722776309634334	-0.0325515	-0.0441588	-0.0313346	0.0649479458859643	0.0742494630817375	0.166293807198882	-0.0629585	0.211503909942675	1	0.198926819767986	0.0543949249728637	-0.16803	-0.14788	-0.174692	-0.0822201	0.0997577663438351	0.319604124302778	0.483154185797531	0.281994255947605	-0.0550203	-0.194064	-0.0191293	-0.191278	-0.158085	0.0830475456327428	-0.0271039	0.163141390124817	0.125852887807628	0.0689406172225046	-0.0646755	-0.078477	-0.037144	-0.00579018	-0.0941901	-0.0811031	0.139029738461022	0.16051419855889	-0.138306	0.139465077276157	-0.186143	0.221383760123385	-0.162344	-0.0924155	-0.0620717	-0.201121	-0.139609
CD4T_01_IL7R	-0.116649	-0.195291	-0.110774	-0.130108	-0.161278	-0.145964	0.337985695042572	0.17024987789537	0.321582035360431	-0.0161361	0.482661860930869	0.198926819767986	1	-0.105579	-0.260429	0.0440326576531904	-0.318226	-0.144625	0.646981811987774	0.0907150996355593	0.0423745294500234	0.0534766301937256	-0.0117799	0.232763045369161	0.219296978682652	-0.252524	0.0597806444832268	0.177170402082264	0.0607359375738168	-0.0304316	0.138138368548226	0.0853448609147151	-0.240296	-0.274793	-0.0375979	-0.0982148	-0.0890519	0.268544232253539	-0.0521416	-0.231091	-0.137829	0.08819510029338	-0.217774	-0.199344	-0.281561	-0.252434	-0.334357	-0.274993	0.140828027547289
CD4T_02_GNB2L1	-0.0763788	-0.111605	-0.110956	-0.0776662	-0.0967657	-0.110827	0.0336044405385773	0.552124899099991	0.326119730962368	-0.105462	-0.0413178	0.0543949249728637	-0.105579	1	-0.0260394	-0.121961	0.0885260382738199	-0.082006	-0.0669307	0.124928434622212	-0.0907065	0.299704736657564	-0.291571	-0.120151	-0.166844	-0.242338	-0.10958	-0.186406	-0.147405	-0.162425	-0.126336	-0.0271216	-0.168402	-0.204629	-0.0658901	-0.110642	0.176193808799161	-0.0633098	-0.0519029	-0.238376	-0.346361	-0.20032	-0.163334	-0.196801	-0.239822	0.00432015677462848	-0.0298537	-0.232263	0.229677417189443
CD4T_03_SCGB3A1	-0.0568553	-0.0805851	-0.0634155	-0.0371345	-0.0626602	-0.0751237	-0.111535	-0.1318	-0.0581957	-0.0940649	-0.0873272	-0.16803	-0.260429	-0.0260394	1	-0.0692124	0.217531023488491	-0.0575511	-0.24419	-0.160175	-0.203353	-0.0694787	0.115884505748565	-0.0218744	0.235849456447554	0.011048207817059	0.255092610790464	0.252658261781478	0.191211434991486	-0.0469676	-0.0506675	0.178973243335189	0.226199707235536	-0.0991997	-0.0712555	-0.0871387	-0.0549525	-0.103545	-0.126694	-0.125501	-0.100531	-0.095238	-0.0810307	-0.166471	0.114959921614468	-0.0377936	0.1349187315577	-0.06039	0.0933509893280357
CD4T_04_SNORD3A	-0.0107335	0.0182093381446117	0.0227212822071666	0.0344944476383467	0.0969954189896659	0.00272978793069025	-0.124739	-0.0631086	-0.100366	0.760503331980691	-0.0869588	-0.14788	0.0440326576531904	-0.121961	-0.0692124	1	0.101168577784272	-0.05712	0.528026380233239	-0.0393048	0.043578472849092	0.0446346058917657	0.0350744074484074	0.00128567245948054	-0.185625	0.384353883650094	-0.131071	-0.0271563	-0.0431758	-0.0576747	-0.0230823	-0.0328613	-0.110522	0.119123053002841	0.0896831070987054	0.15103850967495	-0.0734721	0.254036231285909	-0.0570669	-0.258072	-0.183281	-0.16812	-0.0771019	-0.170312	-0.0996518	-0.0699332	-0.122777	-0.0730705	-0.0748787
CD4T_05_SFTPB	-0.055639	-0.0764554	-0.0782152	-0.0480423	-0.0501818	-0.0807608	-0.127744	-0.122569	0.0241102233785137	-0.00987435	-0.0924924	-0.174692	-0.318226	0.0885260382738199	0.217531023488491	0.101168577784272	1	-0.0574648	-0.257661	-0.135536	-0.14228	-0.0642841	0.0630744515467723	0.003506213263223	-0.0510453	0.103352973900448	-0.114867	0.0450627473791239	0.366432945882461	0.212472229794385	-0.0932452	-0.0157137	0.214352780084617	-0.101835	-0.0952808	-0.0960268	-0.0724472	-0.187952	-0.105516	-0.212506	-0.145907	-0.12853	-0.0987267	-0.148165	-0.115729	0.101961906156131	0.359349678932112	-0.0844996	0.246509528297752
CD4T_06_ACSL5	-0.0208176	-0.0382855	-0.0276074	-0.0198896	-0.0291025	-0.0317404	-0.058437	-0.0808567	-0.0865994	0.221280929368237	-0.0441881	-0.0822201	-0.144625	-0.082006	-0.0575511	-0.05712	-0.0574648	1	-0.163413	-0.0979831	-0.145061	-0.027781	-0.162232	-0.0785948	-0.0562387	-0.110317	-0.0830639	-0.110152	-0.0718415	-0.0815826	-0.0801325	-0.103783	-0.0651538	-0.0844291	-0.0529592	-0.0416762	-0.0762876	-0.102386	-0.101762	-0.153058	-0.185478	-0.0836478	-0.0739398	-0.119133	-0.0972528	-0.0834861	-0.0627925	-0.124447	-0.120801
CD8T_01_CCL5	0.104551470066385	0.0596663193833171	-0.0104839	-0.0588541	-0.0668665	0.0592279328564227	-0.00692951	0.199447371142541	0.19725359180811	0.380313106109695	0.099389182964175	0.0997577663438351	0.646981811987774	-0.0669307	-0.24419	0.528026380233239	-0.257661	-0.163413	1	0.270211122088895	0.172969601748281	0.0182820451739115	-0.119933	0.231745348825226	-0.181596	0.0197899556018514	-0.135133	-0.0228111	-0.0873059	-0.215374	-0.00878854	-0.0881157	-0.300964	-0.112736	0.110912132283889	0.114003132444483	-0.144462	0.23583906641836	-0.161671	-0.336874	-0.290645	-0.118495	-0.232048	-0.282149	-0.127988	-0.215609	-0.370708	-0.321612	-0.00115341
CD8T_02_GZMB	-0.0727216	-0.0966327	0.00592577192191462	-0.068726	-0.0545925	-0.102792	-0.137479	0.335718691531532	0.172146405314814	-0.0706479	-0.00745069	0.319604124302778	0.0907150996355593	0.124928434622212	-0.160175	-0.0393048	-0.135536	-0.0979831	0.270211122088895	1	0.703843108250984	-0.00734394	-0.273	-0.155597	-0.272402	-0.0949336	-0.094886	-0.200659	-0.16247	-0.197192	-0.17981	-0.00407985	-0.216894	-0.104462	0.0202611482672213	0.0104067289446868	-0.103992	-0.127458	-0.192028	-0.128443	-0.0419436	-0.231621	-0.100986	-0.278832	-0.231476	0.130880053180306	-0.216763	-0.237418	-0.113031
CD8T_03_MKI67	-0.135831	-0.0703573	0.254891452826389	-0.0504307	0.0922419096469041	-0.137644	-0.0662976	0.104768749101477	0.116097556609146	-0.0141639	0.0627204275025549	0.483154185797531	0.0423745294500234	-0.0907065	-0.203353	0.043578472849092	-0.14228	-0.145061	0.172969601748281	0.703843108250984	1	-0.0206786	-0.0919338	-0.116368	-0.327906	0.161246076330329	-0.179117	-0.28531	-0.233026	-0.17258	-0.0940972	-0.142699	-0.15257	0.231114440742732	0.00857985050638269	0.16775773997242	0.0320313794865865	-0.176138	-0.0509283	-0.0277592	0.0554739335756713	-0.209117	-0.0195842	-0.144161	-0.0923418	0.405484144194004	-0.0643877	0.0456502570558746	-0.267403
CD8T_04_HLA.B	0.007029227299697	-0.00248579	0.000213967599059666	-0.00987991	-0.0262825	-0.00244192	-0.0724447	0.0324383888227218	-0.086373	0.167720495930585	-0.0551538	0.281994255947605	0.0534766301937256	0.299704736657564	-0.0694787	0.0446346058917657	-0.0642841	-0.027781	0.0182820451739115	-0.00734394	-0.0206786	1	-0.160709	-0.0902259	-0.0690521	-0.0226953	-0.0698093	-0.0417012	-0.0882075	-0.0969917	-0.0782444	-0.123622	-0.0805022	-0.0231657	0.0422640902179686	0.0389784350766309	0.00155330396375687	-0.0433934	-0.0883778	-0.125376	-0.152582	-0.094763	-0.0796893	0.00465722774964866	-0.0901061	-0.0726869	-0.0765984	-0.115592	-0.0213152
cDC_01_CLEC10A	-0.129069	-0.146316	0.0503829486853683	-0.025328	-0.109889	-0.122043	0.00489293153100442	-0.214384	-0.116179	-0.0211298	-0.0430852	-0.0550203	-0.0117799	-0.291571	0.115884505748565	0.0350744074484074	0.0630744515467723	-0.162232	-0.119933	-0.273	-0.0919338	-0.160709	1	0.472504100523128	0.0410595978321443	-0.118074	0.0631168733570199	0.148565918865416	0.18546110068137	0.233133980843849	0.0158106759259492	0.0302173484728343	0.0177219036304804	-0.15726	-0.121453	-0.0573982	0.086164443769356	-0.0218332	0.160164946757449	0.215030175563556	0.320278206978387	0.378035905420138	-0.00392437	0.213409311408173	0.171116128939137	-0.0140059	0.0388460009137904	0.41302625289551	-0.0416482
cDC_02_CD207	-0.0853928	-0.132442	-0.0804573	-0.0514655	-0.0946017	-0.102237	0.0864612668033425	-0.123653	-0.0375034	-0.0543876	-0.0401485	-0.194064	0.232763045369161	-0.120151	-0.0218744	0.00128567245948054	0.003506213263223	-0.0785948	0.231745348825226	-0.155597	-0.116368	-0.0902259	0.472504100523128	1	0.0262930784957056	-0.170699	0.204166530839704	0.106872591379261	-0.0395996	0.110260220999861	0.0362576861188949	0.0866642767216468	-0.0449519	-0.156717	-0.0714432	-0.122065	-0.0636071	0.223524019399183	0.0925127621220563	-0.00363721	0.0430938420693675	-0.0209756	0.094197473442456	-0.112522	0.12796918019778	-0.169394	-0.0701366	0.116898628526148	-0.024562
Endothelial_01_FCN3	-0.116308	-0.169038	-0.0729696	-0.0850798	-0.120364	-0.133749	0.268071689150504	-0.100298	-0.0930279	-0.203285	0.0883917133914966	-0.0191293	0.219296978682652	-0.166844	0.235849456447554	-0.185625	-0.0510453	-0.0562387	-0.181596	-0.272402	-0.327906	-0.0690521	0.0410595978321443	0.0262930784957056	1	-0.0244619	0.423053620624253	0.727724795046205	0.490002455448279	0.433439256586564	0.282613635929705	0.321605725797959	0.478614124387913	0.00134194097740042	-0.0869963	-0.168746	0.101379388276859	0.152788558690803	0.254351487438582	0.0729771629945698	0.0201912592282544	0.241973977756591	-0.123953	0.155060366587517	0.0111901971490218	-0.140037	0.165273204256247	-0.0560305	0.367073055848231
Endothelial_02_PTMAP2	0.125330670179389	0.240014310764777	0.48213613883072	0.0642103480445832	0.103590275835613	0.134248417322669	-0.211243	-0.251063	-0.284204	0.438287	-0.140143	-0.191278	-0.252524	-0.242338	0.011048207817059	0.384353883650094	0.103352973900448	-0.110317	0.0197899556018514	-0.0949336	0.161246076330329	-0.0226953	-0.118074	-0.170699	-0.0244619	1	-0.0785289	-0.0526484	-0.0170315	-0.0609165	0.114978728977832	-0.200103	0.206926851420535	0.844517344342421	0.324686264070219	0.429961098184225	-0.0623016	0.17273188138566	0.0275044018632991	-0.163293	-0.108447	-0.159596	0.28113442848917	-0.119316	0.291393922035502	-0.0765937	0.218605020446302	0.253747952184137	-0.10923
Endothelial_03_VCAM1	-0.0824234	-0.148503	-0.124748	-0.0805676	-0.0981149	-0.121047	-0.114857	-0.0263859	-0.110538	-0.149926	-0.104438	-0.158085	0.0597806444832268	-0.10958	0.255092610790464	-0.131071	-0.114867	-0.0830639	-0.135133	-0.094886	-0.179117	-0.0698093	0.0631168733570199	0.204166530839704	0.423053620624253	-0.0785289	1	0.537680981020652	0.181228121131009	0.0558334350711715	-0.0827425	0.689152998807716	0.151201677753276	-0.11708	0.0180712279023378	-0.0226164	0.200305873649335	0.217181982070626	0.112633918337878	0.0531960851144136	0.348389630260791	0.106684137910422	0.0643214054675206	-0.0904322	-0.0273013	-0.0750136	-0.0124377	0.0324971568959811	0.226531719419263
Endothelial_04_DKK2	-0.110039	-0.182411	-0.110243	-0.108023	-0.129631	-0.142173	0.0345076061908971	-0.0950232	-0.116405	-0.101036	0.00271080980478229	0.0830475456327428	0.177170402082264	-0.186406	0.252658261781478	-0.0271563	0.0450627473791239	-0.110152	-0.0228111	-0.200659	-0.28531	-0.0417012	0.148565918865416	0.106872591379261	0.727724795046205	-0.0526484	0.537680981020652	1	0.506504814736527	0.469720006451767	0.140624511421172	0.466598382706928	0.328878953877036	-0.0779725	-0.00504545	-0.114428	0.0327582962916679	0.191548449687765	0.186955060068961	0.00288211704558946	-0.114507	0.448204550983346	-0.121036	0.054567507853963	-0.0263713	-0.202046	0.142657980757505	-0.0890156	0.500645263993344
Endothelial_05_IL1RL1	-0.0708859	-0.124537	-0.107286	-0.0692899	-0.0843809	-0.0921411	0.152820316145652	-0.133063	-0.105058	-0.12313	0.0584136982010617	-0.0271039	0.0607359375738168	-0.147405	0.191211434991486	-0.0431758	0.366432945882461	-0.0718415	-0.0873059	-0.16247	-0.233026	-0.0882075	0.18546110068137	-0.0395996	0.490002455448279	-0.0170315	0.181228121131009	0.506504814736527	1	0.214960544117994	0.0881586902850575	0.131038200556642	0.273507773397313	-0.195465	-0.107751	-0.130346	-0.0243613	-0.157379	-0.101103	-0.07845	-0.00143727	0.314996882393349	-0.164426	0.0427277604946816	-0.094195	-0.11825	-0.0173187	-0.119459	0.42860385449334
Endothelial_06_CD68	-0.0785977	-0.0835897	-0.00476255	0.0303447224483506	-0.0821672	-0.0405037	0.164735330264254	-0.16467	-0.0671238	-0.126087	0.0622484041395434	0.163141390124817	-0.0304316	-0.162425	-0.0469676	-0.0576747	0.212472229794385	-0.0815826	-0.215374	-0.197192	-0.17258	-0.0969917	0.233133980843849	0.110260220999861	0.433439256586564	-0.0609165	0.0558334350711715	0.469720006451767	0.214960544117994	1	0.27600400614088	0.217548582517073	0.15680203756739	-0.0191573	-0.0943824	-0.0984437	0.00605968722797295	0.171911788254217	0.680335866706525	0.29244545193065	0.0168452454033909	0.141605730338577	-0.0241865	0.518479911976725	-0.0815358	-0.0697776	0.150412478306421	0.00114508580009551	0.113440913205407
Endothelial_07_NOTCH3	0.0374241872791238	0.133230955350112	0.292426883342935	0.258727025525466	-0.0485703	0.199511191932386	0.452880148458118	-0.193162	0.0476517978884401	-0.0180573	0.160709520303964	0.125852887807628	0.138138368548226	-0.126336	-0.0506675	-0.0230823	-0.0932452	-0.0801325	-0.00878854	-0.17981	-0.0940972	-0.0782444	0.0158106759259492	0.0362576861188949	0.282613635929705	0.114978728977832	-0.0827425	0.140624511421172	0.0881586902850575	0.27600400614088	1	-0.0139071	-0.00137457	0.239877918158731	-0.0010595	0.0245577508050801	-0.00195467	0.432518049271524	0.251006138924542	0.0176280425011077	-0.0478954	0.105701790362798	-0.133992	0.120174101741216	0.269825151865449	-0.161988	-0.160931	-0.188617	-0.126527
Endothelial_08_CCL21	-0.102381	-0.180887	-0.154954	-0.100076	-0.121872	-0.137803	0.0476205825104236	0.171305695640549	-0.0925953	-0.168154	-0.0702476	0.0689406172225046	0.0853448609147151	-0.0271216	0.178973243335189	-0.0328613	-0.0157137	-0.103783	-0.0881157	-0.00407985	-0.142699	-0.123622	0.0302173484728343	0.0866642767216468	0.321605725797959	-0.200103	0.689152998807716	0.466598382706928	0.131038200556642	0.217548582517073	-0.0139071	1	0.0844337076645775	-0.280804	-0.0538842	-0.177268	-0.0367886	0.166478061817286	0.196379526786592	0.0502184394698832	0.169683784268089	0.234432151942508	-0.0483591	0.0313758819356265	-0.116494	-0.183446	-0.0192485	-0.123672	0.107866705681087
Endothelial_09_S100A14	-0.0636658	-0.115204	-0.0963583	-0.0622324	-0.0757863	-0.0904575	-0.0481635	-0.162372	-0.121114	-0.133776	-0.0557507	-0.0646755	-0.240296	-0.168402	0.226199707235536	-0.110522	0.214352780084617	-0.0651538	-0.300964	-0.216894	-0.15257	-0.0805022	0.0177219036304804	-0.0449519	0.478614124387913	0.206926851420535	0.151201677753276	0.328878953877036	0.273507773397313	0.15680203756739	-0.00137457	0.0844337076645775	1	0.293377089068273	0.0417486225108904	-0.0466206	0.169272610186561	0.00309601068220495	0.166675758282335	0.121486308989701	0.0587160529583996	0.134747666126727	0.0271324629052336	0.138497368854919	0.32314842981654	0.126625480471803	0.630375428731489	0.220319971025206	-0.0404433
Fibroblast_01_Myo_HIGD1B	-0.0499132	0.137874928203463	0.495454828802117	0.219112919480519	0.118140143046396	0.0855440650833474	-0.0889582	-0.219517	-0.204117	0.263605903268102	-0.0825578	-0.078477	-0.274793	-0.204629	-0.0991997	0.119123053002841	-0.101835	-0.0844291	-0.112736	-0.104462	0.231114440742732	-0.0231657	-0.15726	-0.156717	0.00134194097740042	0.844517344342421	-0.11708	-0.0779725	-0.195465	-0.0191573	0.239877918158731	-0.280804	0.293377089068273	1	0.399637928295151	0.528119881946982	0.125398761107943	0.142687122104827	0.182482502666571	-0.0147389	-0.0152861	-0.100397	0.345487213493731	0.0070861811302607	0.333842325321535	0.0576227567244399	0.234648343521482	0.361841142857321	-0.202913
Fibroblast_02_Myo_COL10A1	-0.0513721	-0.0788308	-0.00567997	-0.0479588	-0.0554301	-0.0746282	-0.0497851	-0.0496672	-0.116426	0.496178117436475	-0.0480387	-0.037144	-0.0375979	-0.0658901	-0.0712555	0.0896831070987054	-0.0952808	-0.0529592	0.110912132283889	0.0202611482672213	0.00857985050638269	0.0422640902179686	-0.121453	-0.0714432	-0.0869963	0.324686264070219	0.0180712279023378	-0.00504545	-0.107751	-0.0943824	-0.0010595	-0.0538842	0.0417486225108904	0.399637928295151	1	0.879208503055973	0.0997513815424572	0.128078730794833	0.214704817329561	-0.0374037	0.0859496537704884	-0.0198201	0.0846434460870497	-0.0511319	0.0139278602296249	-0.0578743	0.00299335371230886	-0.0135338	0.0763991013154862
Fibroblast_03_Myo_MKI67	-0.0413366	0.00974084315197686	0.229326282129648	0.0012660944603615	-0.0195424	-0.0329965	-0.101512	-0.107807	-0.120594	0.556379730142002	-0.0592077	-0.00579018	-0.0982148	-0.110642	-0.0871387	0.15103850967495	-0.0960268	-0.0416762	0.114003132444483	0.0104067289446868	0.16775773997242	0.0389784350766309	-0.0573982	-0.122065	-0.168746	0.429961098184225	-0.0226164	-0.114428	-0.130346	-0.0984437	0.0245577508050801	-0.177268	-0.0466206	0.528119881946982	0.879208503055973	1	0.32542019349527	-0.00116212	0.298397856024105	-0.0160739	0.147731557971432	-0.0703687	-0.00939822	0.033914699385739	0.00282719710179462	0.0909003326344495	-0.0630911	0.0163858253240179	0.00770422828873715
Fibroblast_04_Alveolar_DPT	-0.0587735	-0.100197	-0.0703525	-0.0506962	-0.0626405	-0.0782676	0.0250438986908774	0.117963727659381	0.0114668177866098	-0.0392053	-0.0315977	-0.0941901	-0.0890519	0.176193808799161	-0.0549525	-0.0734721	-0.0724472	-0.0762876	-0.144462	-0.103992	0.0320313794865865	0.00155330396375687	0.086164443769356	-0.0636071	0.101379388276859	-0.0623016	0.200305873649335	0.0327582962916679	-0.0243613	0.00605968722797295	-0.00195467	-0.0367886	0.169272610186561	0.125398761107943	0.0997513815424572	0.32542019349527	1	0.011049696542466	0.425540868671884	-0.0629031	0.27979637219747	-0.0656828	-0.0947537	0.137341040249881	0.0566425235676794	0.448965819275515	0.0755811382814697	0.192216325583342	-0.00136689
Fibroblast_05_Alveolar_MYH11	0.0335965280004561	0.0761621999852315	0.0925165310006807	0.196678606182713	-0.0897632	0.147778622803028	0.199896266150317	-0.03473	0.0598642304482079	0.202412985835684	0.0994908425859367	-0.0811031	0.268544232253539	-0.0633098	-0.103545	0.254036231285909	-0.187952	-0.102386	0.23583906641836	-0.127458	-0.176138	-0.0433934	-0.0218332	0.223524019399183	0.152788558690803	0.17273188138566	0.217181982070626	0.191548449687765	-0.157379	0.171911788254217	0.432518049271524	0.166478061817286	0.00309601068220495	0.142687122104827	0.128078730794833	-0.00116212	0.011049696542466	1	0.324403257282603	0.0118866394222876	-0.198135	-0.102764	0.047020893124304	-0.0573443	0.152530142538259	-0.216878	-0.100073	-0.0923966	-0.0280893
Fibroblast_06_Alveolar_MS4A7	-0.0521297	-0.0681634	0.0625090127131151	-0.101139	-0.0477496	-0.0880193	0.217836735569625	-0.0965852	-0.0418225	0.033544318372905	0.0166729178750065	0.139029738461022	-0.0521416	-0.0519029	-0.126694	-0.0570669	-0.105516	-0.101762	-0.161671	-0.192028	-0.0509283	-0.0883778	0.160164946757449	0.0925127621220563	0.254351487438582	0.0275044018632991	0.112633918337878	0.186955060068961	-0.101103	0.680335866706525	0.251006138924542	0.196379526786592	0.166675758282335	0.182482502666571	0.214704817329561	0.298397856024105	0.425540868671884	0.324403257282603	1	0.282985839283066	0.106560765641291	0.017820536816463	0.0949645695324255	0.538244108227211	-0.0255365	0.0830625368916334	0.0987361386576784	0.18361911457863	-0.0915979
Macrophage_01_LGMN	-0.0441754	0.00542569243926431	0.152077077105304	0.0311995605340841	-0.0262895	-0.0173172	-0.0834392	-0.22172	-0.113895	-0.220742	-0.0819806	0.16051419855889	-0.231091	-0.238376	-0.125501	-0.258072	-0.212506	-0.153058	-0.336874	-0.128443	-0.0277592	-0.125376	0.215030175563556	-0.00363721	0.0729771629945698	-0.163293	0.0531960851144136	0.00288211704558946	-0.07845	0.29244545193065	0.0176280425011077	0.0502184394698832	0.121486308989701	-0.0147389	-0.0374037	-0.0160739	-0.0629031	0.0118866394222876	0.282985839283066	1	0.418459120587348	0.292761228784281	0.0943056116724969	0.741245713186136	0.0614995960406985	0.147840227544196	0.0811190292349265	0.14806330941366	-0.12672
Macrophage_02_FCN1	-0.15959	-0.139896	-0.0185604	0.0153639601419829	0.102142432145533	-0.136329	-0.175331	-0.257314	-0.255017	-0.192733	-0.162385	-0.138306	-0.137829	-0.346361	-0.100531	-0.183281	-0.145907	-0.185478	-0.290645	-0.0419436	0.0554739335756713	-0.152582	0.320278206978387	0.0430938420693675	0.0201912592282544	-0.108447	0.348389630260791	-0.114507	-0.00143727	0.0168452454033909	-0.0478954	0.169683784268089	0.0587160529583996	-0.0152861	0.0859496537704884	0.147731557971432	0.27979637219747	-0.198135	0.106560765641291	0.418459120587348	1	0.100898686981446	0.19929093755832	0.245055111421402	0.0697216096484566	0.314105121153737	-0.015798	0.288549192059539	-0.137886
Macrophage_03_MARCO	-0.0839326	-0.137278	-0.122632	-0.078991	-0.072738	-0.099727	0.019260346536882	-0.152868	-0.15991	-0.126149	-0.0861439	0.139465077276157	0.08819510029338	-0.20032	-0.095238	-0.16812	-0.12853	-0.0836478	-0.118495	-0.231621	-0.209117	-0.094763	0.378035905420138	-0.0209756	0.241973977756591	-0.159596	0.106684137910422	0.448204550983346	0.314996882393349	0.141605730338577	0.105701790362798	0.234432151942508	0.134747666126727	-0.100397	-0.0198201	-0.0703687	-0.0656828	-0.102764	0.017820536816463	0.292761228784281	0.100898686981446	1	-0.104862	0.400780827890054	-0.0815755	0.0112246581086688	0.114051330070818	0.25383198334799	0.190050883074596
Macrophage_04_SPP1	-0.0700158	-0.11601	-0.0823307	-0.0515392	-0.0815854	-0.0952673	-0.126206	-0.157555	-0.168445	-0.135038	-0.105942	-0.186143	-0.217774	-0.163334	-0.0810307	-0.0771019	-0.0987267	-0.0739398	-0.232048	-0.100986	-0.0195842	-0.0796893	-0.00392437	0.094197473442456	-0.123953	0.28113442848917	0.0643214054675206	-0.121036	-0.164426	-0.0241865	-0.133992	-0.0483591	0.0271324629052336	0.345487213493731	0.0846434460870497	-0.00939822	-0.0947537	0.047020893124304	0.0949645695324255	0.0943056116724969	0.19929093755832	-0.104862	1	-0.0148151	0.0864808150338411	-0.012026	-0.00672891	0.701093521311854	-0.152338
Macrophage_05_CSTB	0.121231609469885	0.122757583438637	0.0364259062756818	-0.00973566	0.0158716032692989	0.102354298367649	0.0157837301861791	-0.251373	-0.107712	-0.133061	-0.0274166	0.221383760123385	-0.199344	-0.196801	-0.166471	-0.170312	-0.148165	-0.119133	-0.282149	-0.278832	-0.144161	0.00465722774964866	0.213409311408173	-0.112522	0.155060366587517	-0.119316	-0.0904322	0.054567507853963	0.0427277604946816	0.518479911976725	0.120174101741216	0.0313758819356265	0.138497368854919	0.0070861811302607	-0.0511319	0.033914699385739	0.137341040249881	-0.0573443	0.538244108227211	0.741245713186136	0.245055111421402	0.400780827890054	-0.0148151	1	0.0784766416178816	0.12643761694359	0.116723833786598	0.23216838684375	-0.16653
Macrophage_06_C3	0.569053489040427	0.62952567396235	0.31181276415133	0.321244200847711	-0.00767096	0.64124736345101	-0.0464533	-0.234453	-0.211384	-0.0887611	-0.108215	-0.162344	-0.281561	-0.239822	0.114959921614468	-0.0996518	-0.115729	-0.0972528	-0.127988	-0.231476	-0.0923418	-0.0901061	0.171116128939137	0.12796918019778	0.0111901971490218	0.291393922035502	-0.0273013	-0.0263713	-0.094195	-0.0815358	0.269825151865449	-0.116494	0.32314842981654	0.333842325321535	0.0139278602296249	0.00282719710179462	0.0566425235676794	0.152530142538259	-0.0255365	0.0614995960406985	0.0697216096484566	-0.0815755	0.0864808150338411	0.0784766416178816	1	-0.0528901	0.197142456164685	0.175029160533037	-0.261207
Macrophage_07_IGKC	-0.0803993	-0.121708	-0.0979178	-0.0585294	-0.0640831	-0.106119	-0.119771	-0.0817904	0.00136883641313353	-0.16251	-0.108747	-0.0924155	-0.252434	0.00432015677462848	-0.0377936	-0.0699332	0.101961906156131	-0.0834861	-0.215609	0.130880053180306	0.405484144194004	-0.0726869	-0.0140059	-0.169394	-0.140037	-0.0765937	-0.0750136	-0.202046	-0.11825	-0.0697776	-0.161988	-0.183446	0.126625480471803	0.0576227567244399	-0.0578743	0.0909003326344495	0.448965819275515	-0.216878	0.0830625368916334	0.147840227544196	0.314105121153737	0.0112246581086688	-0.012026	0.12643761694359	-0.0528901	1	0.303540017269191	0.265737791166034	-0.0827059
Macrophage_08_SCGB3A2	-0.0623611	-0.104376	-0.0818933	-0.0560787	-0.0704688	-0.0907251	-0.129641	-0.174029	-0.10401	-0.0966793	-0.102412	-0.0620717	-0.334357	-0.0298537	0.1349187315577	-0.122777	0.359349678932112	-0.0627925	-0.370708	-0.216763	-0.0643877	-0.0765984	0.0388460009137904	-0.0701366	0.165273204256247	0.218605020446302	-0.0124377	0.142657980757505	-0.0173187	0.150412478306421	-0.160931	-0.0192485	0.630375428731489	0.234648343521482	0.00299335371230886	-0.0630911	0.0755811382814697	-0.100073	0.0987361386576784	0.0811190292349265	-0.015798	0.114051330070818	-0.00672891	0.116723833786598	0.197142456164685	0.303540017269191	1	0.265644082737826	-0.0409869
Macrophage_09_MKI67	-0.11932	-0.160169	-0.0702948	-0.0414972	-0.0748873	-0.133946	-0.124559	-0.22896	-0.204941	-0.140413	-0.158698	-0.201121	-0.274993	-0.232263	-0.06039	-0.0730705	-0.0844996	-0.124447	-0.321612	-0.237418	0.0456502570558746	-0.115592	0.41302625289551	0.116898628526148	-0.0560305	0.253747952184137	0.0324971568959811	-0.0890156	-0.119459	0.00114508580009551	-0.188617	-0.123672	0.220319971025206	0.361841142857321	-0.0135338	0.0163858253240179	0.192216325583342	-0.0923966	0.18361911457863	0.14806330941366	0.288549192059539	0.25383198334799	0.701093521311854	0.23216838684375	0.175029160533037	0.265737791166034	0.265644082737826	1	-0.191426
Mast_01_GNB2L1	-0.0980032	-0.133245	-0.115123	-0.106577	-0.119739	-0.147018	9.40354581094402e-05	0.0623871926600839	0.0468775154530168	-0.0792085	-0.0785682	-0.139609	0.140828027547289	0.229677417189443	0.0933509893280357	-0.0748787	0.246509528297752	-0.120801	-0.00115341	-0.113031	-0.267403	-0.0213152	-0.0416482	-0.024562	0.367073055848231	-0.10923	0.226531719419263	0.500645263993344	0.42860385449334	0.113440913205407	-0.126527	0.107866705681087	-0.0404433	-0.202913	0.0763991013154862	0.00770422828873715	-0.00136689	-0.0280893	-0.0915979	-0.12672	-0.137886	0.190050883074596	-0.152338	-0.16653	-0.261207	-0.0827059	-0.0409869	-0.191426	1
Mast_02_CHIT1	-0.049019	-0.0813913	-0.0568705	-0.0478446	-0.0575704	-0.0723265	-0.0538828	-0.0721778	-0.10226	-0.126049	-0.0537891	0.259211967820858	-0.0117362	-0.114086	-0.0658894	-0.123876	-0.0736736	-0.0504524	-0.140792	-0.130809	-0.110796	-0.0630025	0.162536076858582	-0.0487891	0.256569712487171	-0.171633	0.0658132549893282	0.311831180685538	0.04117068581013	0.639614495692889	-0.0811165	0.389893389890033	0.180976184900365	-0.152042	-0.0660318	-0.0773972	-0.0372822	-0.0295974	0.586333163198579	0.421709201030067	0.0987419714389224	0.372871872766669	-0.0684907	0.601492284967992	-0.109676	0.00480253136173961	0.245805693145467	0.0656913118652967	0.102025546413081
Mast_03_PBK	0.0288256190208649	0.0527890694137764	0.25014614266857	-0.0704796	-0.0658559	-0.0148972	0.00889325562614675	-0.104228	-0.139255	-0.109717	-0.126637	-0.0436976	-0.111672	-0.131487	0.144757627042109	-0.0730591	0.0901530384313723	-0.0762716	-0.153998	-0.0855658	0.0391272875590709	-0.0777591	0.480921743965451	0.0954575936263491	-0.0896973	0.158625191872336	-0.0693859	-0.140558	0.0908161652293684	-0.0560479	-0.0337656	-0.0835458	-0.0137689	0.0303000476883319	-0.06388	-0.0219263	-0.115093	0.0151554851765124	-0.0634508	0.12418197321224	0.194140512888685	-0.0163844	0.0368505743870966	-0.115928	0.138546399382436	0.0139307446979014	0.133274870289488	0.149929459370994	0.038752319349506
Neurophil_01_GOS2	-0.0447086	0.17003947853451	0.0187514382355841	0.16599434839107	0.80152517261927	0.0529025346403337	-0.0604467	-0.20251	-0.165045	-0.0682358	-0.0198417	-0.0918261	-0.268607	-0.192821	-0.116691	0.0259862807060737	-0.0534418	-0.0786014	-0.232583	-0.1316	-0.0369583	-0.0775884	-0.153243	-0.127644	-0.134432	0.0854158545357322	-0.0663636	-0.192061	-0.0987215	-0.0235153	-0.0335382	-0.113719	-0.0594987	0.143070752114358	-0.0535888	-0.0278846	-0.118266	-0.110175	-0.0614436	0.320824833129674	0.34801223483679	-0.074926	0.150077447006925	0.164474103349666	-0.0521971	-0.0826098	-0.0802081	-0.0231253	-0.137745
NK_01_FGFBP2	-0.0855138	-0.128959	-0.121858	-0.0453434	-0.0283942	-0.106789	-0.160145	-0.0320299	-0.215321	0.00320339734916566	-0.127401	-0.224766	0.301966138497168	-0.191833	0.0132928126466316	0.0969464196053915	0.180729179615118	-0.104433	0.297266176982587	0.0733214114805764	-0.114068	-0.0971913	-0.00661798	0.143117838675589	0.0317421040409558	-0.00880556	0.273876604264951	0.0448125574948647	0.169917469691235	0.000890764043146651	-0.173267	0.293612721918643	-0.0426929	-0.170576	0.00363009100663862	-0.0500843	-0.152234	-0.168675	-0.211891	-0.294453	0.319865155616396	-0.0506546	0.000829305982324103	-0.257833	-0.144093	-0.195876	-0.133685	-0.0888607	0.0250116622046572
pDC_03_GZMB	-0.109367	-0.100933	0.00832391350570762	-0.0631625	0.0938007829284137	-0.12193	-0.0673696	0.00958931250817771	0.00483103344572765	-0.226911	-0.0150292	0.533391218315115	0.102923845470968	-0.129891	-0.122466	-0.143273	-0.0199543	-0.121111	0.107579658328994	0.381741133626773	0.54298908018563	-0.122914	0.0766361641895205	-0.0702516	-0.114014	-0.210148	-0.0501333	-0.0867716	0.145490657245372	-0.0604263	0.0268863963941074	-0.0811507	-0.119352	-0.176384	-0.138023	-0.122327	-0.142966	-0.26932	-0.19855	0.0644639857588376	0.326226871113839	-0.0117407	0.0164167991888747	-0.119714	-0.137519	0.163783336121483	-0.176862	-0.0500422	-0.0714647
Plasma_01_IGHA_MZB1	-0.0808214	-0.1352	-0.0774974	-0.0796342	-0.0955792	-0.119319	-0.0100023	0.274530855086513	0.138755616588301	-0.170528	-0.0853946	0.329450981030158	0.0294079475079507	0.307528019810181	-0.123787	-0.206141	-0.120504	-0.0823829	0.0224970938439353	0.722606279280317	0.37614274939042	0.205840081237514	-0.211277	-0.148545	-0.0307348	-0.196393	-0.0721483	-0.0385466	-0.0484396	-0.0516697	0.00457411781237732	-0.0614927	-0.0718777	-0.142647	-0.10381	-0.0946113	0.097683324185692	-0.119891	-0.0283549	-0.0242511	-0.118026	-0.0504477	-0.148191	-0.0558461	-0.19678	0.00247281758195094	-0.0864201	-0.197912	-0.0536351
Plasma_02_IGHA_IGLC3	-0.062655	-0.101482	-0.0415362	-0.0665542	-0.0788527	-0.0940683	-0.0108937	0.275903812709863	0.0968037646872574	-0.138799	-0.0827305	0.318298258452361	-0.00843321	0.279562370612202	-0.108354	-0.16269	-0.0897716	-0.0688694	0.0453159701384463	0.800040261286554	0.447287614588262	0.0824524560326301	-0.178282	-0.134781	-0.0991947	-0.155976	-0.0920719	-0.0376021	-0.0195209	-0.0913496	-0.0147584	-0.0128417	-0.124393	-0.130569	-0.0769836	-0.0700918	0.0564462361956812	-0.123317	-0.0855701	-0.0794135	-0.149563	-0.0305314	-0.156208	-0.121729	-0.165996	-0.0186534	-0.137721	-0.203609	-0.0157681
Plasma_03_IGHA_GUSBP11	-0.0534928	-0.0884033	-0.0809614	-0.0522884	-0.0636766	-0.0535196	0.603747899015533	-0.0849301	0.220069086901513	-0.14164	0.17533503984844	0.0859017077591559	0.302157394165346	-0.0183863	-0.104249	-0.139969	-0.116472	-0.0537392	0.0155409594231555	-0.138361	-0.152747	-0.0527884	-0.0347395	0.0264123175315148	0.287458548853381	-0.205735	-0.0457995	0.0468561112933895	0.0583934847826038	0.0962618667016971	0.589945436495379	-0.0116902	-0.0553668	-0.0761818	-0.0661919	-0.0987528	-0.00162803	0.14778613259061	0.171026174342607	0.0368217536778014	-0.0357728	0.124888133126432	-0.087275	0.0750178740078082	-0.109859	-0.0835516	-0.11552	-0.144493	-0.0384714
Plasma_04_IGHA_VPS13D	-0.0555364	-0.0944389	-0.0840544	-0.054286	-0.0661092	-0.0643564	0.635081068405091	-0.0888984	0.22180941311715	-0.140602	0.213549617044764	0.000437495106694573	0.296006042547961	-0.028356	-0.103766	-0.134029	-0.11421	-0.0554294	0.000276922501428664	-0.147095	-0.150353	-0.066191	-0.047006	0.0307115376270641	0.312174516172386	-0.187815	-0.039081	-0.0186495	0.0467149155963759	0.14234590246027	0.523491201024654	-0.0961917	-0.033591	-0.0695684	-0.0644096	-0.0711361	0.077913171746152	0.167984472082664	0.238582155893359	0.0777767354032533	0.00829499578224806	-0.0177602	-0.0867756	0.114098957230591	-0.115037	-0.0395821	-0.0979185	-0.121372	-0.0372089
Plasma_05_IGHG_IGHGP	-0.0976329	-0.0858706	0.127460847493801	-0.0827735	-0.110717	-0.128911	-0.02679	0.15242575937703	0.157167204903516	-0.0689713	-0.120871	0.373058827660679	-0.0581264	0.443257557117316	-0.00759505	-0.152504	-0.030612	-0.102992	-0.019181	0.539493041209567	0.341165764926755	0.5691990785186	-0.257741	-0.16792	-0.132102	-0.13288	-0.0809827	-0.0837271	-0.141516	-0.161212	0.0445640604067695	-0.0949275	-0.167617	-0.053419	-0.0188636	0.0377021381386279	0.0505240217427425	-0.121016	-0.0942483	-0.0979458	-0.199067	-0.128675	-0.180853	-0.094991	-0.152249	0.0377202753602223	-0.146113	-0.252732	0.13884851874741
Plasma_06_IGHG_SFTPB	-0.0364096	-0.0516435	-0.00637079	-0.033157	-0.0422935	-0.0542155	-0.0850567	-0.0798237	0.0228172309427867	0.0442952495598501	-0.0658795	-0.0901066	-0.184353	0.165759180149743	0.115633415506145	0.00419840975120805	0.474215372843858	-0.0334623	-0.15892	-0.0899922	0.0288911262047676	0.0319970658847282	-0.147124	-0.0671033	-0.122535	0.17596812741002	-0.0906417	-0.0987132	-0.0355249	-0.0608368	-0.0768591	-0.100996	-0.0463968	0.0213899803141408	-0.0556074	-0.0428236	-0.0399714	-0.0482104	-0.117872	-0.17812	-0.203103	-0.108488	-0.0923201	-0.122816	-0.105893	0.259963370136476	0.629767980386844	-0.0048516	0.0365665860268461
Plasma_07_IGHG_GRIFIN	-0.0456712	-0.0816985	-0.0812341	-0.0525035	-0.0633764	-0.0381162	0.629436258960831	-0.108232	0.209972927638231	-0.143007	0.272099208380598	0.101072517676867	0.291701991410324	-0.0182931	-0.105508	-0.145158	-0.117642	-0.0536918	-0.0104731	-0.149837	-0.185061	-0.0660834	-0.0634725	0.0733638838980375	0.360786348604052	-0.176705	-0.0477032	0.0826518965687632	0.0332743681111643	0.263348556671265	0.740627518191148	-0.0686255	0.0111275140515602	-0.0236778	-0.0612504	-0.098718	0.0530877158055716	0.332968271372769	0.322775636976714	0.0384857453019984	-0.0285607	0.0517384436688157	-0.0652549	0.112343814551654	-0.108099	-0.0820668	-0.111296	-0.148706	-0.0501225
Plasma_08_IGHG_GUSBP11	-0.054433	-0.0879152	-0.0823844	-0.0532074	-0.0647958	-0.0381116	0.599521292966266	-0.111946	0.180033602637077	-0.145385	0.226067477674632	0.182109046228994	0.267366198802064	-0.0243864	-0.107816	-0.150028	-0.119582	-0.0544126	-0.0208314	-0.156875	-0.16657	-0.0678953	-0.025018	0.0641795040601434	0.332648398979141	-0.191503	-0.0489652	0.145572017327525	0.0675036317998298	0.235459429941375	0.782601591326351	0.0199771613075187	0.00226156497541814	-0.0179558	-0.059855	-0.101055	0.0458820679374329	0.297971999479015	0.281431856403293	0.0213241439889997	-0.0260494	0.198229568934175	-0.0709445	0.122860661756863	-0.0879537	-0.0749479	-0.112139	-0.14149	-0.0544866
Plasma_09_IGHG_RRM2	-0.0771295	-0.118318	-0.116736	-0.075393	-0.0918132	-0.106504	-0.0396729	0.0635898676654545	0.109358581106821	-0.0829768	-0.0462958	0.575901394986203	-0.0846501	0.190137114965974	-0.0440411	-0.188517	0.0784997857579283	-0.0781753	-0.0489775	0.546505859182976	0.563408959833102	0.0518377038648509	-0.171063	-0.190632	-0.161774	-0.161437	-0.0959282	-0.117692	-0.117035	-0.106847	-0.0425931	-0.141295	-0.070708	-0.0727557	-0.0039281	0.0963856532447093	0.234227966926362	-0.206222	0.0128393060723904	-0.0165846	-0.0526078	-0.082007	-0.162142	-0.0242422	-0.203802	0.267864981941752	0.153747606218105	-0.0952242	0.0315951152487783
Treg_FOXP3	-0.158928	-0.0743735	0.37443481385225	-0.0510689	0.0021703522591657	-0.152938	-0.145018	0.449806567313085	0.161667872459299	-0.00544625	0.0697995038078117	0.275984858370513	0.481363895648744	0.0395856577591346	-0.257591	0.137829497693148	-0.189147	-0.180409	0.645886840997755	0.632027123867644	0.537091430736133	0.0411349411794423	-0.163141	0.0320858640296444	-0.237735	0.00693612799662499	-0.116325	-0.117278	-0.114258	-0.188611	-0.0766644	-0.0271866	-0.315927	-0.0404734	0.000902176631136857	0.0343728728994908	-0.197829	0.101810702135965	-0.205554	-0.169362	-0.149026	-0.216134	-0.220333	-0.326131	-0.213411	-0.0910566	-0.361974	-0.342888	-0.0274735
[truncated: 15 more columns]
