# Supplementary material for: Coordinated Multicellular Immune Programs and Drug Targets Revealed by Single-Cell Analysis in Driver-Mutated NSCLC
Source: Int J Mol Sci. 2026 Apr 29;27(9):3997. doi: 10.3390/ijms27093997 (PMC13163347; doi:10.3390/ijms27093997)
Supplement: Supplementary file 1 [file ijms-27-03997-s001.zip › Table S4.xlsx]

## Sheet: subcluster.hr
Table S4. HR analysis of TIME cell subsets. Related to Figure 2.
	cancer	HR	lower	upper	p	celltype	significance	color	cellmodule
1	LUAD	0.716	0.519	0.99	0.043	B_02_HLA.DQB1	*	Better survival	CM1
2	LUSC	1.125	0.843	1.502	0.424	B_02_HLA.DQB1		Worse survival	CM1
3	LUAD	0.728	0.449	1.182	0.199	Bn_06_GZMB		Better survival	CM1
4	LUSC	1.182	0.789	1.772	0.418	Bn_06_GZMB		Worse survival	CM1
5	LUAD	0.901	0.583	1.393	0.64	CD4T_02_GNB2L1		Better survival	CM1								cancer	HR	p	celltype	significance	prognosis	cellmodule
6	LUSC	0.905	0.615	1.33	0.611	CD4T_02_GNB2L1		Better survival	CM1								LUAD	0.716	0.043	B_02_HLA.DQB1	*	Better survival	module1
7	LUAD	0.866	0.637	1.177	0.357	CD4T_06_ACSL5		Better survival	CM1								LUAD	1.722	0.002	CD8T_03_MKI67	**	Worse survival	module1
8	LUSC	1.28	0.997	1.644	0.053	CD4T_06_ACSL5		Worse survival	CM1								LUSC	1.725	0.048	Astrocyte_02_MALAT1	*	Worse survival	module2
9	LUAD	0.773	0.561	1.066	0.116	CD8T_01_CCL5		Better survival	CM1								LUAD	0.467	0.006	Astrocyte_06_CCL5	**	Better survival	module2
10	LUSC	0.997	0.751	1.323	0.983	CD8T_01_CCL5		Better survival	CM1								LUAD	1.438	0.025	Fibroblast_02_Myo_COL10A1	*	Worse survival	module2
11	LUAD	0.952	0.668	1.355	0.783	CD8T_02_GZMB		Better survival	CM1								LUAD	1.556	0.022	Fibroblast_03_Myo_MKI67	*	Worse survival	module2
12	LUSC	0.977	0.725	1.316	0.876	CD8T_02_GZMB		Better survival	CM1								LUAD	0.565	0.006	CD4T_03_SCGB3A1	**	Better survival	module3
13	LUAD	1.722	1.221	2.428	0.002	CD8T_03_MKI67	**	Worse survival	CM1								LUSC	1.442	0.031	CD4T_03_SCGB3A1	*	Worse survival	module3
14	LUSC	0.73	0.529	1.005	0.054	CD8T_03_MKI67		Better survival	CM1								LUAD	0.636	0.006	CD4T_05_SFTPB	**	Better survival	module3
15	LUAD	0.778	0.497	1.219	0.274	CD8T_04_HLA-B		Better survival	CM1								LUSC	1.39	0.02	CD4T_05_SFTPB	*	Worse survival	module3
16	LUSC	0.939	0.587	1.504	0.795	CD8T_04_HLA-B		Better survival	CM1								LUSC	1.502	0.017	Endothelial_09_S100A14	*	Worse survival	module3
17	LUAD	0.863	0.557	1.337	0.51	pDC_03_GZMB		Better survival	CM1								LUSC	1.61	0.004	Fibroblast_04_Alveolar_DPT	**	Worse survival	module3
18	LUSC	1.318	0.896	1.937	0.161	pDC_03_GZMB		Worse survival	CM1								LUSC	1.552	0.012	Macrophage_02_FCN1	*	Worse survival	module3
19	LUAD	0.751	0.554	1.017	0.064	Plasma_01_IGHA_MZB1		Better survival	CM1								LUAD	1.611	0.025	Macrophage_04_SPP1	*	Worse survival	module3
20	LUSC	1.132	0.872	1.469	0.352	Plasma_01_IGHA_MZB1		Worse survival	CM1								LUAD	0.653	0.041	Macrophage_08_SCGB3A2	*	Better survival	module3
21	LUAD	0.751	0.554	1.017	0.064	Plasma_02_IGHA_IGLC3		Better survival	CM1								LUSC	1.565	0.005	Macrophage_08_SCGB3A2	**	Worse survival	module3
22	LUSC	1.132	0.872	1.469	0.352	Plasma_02_IGHA_IGLC3		Worse survival	CM1								LUAD	1.794	0.001	Macrophage_09_MKI67	***	Worse survival	module3
23	LUAD	0.799	0.6	1.065	0.125	Plasma_05_IGHG_IGHGP		Better survival	CM1								LUAD	0.639	0.024	Mast_01_GNB2L1	*	Better survival	module3
24	LUSC	1.11	0.862	1.428	0.419	Plasma_05_IGHG_IGHGP		Worse survival	CM1								LUAD	0.648	0.039	B_01_HLA-DRA	*	Better survival	module4
25	LUAD	1.103	0.78	1.558	0.58	Plasma_09_IGHG_RRM2		Worse survival	CM1								LUAD	0.58	0.012	B_05_FYN	*	Better survival	module4
26	LUSC	1.166	0.816	1.666	0.399	Plasma_09_IGHG_RRM2		Worse survival	CM1								LUAD	0.557	0.039	CD4T_01_IL7R	*	Better survival	module4
27	LUAD	0.921	0.63	1.347	0.672	Treg_FOXP3		Better survival	CM1								LUAD	0.697	0.048	Endothelial_07_NOTCH3	*	Better survival	module4
28	LUSC	1.282	0.909	1.81	0.157	Treg_FOXP3		Worse survival	CM1								LUSC	1.584	0.009	Endothelial_07_NOTCH3	**	Worse survival	module4
29	LUAD	0.931	0.549	1.577	0.789	Astrocyte_01_CAV1		Better survival	CM2								LUSC	1.442	0.026	Fibroblast_05_Alveolar_MYH11	*	Worse survival	module4
30	LUSC	0.878	0.554	1.392	0.58	Astrocyte_01_CAV1		Better survival	CM2								LUSC	1.526	0.009	Endothelial_01_FCN3	**	Worse survival	module5
31	LUAD	0.61	0.347	1.073	0.086	Astrocyte_02_MALAT1		Better survival	CM2								LUSC	1.444	0.028	Endothelial_04_DKK2	*	Worse survival	module5
32	LUSC	1.725	1.004	2.961	0.048	Astrocyte_02_MALAT1	*	Worse survival	CM2								LUSC	1.74	0.005	Endothelial_08_CCL21	**	Worse survival	module5
33	LUAD	1.271	0.789	2.045	0.324	Astrocyte_03_ROM1		Worse survival	CM2								LUSC	1.765	0.002	Macrophage_03_MARCO	**	Worse survival	module5
34	LUSC	0.803	0.483	1.335	0.398	Astrocyte_03_ROM1		Better survival	CM2								LUAD	0.427	0	Mast_02_CHIT1	****	Better survival	module5
35	LUAD	1.497	0.87	2.575	0.145	Astrocyte_04_SCGB3A1		Worse survival	CM2
36	LUSC	0.888	0.511	1.541	0.672	Astrocyte_04_SCGB3A1		Better survival	CM2
37	LUAD	1.076	0.661	1.753	0.767	Astrocyte_05_HLA-DRB5		Worse survival	CM2
38	LUSC	1.335	0.868	2.054	0.188	Astrocyte_05_HLA-DRB5		Worse survival	CM2
39	LUAD	0.467	0.272	0.803	0.006	Astrocyte_06_CCL5	**	Better survival	CM2
40	LUSC	0.986	0.586	1.656	0.956	Astrocyte_06_CCL5		Better survival	CM2
41	LUAD	0.71	0.498	1.014	0.06	B_04_PTMAP2		Better survival	CM2
42	LUSC	1.148	0.841	1.568	0.383	B_04_PTMAP2		Worse survival	CM2
43	LUAD	1.282	0.892	1.843	0.179	Endothelial_02_PTMAP2		Worse survival	CM2
44	LUSC	1.391	0.985	1.965	0.061	Endothelial_02_PTMAP2		Worse survival	CM2
45	LUAD	0.978	0.672	1.422	0.905	Fibroblast_01_Myo_HIGD1B		Better survival	CM2
46	LUSC	1.405	0.932	2.118	0.105	Fibroblast_01_Myo_HIGD1B		Worse survival	CM2
47	LUAD	1.438	1.046	1.975	0.025	Fibroblast_02_Myo_COL10A1	*	Worse survival	CM2
48	LUSC	1.07	0.808	1.415	0.638	Fibroblast_02_Myo_COL10A1		Worse survival	CM2
49	LUAD	1.556	1.067	2.27	0.022	Fibroblast_03_Myo_MKI67	*	Worse survival	CM2
50	LUSC	1.153	0.813	1.635	0.425	Fibroblast_03_Myo_MKI67		Worse survival	CM2
51	LUAD	0.872	0.587	1.296	0.499	Macrophage_06_C3		Better survival	CM2
52	LUSC	1.262	0.894	1.783	0.186	Macrophage_06_C3		Worse survival	CM2
53	LUAD	1.159	0.763	1.761	0.488	Neurophil_01_GOS2		Worse survival	CM2
54	LUSC	1.351	0.979	1.866	0.067	Neurophil_01_GOS2		Worse survival	CM2
55	LUAD	0.565	0.375	0.852	0.006	CD4T_03_SCGB3A1	**	Better survival	CM3
56	LUSC	1.442	1.035	2.011	0.031	CD4T_03_SCGB3A1	*	Worse survival	CM3
57	LUAD	0.636	0.462	0.876	0.006	CD4T_05_SFTPB	**	Better survival	CM3
58	LUSC	1.39	1.054	1.832	0.02	CD4T_05_SFTPB	*	Worse survival	CM3
59	LUAD	0.818	0.571	1.172	0.273	cDC_01_CLEC10A		Better survival	CM3
60	LUSC	1.082	0.795	1.472	0.616	cDC_01_CLEC10A		Worse survival	CM3
61	LUAD	0.827	0.582	1.174	0.288	cDC_02_CD207		Better survival	CM3
62	LUSC	1.133	0.83	1.547	0.432	cDC_02_CD207		Worse survival	CM3
63	LUAD	0.786	0.535	1.154	0.22	Endothelial_05_IL1RL1		Better survival	CM3
64	LUSC	1.302	0.868	1.951	0.202	Endothelial_05_IL1RL1		Worse survival	CM3
65	LUAD	0.793	0.549	1.145	0.215	Endothelial_09_S100A14		Better survival	CM3
66	LUSC	1.502	1.075	2.101	0.017	Endothelial_09_S100A14	*	Worse survival	CM3
67	LUAD	0.804	0.548	1.179	0.264	Fibroblast_04_Alveolar_DPT		Better survival	CM3
68	LUSC	1.61	1.16	2.235	0.004	Fibroblast_04_Alveolar_DPT	**	Worse survival	CM3
69	LUAD	1.429	0.993	2.057	0.055	Macrophage_02_FCN1		Worse survival	CM3
70	LUSC	1.552	1.103	2.184	0.012	Macrophage_02_FCN1	*	Worse survival	CM3
71	LUAD	1.611	1.063	2.442	0.025	Macrophage_04_SPP1	*	Worse survival	CM3
72	LUSC	1.477	0.968	2.254	0.071	Macrophage_04_SPP1		Worse survival	CM3
73	LUAD	0.719	0.418	1.236	0.233	Macrophage_07_IGKC		Better survival	CM3
74	LUSC	1.196	0.794	1.801	0.393	Macrophage_07_IGKC		Worse survival	CM3
75	LUAD	0.653	0.434	0.983	0.041	Macrophage_08_SCGB3A2	*	Better survival	CM3
76	LUSC	1.565	1.142	2.146	0.005	Macrophage_08_SCGB3A2	**	Worse survival	CM3
77	LUAD	1.794	1.275	2.524	0.001	Macrophage_09_MKI67	***	Worse survival	CM3
78	LUSC	0.817	0.595	1.122	0.211	Macrophage_09_MKI67		Better survival	CM3
79	LUAD	0.639	0.433	0.942	0.024	Mast_01_GNB2L1	*	Better survival	CM3
80	LUSC	1.367	0.983	1.901	0.063	Mast_01_GNB2L1		Worse survival	CM3
81	LUAD	0.735	0.461	1.172	0.196	Mast_03_PBK		Better survival	CM3
82	LUSC	1.121	0.741	1.694	0.589	Mast_03_PBK		Worse survival	CM3
83	LUAD	0.842	0.57	1.244	0.389	NK_01_FGFBP2		Better survival	CM3
84	LUSC	0.951	0.659	1.373	0.79	NK_01_FGFBP2		Better survival	CM3
85	LUAD	0.648	0.429	0.978	0.039	B_01_HLA-DRA	*	Better survival	CM4
86	LUSC	1.051	0.717	1.54	0.801	B_01_HLA-DRA		Worse survival	CM4
87	LUAD	0.793	0.48	1.31	0.365	B_03_CD3E		Better survival	CM4
88	LUSC	1.151	0.772	1.718	0.49	B_03_CD3E		Worse survival	CM4
89	LUAD	0.58	0.38	0.885	0.012	B_05_FYN	*	Better survival	CM4
90	LUSC	0.908	0.6	1.375	0.65	B_05_FYN		Better survival	CM4
91	LUAD	0.557	0.32	0.971	0.039	CD4T_01_IL7R	*	Better survival	CM4
92	LUSC	1.285	0.764	2.161	0.345	CD4T_01_IL7R		Worse survival	CM4
93	LUAD	0.697	0.488	0.996	0.048	Endothelial_07_NOTCH3	*	Better survival	CM4
94	LUSC	1.584	1.121	2.239	0.009	Endothelial_07_NOTCH3	**	Worse survival	CM4
95	LUAD	0.831	0.589	1.172	0.292	Fibroblast_05_Alveolar_MYH11		Better survival	CM4
96	LUSC	1.442	1.044	1.992	0.026	Fibroblast_05_Alveolar_MYH11	*	Worse survival	CM4
97	LUAD	0.738	0.524	1.038	0.081	Plasma_03_IGHA_GUSBP11		Better survival	CM4
98	LUSC	1.187	0.883	1.595	0.257	Plasma_03_IGHA_GUSBP11		Worse survival	CM4
99	LUAD	0.768	0.45	1.311	0.333	Plasma_04_IGHA_VPS13D		Better survival	CM4
100	LUSC	0.909	0.556	1.488	0.705	Plasma_04_IGHA_VPS13D		Better survival	CM4
101	LUAD	1.23	0.75	2.018	0.413	Plasma_07_IGHG_GRIFIN		Worse survival	CM4
102	LUSC	1.045	0.672	1.625	0.846	Plasma_07_IGHG_GRIFIN		Worse survival	CM4
103	LUAD	0.738	0.524	1.038	0.081	Plasma_08_IGHG_GUSBP11		Better survival	CM4
104	LUSC	1.187	0.883	1.595	0.257	Plasma_08_IGHG_GUSBP11		Worse survival	CM4
105	LUAD	0.795	0.557	1.134	0.206	Endothelial_01_FCN3		Better survival	CM5
106	LUSC	1.526	1.112	2.092	0.009	Endothelial_01_FCN3	**	Worse survival	CM5
107	LUAD	0.788	0.554	1.119	0.182	Endothelial_03_VCAM1		Better survival	CM5
108	LUSC	1.317	0.946	1.835	0.103	Endothelial_03_VCAM1		Worse survival	CM5
109	LUAD	0.825	0.571	1.193	0.308	Endothelial_04_DKK2		Better survival	CM5
110	LUSC	1.444	1.04	2.006	0.028	Endothelial_04_DKK2	*	Worse survival	CM5
111	LUAD	0.928	0.663	1.298	0.662	Endothelial_06_CD68		Better survival	CM5
112	LUSC	1.305	0.951	1.789	0.099	Endothelial_06_CD68		Worse survival	CM5
113	LUAD	0.825	0.547	1.243	0.357	Endothelial_08_CCL21		Better survival	CM5
114	LUSC	1.74	1.184	2.557	0.005	Endothelial_08_CCL21	**	Worse survival	CM5
115	LUAD	1.164	0.819	1.655	0.398	Fibroblast_06_Alveolar_MS4A7		Worse survival	CM5
116	LUSC	1.328	0.97	1.82	0.077	Fibroblast_06_Alveolar_MS4A7		Worse survival	CM5
117	LUAD	0.708	0.461	1.087	0.114	Macrophage_01_LGMN		Better survival	CM5
118	LUSC	1.372	0.991	1.898	0.056	Macrophage_01_LGMN		Worse survival	CM5
119	LUAD	0.871	0.607	1.251	0.454	Macrophage_03_MARCO		Better survival	CM5
120	LUSC	1.765	1.24	2.513	0.002	Macrophage_03_MARCO	**	Worse survival	CM5
121	LUAD	0.725	0.496	1.06	0.097	Macrophage_05_CSTB		Better survival	CM5
122	LUSC	1.241	0.881	1.749	0.216	Macrophage_05_CSTB		Worse survival	CM5
123	LUAD	0.427	0.27	0.675	0	Mast_02_CHIT1	****	Better survival	CM5
124	LUSC	1.398	0.977	2.002	0.067	Mast_02_CHIT1		Worse survival	CM5
