# Supplementary material for: Coordinated Multicellular Immune Programs and Drug Targets Revealed by Single-Cell Analysis in Driver-Mutated NSCLC
Source: Int J Mol Sci. 2026 Apr 29;27(9):3997. doi: 10.3390/ijms27093997 (PMC13163347; doi:10.3390/ijms27093997)
Supplement: Supplementary file 1 [file ijms-27-03997-s001.zip › Table S5.xlsx]

## Sheet: subsce.corr.markers1.top30
Table S5. Top 30 marker genes of TIME subtypes. Related to Figure 2.
	p_val	avg_log2FC	pct.1	pct.2	p_val_adj	cluster	gene
1	0	1.39189277015437	0.571	0.257	0	CM1	TRAC
2	0	2.73075707360946	0.676	0.368	0	CM1	IGKC
3	0	1.64674395315071	0.487	0.204	0	CM1	CD3D
4	0	1.71181306618017	0.557	0.281	0	CM1	IL32
5	0	2.59428915557661	0.428	0.157	0	CM1	IGLC2
6	0	3.10144650437976	0.415	0.152	0	CM1	IGHA1
7	0	1.32973393293004	0.498	0.236	0	CM1	CD2
8	0	1.4629593213205	0.441	0.186	0	CM1	CD3E
9	0	2.4762552732397	0.372	0.126	0	CM1	GZMA
10	0	2.18058565613334	0.489	0.249	0	CM1	CCL5
11	0	1.53996578854819	0.425	0.187	0	CM1	DUSP4
12	0	2.14423440132969	0.36	0.125	0	CM1	CD7
13	0	1.43888232546309	0.399	0.172	0	CM1	ISG20
14	0	1.67183423309435	0.336	0.109	0	CM1	NKG7
15	0	1.38047022980338	0.399	0.175	0	CM1	ACAP1
16	0	1.39551914818671	0.358	0.147	0	CM1	CD3G
17	0	1.28689086385025	0.371	0.166	0	CM1	ITM2A
18	0	2.31609344512895	0.257	0.06	0	CM1	TIGIT
19	0	1.37039117120306	0.33	0.135	0	CM1	LCK
20	0	1.39884256189014	0.363	0.168	0	CM1	CLEC2D
21	0	1.42576320834322	0.342	0.161	0	CM1	CST7
22	0	1.3714941280226	0.27	0.105	0	CM1	ICAM3
23	0	1.30499694422987	0.288	0.123	0	CM1	TUBA4A
24	0	2.82495775679214	0.283	0.12	0	CM1	IGHG3
25	0	1.28302476616787	0.277	0.116	0	CM1	CD96
26	0	1.47970239155778	0.256	0.096	0	CM1	IL2RB
27	0	1.62799829466181	0.299	0.142	0	CM1	APOBEC3G
28	0	1.45150292154017	0.262	0.115	0	CM1	IGLC3
29	0	1.33274965333574	0.281	0.138	0	CM1	PTPN7
30	7.21897999557133e-176	1.37213794897606	0.237	0.315	3.41898111570254e-171	CM1	ALDOA
31	0	2.66002540122115	0.457	0.105	0	CM2	FTH1P20
32	0	9.05557603882192	0.268	0.02	0	CM2	PLP1
33	0	5.65796981942925	0.256	0.025	0	CM2	CAMK2N1
34	0	3.10658504881119	0.27	0.049	0	CM2	HTRA1
35	0	3.01611861709478	0.266	0.058	0	CM2	FSCN1
36	0	2.89771958528436	0.357	0.156	0	CM2	APP
37	0	2.63002490340122	0.264	0.066	0	CM2	FTH1P8
38	0	2.98827810289417	0.287	0.1	0	CM2	DST
39	0	4.33510936587085	0.29	0.104	0	CM2	CSF3R
40	0	3.75955287896912	0.303	0.117	0	CM2	SPARC
41	0	4.85615708233243	0.281	0.097	0	CM2	CNP
42	0	2.44126370768895	0.333	0.155	0	CM2	MARCKSL1
43	0	3.11896250659279	0.296	0.123	0	CM2	SLC25A37
44	0	3.59439612666759	0.323	0.151	0	CM2	G0S2
45	0	2.2715006485862	0.265	0.097	0	CM2	RTL8C
46	0	2.94929327881086	0.269	0.102	0	CM2	SORT1
47	0	2.17184398181783	0.285	0.118	0	CM2	RASSF2
48	0	2.76036724463745	0.258	0.098	0	CM2	CLU
49	0	3.04168825253137	0.359	0.203	0	CM2	CLDND1
50	0	2.56754051685266	0.301	0.146	0	CM2	TSC22D4
51	0	2.6691866615978	0.282	0.129	0	CM2	CSRP1
52	0	2.30722166045971	0.258	0.106	0	CM2	SECISBP2L
53	0	2.81877350540645	0.265	0.119	0	CM2	SLC44A1
54	0	2.64293039627182	0.255	0.118	0	CM2	SIRT2
55	0	2.3787774512411	0.338	0.204	0	CM2	DPYSL2
56	0	3.32109055107317	0.388	0.264	0	CM2	CXCL8
57	0	2.3334631591505	0.289	0.179	0	CM2	PPIF
58	0	2.61589034645926	0.574	0.464	0	CM2	IFITM2
59	0	2.21208485427507	0.483	0.377	0	CM2	NAMPT
60	7.25343076122115e-224	2.33875384608636	0.272	0.197	3.43529734282195e-219	CM2	C5AR1
61	0	1.41436081589016	0.676	0.327	0	CM3	CST3
62	0	1.15078150825074	0.617	0.297	0	CM3	FCER1G
63	0	1.6810037714075	0.481	0.212	0	CM3	TIMP1
64	0	1.07683953437226	0.661	0.401	0	CM3	LGALS1
65	0	1.05749064976634	0.479	0.232	0	CM3	AIF1
66	0	1.10963784364435	0.47	0.24	0	CM3	CTSH
67	0	1.02397401582938	0.413	0.187	0	CM3	C1orf162
68	0	1.87358575193376	0.303	0.08	0	CM3	VEGFA
69	0	2.49420388665115	0.3	0.092	0	CM3	SFTPB
70	0	1.04678971848331	0.38	0.176	0	CM3	MS4A6A
71	0	1.17109609563099	0.352	0.148	0	CM3	IL1B
72	0	3.21903429416005	0.272	0.07	0	CM3	SCGB3A2
73	0	1.05330904923071	0.391	0.191	0	CM3	LST1
74	0	1.75084338040157	0.312	0.114	0	CM3	C15orf48
75	0	1.43601571686789	0.351	0.153	0	CM3	TGFBI
76	0	1.31609962582871	0.317	0.121	0	CM3	FGL2
77	0	1.0871470829575	0.338	0.143	0	CM3	TMEM176B
78	0	1.14377078276396	0.344	0.157	0	CM3	SPINT2
79	0	1.4190702140393	0.301	0.117	0	CM3	CD86
80	0	4.09512610963498	0.293	0.116	0	CM3	SCGB3A1
81	0	1.03954937173052	0.29	0.119	0	CM3	CSF1R
82	0	1.07169414316019	0.601	0.43	0	CM3	HLA-DPB1
83	0	1.19713636896994	0.321	0.152	0	CM3	CD14
84	0	1.38545886305301	0.263	0.109	0	CM3	FCGR2B
85	0	1.19798421005395	0.262	0.108	0	CM3	TMEM176A
86	0	1.44717056990707	0.338	0.185	0	CM3	AREG
87	0	1.35830856456702	0.254	0.11	0	CM3	DUSP6
88	0	1.0523871692229	0.287	0.151	0	CM3	HBEGF
89	0	1.1379062950401	0.29	0.158	0	CM3	INSIG1
90	0	2.44987915114963	0.317	0.192	0	CM3	SPP1
91	0	2.00291283339755	0.491	0.123	0	CM4	HLA.B
92	0	1.93756799849377	0.43	0.113	0	CM4	HLA.A
93	0	2.17329128184278	0.401	0.1	0	CM4	HLA.E
94	0	2.68668900310629	0.533	0.235	0	CM4	TTC19
95	0	1.82446301766564	0.387	0.103	0	CM4	HLA.C
96	0	1.19332546670472	0.398	0.119	0	CM4	MTRNR2L1
97	0	2.21199610946858	0.558	0.283	0	CM4	RPL17
98	0	2.87691906878603	0.348	0.073	0	CM4	AP002990.1
99	0	2.75866817759559	0.373	0.1	0	CM4	EEF1G
100	0	3.1647300163635	0.332	0.06	0	CM4	LINC01641
101	0	2.44264327480053	0.465	0.199	0	CM4	NBEAL1
102	0	1.27624394353559	0.522	0.263	0	CM4	MTRNR2L12
103	0	2.80126657273715	0.341	0.09	0	CM4	TIPIN
104	0	1.85150916152562	0.649	0.399	0	CM4	RPL36A
105	0	1.86862159643833	0.351	0.105	0	CM4	Metazoa-SRP
106	0	1.25987779590193	0.488	0.272	0	CM4	LTB
107	0	1.44257579364926	0.507	0.3	0	CM4	IL7R
108	0	2.34015698697279	0.273	0.087	0	CM4	CCR7
109	0	1.15442	0.388	0.213	0	CM4	SPOCK2
110	0	1.26859255513399	0.73	0.569	0	CM4	RPS17
111	0	1.1830787163182	0.904	0.745	0	CM4	RPL41
112	0	1.25359122361537	0.402	0.247	0	CM4	ETS1
113	0	1.2140116564737	0.703	0.551	0	CM4	RPS10
114	0	1.10872255565719	0.504	0.358	0	CM4	BIRC3
115	0	1.84290530982783	0.251	0.145	0	CM4	CYSLTR1
116	0	1.6333061106811	0.268	0.164	0	CM4	CRIP1
117	0	1.72831927216376	0.258	0.154	0	CM4	GAS5
118	0	1.23533792309869	0.34	0.247	0	CM4	FYN
119	1.32882939435646e-149	1.15587791296631	0.395	0.386	6.29346889461163e-145	CM4	EIF4B
120	4.27539825001685e-134	1.10504127686363	0.266	0.221	2.02487136519048e-129	CM4	CDKN1B
121	0	3.61910282033672	0.831	0.148	0	CM5	GPNMB
122	0	3.98350415833226	0.839	0.18	0	CM5	APOE
123	0	4.08280171380364	0.84	0.182	0	CM5	APOC1
124	0	3.31137227032561	0.848	0.197	0	CM5	C1QA
125	0	3.1341409833705	0.853	0.213	0	CM5	C1QB
126	0	3.11283810928744	0.759	0.168	0	CM5	ACP5
127	0	3.27208036026329	0.69	0.117	0	CM5	CD68
128	0	2.9847394726376	0.829	0.26	0	CM5	CTSZ
129	0	3.35469145451117	0.741	0.176	0	CM5	LIPA
130	0	3.25394767678925	0.619	0.098	0	CM5	MSR1
131	0	3.07093515972407	0.922	0.408	0	CM5	CTSD
132	0	3.22593993910571	0.57	0.081	0	CM5	NUPR1
133	0	5.21259733236059	0.571	0.087	0	CM5	CCL18
134	0	3.12114188258964	0.537	0.072	0	CM5	CFD
135	0	3.40007595979239	0.548	0.116	0	CM5	LGMN
136	0	3.71275101851193	0.496	0.065	0	CM5	MARCO
137	0	3.54477482123946	0.454	0.065	0	CM5	FUCA1
138	0	3.39230765181421	0.438	0.053	0	CM5	CYP27A1
139	0	3.12408838923755	0.446	0.088	0	CM5	GCHFR
140	0	3.23678257756149	0.4	0.044	0	CM5	ALDH1A1
141	0	3.49751355474019	0.376	0.048	0	CM5	PLA2G7
142	0	3.32133204461877	0.36	0.065	0	CM5	PLTP
143	0	3.57101944240926	0.319	0.035	0	CM5	LPL
144	0	3.06062088805054	0.316	0.035	0	CM5	KCNMA1
145	0	3.04484564905967	0.323	0.044	0	CM5	SIGLEC1
146	0	3.03065669557619	0.398	0.12	0	CM5	IFI27
147	0	3.16166914096202	0.296	0.044	0	CM5	FOLR2
148	0	3.75716026390253	0.284	0.046	0	CM5	SELENOP
149	0	3.41403142029501	0.277	0.05	0	CM5	SLC40A1
150	0	3.04588148087337	0.982	0.847	0	CM5	FTL
