# Supplementary material for: Coordinated Multicellular Immune Programs and Drug Targets Revealed by Single-Cell Analysis in Driver-Mutated NSCLC
Source: Int J Mol Sci. 2026 Apr 29;27(9):3997. doi: 10.3390/ijms27093997 (PMC13163347; doi:10.3390/ijms27093997)
Supplement: Supplementary file 1 [file ijms-27-03997-s001.zip › Table S6.xlsx]

## Sheet: cancer_GE.order
Table S6. Top 200 marker genes of GEs. Related to Figure 3.
	GE	gene	Nb	C	percent	totavg_log2FC
1	GE1	TNXB	11	630	1.74603174603175	4.3089066171342
2	GE1	FABP5	1	630	0.158730158730159	3.94261957885294
3	GE1	POLR2J3.1	1	630	0.158730158730159	3.80726399558397
4	GE1	AC108215.1	11	630	1.74603174603175	3.60738305689202
5	GE1	ALKAL1	2	630	0.317460317460317	3.52664046461754
6	GE1	AL034417.3	6	630	0.952380952380952	3.45425525119488
7	GE1	GEM	11	630	1.74603174603175	3.31812857847363
8	GE1	SCGB3A1	2	630	0.317460317460317	3.25732062451598
9	GE1	PGC	7	630	1.11111111111111	3.24365985801031
10	GE1	AL928596.1	2	630	0.317460317460317	3.18661469136716
11	GE1	PDLIM3	11	630	1.74603174603175	3.16947071125549
12	GE1	SNHG25	11	630	1.74603174603175	3.01569112385272
13	GE1	SYCE1L	2	630	0.317460317460317	2.84803214125351
14	GE1	SMCR5	4	630	0.634920634920635	2.83686985862344
15	GE1	CTGF	7	630	1.11111111111111	2.81889832059373
16	GE1	ALOX15B	11	630	1.74603174603175	2.81864440269508
17	GE1	HSPG2	6	630	0.952380952380952	2.81182458631213
18	GE1	COL9A2	2	630	0.317460317460317	2.78608548270829
19	GE1	SLC1A7	4	630	0.634920634920635	2.63321677527832
20	GE1	FTX	2	630	0.317460317460317	2.61865328157153
21	GE1	CBR3-AS1	1	630	0.158730158730159	2.61712109865553
22	GE1	GPC3	4	630	0.634920634920635	2.61181765982907
23	GE1	SNHG9	11	630	1.74603174603175	2.55343844459087
24	GE1	LINC-PINT	3	630	0.476190476190476	2.47855312760023
25	GE1	PER1	5	630	0.793650793650794	2.32810102093133
26	GE1	ICAM4	2	630	0.317460317460317	2.32685333232434
27	GE1	CAVIN1	2	630	0.317460317460317	2.27000229158736
28	GE1	PEG10	6	630	0.952380952380952	2.26418639738824
29	GE1	TNNC2	3	630	0.476190476190476	2.26230892179852
30	GE1	AC027290.2	2	630	0.317460317460317	2.2424087287938
31	GE1	NR4A1	8	630	1.26984126984127	2.19374653246876
32	GE1	MUC20-OT1	1	630	0.158730158730159	2.1916731116492
33	GE1	HSD17B6	7	630	1.11111111111111	2.19064826978795
34	GE1	PTK7	7	630	1.11111111111111	2.18836729130426
35	GE1	SELENON	4	630	0.634920634920635	2.18350107930373
36	GE1	MEF2C	1	630	0.158730158730159	2.18300749139652
37	GE1	POLR2J3-1	6	630	0.952380952380952	2.16894205245828
38	GE1	EEF1A2	2	630	0.317460317460317	2.16644891571355
39	GE1	CRYM	6	630	0.952380952380952	2.10518533725487
40	GE1	GLS	5	630	0.793650793650794	2.09731999765377
41	GE1	IRX2	11	630	1.74603174603175	2.06704254775237
42	GE1	ABHD5	2	630	0.317460317460317	2.05636565542363
43	GE1	CEACAM5	11	630	1.74603174603175	2.0433431584809
44	GE1	SUSD2	9	630	1.42857142857143	2.0433295235969
45	GE1	DLC1	5	630	0.793650793650794	2.03784539943046
46	GE1	NRP1	2	630	0.317460317460317	2.02975479636678
47	GE1	EPHA2	2	630	0.317460317460317	2.02174363775643
48	GE1	ZDHHC21	2	630	0.317460317460317	2.00041573602947
49	GE1	CYP4B1	3	630	0.476190476190476	1.99747835938658
50	GE1	XIST	11	630	1.74603174603175	1.98766016557071
51	GE1	MID1IP1	2	630	0.317460317460317	1.97885246336984
52	GE1	TNRC18	3	630	0.476190476190476	1.96479459352372
53	GE1	AC021078.1	2	630	0.317460317460317	1.96301551761234
54	GE1	ATP5MC1	1	630	0.158730158730159	1.93042480518268
55	GE1	MAFB	2	630	0.317460317460317	1.92410453090948
56	GE1	TENT5A	8	630	1.26984126984127	1.91219096413785
57	GE1	ATP5ME	11	630	1.74603174603175	1.89022546220204
58	GE1	ATP5MF	9	630	1.42857142857143	1.87628589444028
59	GE1	MAP1LC3A	5	630	0.793650793650794	1.8706564244685
60	GE1	BCAM	1	630	0.158730158730159	1.86484236611012
61	GE1	SLC5A3	6	630	0.952380952380952	1.85333530799737
62	GE1	ATP5PB	1	630	0.158730158730159	1.85270311297184
63	GE1	TMEM63B	1	630	0.158730158730159	1.84331568085392
64	GE1	OGA	2	630	0.317460317460317	1.82638148332439
65	GE1	MMP24OS	10	630	1.58730158730159	1.82139424091998
66	GE1	PRSS8	9	630	1.42857142857143	1.81163925364116
67	GE1	ARRDC3	1	630	0.158730158730159	1.81042941379646
68	GE1	FTH1P10	11	630	1.74603174603175	1.79630806324567
69	GE1	TP53INP1	1	630	0.158730158730159	1.7902011763742
70	GE1	NCOA2	2	630	0.317460317460317	1.77533955222321
71	GE1	ZBTB20	1	630	0.158730158730159	1.76451099835286
72	GE1	METRN	1	630	0.158730158730159	1.76322311692512
73	GE1	LENG8	2	630	0.317460317460317	1.76094380900983
74	GE1	MYLIP	2	630	0.317460317460317	1.75206804302911
75	GE1	GAS5	1	630	0.158730158730159	1.73957895858202
76	GE1	NEDD9	6	630	0.952380952380952	1.73454380105938
77	GE1	NFIX	3	630	0.476190476190476	1.73084977791589
78	GE1	AGR3	2	630	0.317460317460317	1.71597346010057
79	GE1	NOP53	5	630	0.793650793650794	1.70543102995224
80	GE1	ATP5F1E	11	630	1.74603174603175	1.6988310502586
81	GE1	AREG	7	630	1.11111111111111	1.69557300420032
82	GE1	COL18A1	2	630	0.317460317460317	1.6921929201528
83	GE1	MUC21	8	630	1.26984126984127	1.68653491365499
84	GE1	FAM84B	6	630	0.952380952380952	1.67922849734315
85	GE1	ATP5F1C	2	630	0.317460317460317	1.67329495827664
86	GE1	ATP5MC3	2	630	0.317460317460317	1.66743944003726
87	GE1	ATP5PO	2	630	0.317460317460317	1.66231619057576
88	GE1	ATP5PD	2	630	0.317460317460317	1.64515364387823
89	GE1	ATP5IF1	8	630	1.26984126984127	1.64474427163408
90	GE1	ATP5MD	8	630	1.26984126984127	1.62756163566737
91	GE1	CITED2	2	630	0.317460317460317	1.61934777228469
92	GE1	SNHG19	1	630	0.158730158730159	1.61917146103946
93	GE1	SELENOH	2	630	0.317460317460317	1.61400303280665
94	GE1	SNHG6	6	630	0.952380952380952	1.60412444091028
95	GE1	PIGR	1	630	0.158730158730159	1.60240392518454
96	GE1	LRRC75A-AS1	9	630	1.42857142857143	1.60102396963777
97	GE1	ATP5F1A	1	630	0.158730158730159	1.57663011122795
98	GE1	ATP5F1D	2	630	0.317460317460317	1.57117862280656
99	GE1	ATP5PF	8	630	1.26984126984127	1.56341250722473
100	GE1	ATP5F1B	2	630	0.317460317460317	1.53956309261179
101	GE2	BNIP3P9	2	1853	0.107933081489477	6.62131457472512
102	GE2	IQGAP3	1	1853	0.0539665407447383	6.38639093103547
103	GE2	PIMREG	1	1853	0.0539665407447383	6.09022166814232
104	GE2	KIF14	1	1853	0.0539665407447383	5.81588017643201
105	GE2	HJURP	1	1853	0.0539665407447383	5.77765934989655
106	GE2	KIF18B	1	1853	0.0539665407447383	5.70605422392413
107	GE2	TTK	1	1853	0.0539665407447383	5.33567673532902
108	GE2	KIFC1	1	1853	0.0539665407447383	5.28972754440298
109	GE2	BUB1B	1	1853	0.0539665407447383	5.28803328822755
110	GE2	KIF15	1	1853	0.0539665407447383	5.26627388463078
111	GE2	TMSB15A	1	1853	0.0539665407447383	5.2341977234459
112	GE2	CDCA2	1	1853	0.0539665407447383	5.22071797805668
113	GE2	VTRNA1-2	6	1853	0.32379924446843	5.19221992618838
114	GE2	NDC80	1	1853	0.0539665407447383	5.17316496066299
115	GE2	DLK1	8	1853	0.431732325957906	5.0937508353344
116	GE2	KNL1	1	1853	0.0539665407447383	5.09290847716504
117	GE2	SYCP2	2	1853	0.107933081489477	5.07563151985567
118	GE2	DUSP4	1	1853	0.0539665407447383	5.02064920541011
119	GE2	NCAPH	1	1853	0.0539665407447383	5.01743508356625
120	GE2	TCEAL2	5	1853	0.269832703723691	4.95898110933797
121	GE2	KIF23	1	1853	0.0539665407447383	4.8840611191726
122	GE2	ZNF93	2	1853	0.107933081489477	4.83574810666743
123	GE2	DEPDC1B	1	1853	0.0539665407447383	4.8349957921733
124	GE2	KIF11	1	1853	0.0539665407447383	4.82877682397954
125	GE2	CIP2A	1	1853	0.0539665407447383	4.79648639662115
126	GE2	SGO2	1	1853	0.0539665407447383	4.77908344735634
127	GE2	NCAPG	1	1853	0.0539665407447383	4.76293792275389
128	GE2	PLP1	2	1853	0.107933081489477	4.76179851385799
129	GE2	PADI2	2	1853	0.107933081489477	4.70667023389841
130	GE2	PLK1	1	1853	0.0539665407447383	4.63831727981136
131	GE2	ARHGAP11A	1	1853	0.0539665407447383	4.63440323879647
132	GE2	SPC24	1	1853	0.0539665407447383	4.6310734927528
133	GE2	ZNF253	2	1853	0.107933081489477	4.63093250290722
134	GE2	CDCA5	1	1853	0.0539665407447383	4.53043559739112
135	GE2	DNAJC3-AS1	8	1853	0.431732325957906	4.51844266244205
136	GE2	GTSE1	1	1853	0.0539665407447383	4.45251374299954
137	GE2	DEPDC1	1	1853	0.0539665407447383	4.40430297294411
138	GE2	HMMR	1	1853	0.0539665407447383	4.34912304287352
139	GE2	SOX21	7	1853	0.377765785213168	4.32550706360954
140	GE2	HTR3A	1	1853	0.0539665407447383	4.3023433025051
141	GE2	SAPCD2	1	1853	0.0539665407447383	4.27607578859604
142	GE2	AURKB	1	1853	0.0539665407447383	4.26749321711556
143	GE2	SP8	1	1853	0.0539665407447383	4.26371148141829
144	GE2	BUB1	1	1853	0.0539665407447383	4.2459969316276
145	GE2	CDKN3	1	1853	0.0539665407447383	4.24098
146	GE2	FAM159B	2	1853	0.107933081489477	4.22522476845914
147	GE2	KDELC1	5	1853	0.269832703723691	4.19019761499261
148	GE2	BRIP1	1	1853	0.0539665407447383	4.18986818923331
149	GE2	CDC20	1	1853	0.0539665407447383	4.18584418509457
150	GE2	DLGAP5	1	1853	0.0539665407447383	4.18220895027348
151	GE2	PBK	1	1853	0.0539665407447383	4.15234723975145
152	GE2	MELK	1	1853	0.0539665407447383	4.14597637628436
153	GE2	CCNA2	1	1853	0.0539665407447383	4.1186455785344
154	GE2	SKA3	1	1853	0.0539665407447383	4.10662325347975
155	GE2	SPAG5	1	1853	0.0539665407447383	4.09763389945882
156	GE2	AKAP12	8	1853	0.431732325957906	4.0916
157	GE2	KIF2C	1	1853	0.0539665407447383	4.0845795972402
158	GE2	CHCHD2P9	8	1853	0.431732325957906	4.08449316600865
159	GE2	RAD51AP1	1	1853	0.0539665407447383	4.08334052003204
160	GE2	TROAP	1	1853	0.0539665407447383	4.07115583521575
161	GE2	UBE2C	1	1853	0.0539665407447383	4.07053844247899
162	GE2	CKAP2L	1	1853	0.0539665407447383	3.99083267896147
163	GE2	CCNB2	1	1853	0.0539665407447383	3.95458407198132
164	GE2	CFAP45	1	1853	0.0539665407447383	3.93488124686083
165	GE2	GPC6	8	1853	0.431732325957906	3.91564432781983
166	GE2	BIRC5	1	1853	0.0539665407447383	3.90211836924827
167	GE2	CENPA	1	1853	0.0539665407447383	3.88607865536934
168	GE2	HPN	2	1853	0.107933081489477	3.87322199666028
169	GE2	SLAMF7	1	1853	0.0539665407447383	3.8625950382591
170	GE2	SPC25	1	1853	0.0539665407447383	3.86128084584539
171	GE2	CCNE1	2	1853	0.107933081489477	3.84290974245682
172	GE2	NEK2	1	1853	0.0539665407447383	3.81865251898077
173	GE2	CCNB1	1	1853	0.0539665407447383	3.80005787085136
174	GE2	RBM8B	8	1853	0.431732325957906	3.79916309841281
175	GE2	GEN1	1	1853	0.0539665407447383	3.79840785819086
176	GE2	TCHH	1	1853	0.0539665407447383	3.79817511110513
177	GE2	NUF2	1	1853	0.0539665407447383	3.78885865934613
178	GE2	RRM2	1	1853	0.0539665407447383	3.78085435652385
179	GE2	FAM83D	1	1853	0.0539665407447383	3.77409090596823
180	GE2	AC026401.3	1	1853	0.0539665407447383	3.76007172856391
181	GE2	SEPT3	2	1853	0.107933081489477	3.75647635012789
182	GE2	GINS1	1	1853	0.0539665407447383	3.74773094408409
183	GE2	PCDHB5	7	1853	0.377765785213168	3.74652606631262
184	GE2	KIF4A	1	1853	0.0539665407447383	3.72504208200002
185	GE2	SLITRK6	8	1853	0.431732325957906	3.71629156949958
186	GE2	CENPE	1	1853	0.0539665407447383	3.71396171119314
187	GE2	VWDE	1	1853	0.0539665407447383	3.70517863932514
188	GE2	CDCA8	1	1853	0.0539665407447383	3.69247458291887
189	GE2	ANLN	1	1853	0.0539665407447383	3.67774860872474
190	GE2	CRMP1	1	1853	0.0539665407447383	3.67436129493341
191	GE2	AP002784.2	1	1853	0.0539665407447383	3.67074886201538
192	GE2	VANGL2	7	1853	0.377765785213168	3.66873672323093
193	GE2	NDUFB4P12	1	1853	0.0539665407447383	3.65874339599154
194	GE2	PTTG1	1	1853	0.0539665407447383	3.65471337678875
195	GE2	CCNF	1	1853	0.0539665407447383	3.64475755946436
196	GE2	SKP2	8	1853	0.431732325957906	3.63995876983921
197	GE2	GAS6-AS1	4	1853	0.215866162978953	3.63971770478536
198	GE2	AC131206.1	4	1853	0.215866162978953	3.63433943695911
199	GE2	ABCA12	2	1853	0.107933081489477	3.63144813732495
200	GE2	FANCI	1	1853	0.0539665407447383	3.62639956413663
201	GE3	FAM64A	2	2019	0.0990589400693413	5.95420015672246
202	GE3	HOXB-AS3	1	2019	0.0495294700346706	5.35731005461102
203	GE3	RP11-230G5.2	7	2019	0.346706290242694	5.06002015538127
204	GE3	FYB	5	2019	0.247647350173353	4.82759
205	GE3	RP11-400N13.3	6	2019	0.297176820208024	4.77020504539127
206	GE3	KIAA0101	2	2019	0.0990589400693413	4.65963535242108
207	GE3	KRT17	1	2019	0.0495294700346706	4.55511000775108
208	GE3	NUPR2	12	2019	0.594353640416048	4.54714734942007
209	GE3	IGF2	12	2019	0.594353640416048	4.54343751315874
210	GE3	C1orf105	8	2019	0.396235760277365	4.50816178695049
211	GE3	GTSE1	2	2019	0.0990589400693413	4.45251374299954
212	GE3	SGOL2	2	2019	0.0990589400693413	4.44085359529802
213	GE3	UTP11L	1	2019	0.0495294700346706	4.36452495670436
214	GE3	RP5-908M14.9	2	2019	0.0990589400693413	4.36190886273982
215	GE3	HMMR	2	2019	0.0990589400693413	4.34912304287352
216	GE3	RP5-884M6.1	1	2019	0.0495294700346706	4.34463725894362
217	GE3	CDCA3	2	2019	0.0990589400693413	4.31235146713253
218	GE3	AURKB	2	2019	0.0990589400693413	4.26749321711556
219	GE3	PRKCDBP	11	2019	0.544824170381377	4.24653085690955
220	GE3	CDKN3	2	2019	0.0990589400693413	4.24098
221	GE3	C14orf80	2	2019	0.0990589400693413	4.22176403667011
222	GE3	CDC20	2	2019	0.0990589400693413	4.18584418509457
223	GE3	DLGAP5	2	2019	0.0990589400693413	4.18220895027348
224	GE3	CENPN	2	2019	0.0990589400693413	4.17046750091891
225	GE3	RP11-254I22.3	9	2019	0.445765230312036	4.15721389859184
226	GE3	KRTAP2-3	1	2019	0.0495294700346706	4.12685151992348
227	GE3	CCNA2	2	2019	0.0990589400693413	4.1186455785344
228	GE3	KB-1732A1.1	1	2019	0.0495294700346706	4.11560616214765
229	GE3	KIF2C	1	2019	0.0495294700346706	4.0845795972402
230	GE3	TROAP	2	2019	0.0990589400693413	4.07115583521575
231	GE3	UBE2C	2	2019	0.0990589400693413	4.07053844247899
232	GE3	RP11-841O20.2	6	2019	0.297176820208024	4.02673436785225
233	GE3	CT83	8	2019	0.396235760277365	4.00827185621952
234	GE3	PADI1	11	2019	0.544824170381377	3.99298432835954
235	GE3	CKAP2L	2	2019	0.0990589400693413	3.99083267896147
236	GE3	SERPINB5	3	2019	0.148588410104012	3.96544392022043
237	GE3	CCNB2	2	2019	0.0990589400693413	3.95458407198132
238	GE3	BIRC5	2	2019	0.0990589400693413	3.90211836924827
239	GE3	CENPA	2	2019	0.0990589400693413	3.88607865536934
240	GE3	SPC25	2	2019	0.0990589400693413	3.86128084584539
241	GE3	NEK2	1	2019	0.0495294700346706	3.81865251898077
242	GE3	CCNB1	2	2019	0.0990589400693413	3.80005787085136
243	GE3	C21orf58	2	2019	0.0990589400693413	3.79808
244	GE3	MFSD4	1	2019	0.0495294700346706	3.78973602650335
245	GE3	NUF2	2	2019	0.0990589400693413	3.78885865934613
246	GE3	RRM2	2	2019	0.0990589400693413	3.78085435652385
247	GE3	CST6	12	2019	0.594353640416048	3.75900630050399
248	GE3	KRT5	5	2019	0.247647350173353	3.74239769659304
249	GE3	KIF4A	2	2019	0.0990589400693413	3.72504208200002
250	GE3	HLA-G	11	2019	0.544824170381377	3.72272878503616
251	GE3	CENPE	2	2019	0.0990589400693413	3.71396171119314
252	GE3	CDCA8	2	2019	0.0990589400693413	3.69247458291887
253	GE3	ANLN	2	2019	0.0990589400693413	3.67774860872474
254	GE3	C10orf10	7	2019	0.346706290242694	3.66930877772009
255	GE3	S100A9	1	2019	0.0495294700346706	3.66520115604925
256	GE3	PTTG1	2	2019	0.0990589400693413	3.65471337678875
257	GE3	SHCBP1	2	2019	0.0990589400693413	3.62891520491395
258	GE3	KRT6B	3	2019	0.148588410104012	3.62632923119906
259	GE3	RP6-65G23.3	7	2019	0.346706290242694	3.62453182002747
260	GE3	WBSCR16	1	2019	0.0495294700346706	3.6029543129719
261	GE3	TCAF2	1	2019	0.0495294700346706	3.59809708519387
262	GE3	ASPM	2	2019	0.0990589400693413	3.59622514139899
263	GE3	MAD2L1	2	2019	0.0990589400693413	3.59403286481233
264	GE3	KCP	3	2019	0.148588410104012	3.57251470273294
265	GE3	CEP55	1	2019	0.0495294700346706	3.56545985828001
266	GE3	ADIRF	1	2019	0.0495294700346706	3.55430173818787
267	GE3	FAM58A	1	2019	0.0495294700346706	3.54072767806157
268	GE3	AC009005.2	1	2019	0.0495294700346706	3.49579790632036
269	GE3	TCN1	12	2019	0.594353640416048	3.49553012590155
270	GE3	PRR11	2	2019	0.0990589400693413	3.45448911152961
271	GE3	TK1	2	2019	0.0990589400693413	3.44365716661978
272	GE3	NRN1	8	2019	0.396235760277365	3.42855514311635
273	GE3	NMU	1	2019	0.0495294700346706	3.39820465335216
274	GE3	LY6D	11	2019	0.544824170381377	3.38896049824208
275	GE3	MYBL2	2	2019	0.0990589400693413	3.3884339848186
276	GE3	RP3-512B11.3	1	2019	0.0495294700346706	3.37231773926387
277	GE3	UPK3A	6	2019	0.297176820208024	3.35566273553732
278	GE3	FGF11	4	2019	0.198117880138683	3.3492207061083
279	GE3	PVRL1	4	2019	0.198117880138683	3.34206116094442
280	GE3	MND1	2	2019	0.0990589400693413	3.33612857999386
281	GE3	RP11-350J20.12	8	2019	0.396235760277365	3.31929869335596
282	GE3	MKI67	1	2019	0.0495294700346706	3.31373847178704
283	GE3	TOP2A	2	2019	0.0990589400693413	3.30341206556868
284	GE3	LINC00460	3	2019	0.148588410104012	3.2966519295532
285	GE3	S100A5	2	2019	0.0990589400693413	3.29384217035621
286	GE3	VTCN1	8	2019	0.396235760277365	3.29155003725036
287	GE3	CDK1	2	2019	0.0990589400693413	3.29005343895942
288	GE3	CENPW	2	2019	0.0990589400693413	3.28759669693461
289	GE3	TPX2	2	2019	0.0990589400693413	3.27724034963887
290	GE3	PRC1	2	2019	0.0990589400693413	3.27530409100975
291	GE3	TACC3	2	2019	0.0990589400693413	3.26978366360331
292	GE3	KLK6	11	2019	0.544824170381377	3.26897098634876
293	GE3	KRT16	6	2019	0.297176820208024	3.25406488736157
294	GE3	SQRDL	2	2019	0.0990589400693413	3.25307350821212
295	GE3	PVRL4	11	2019	0.544824170381377	3.24162833968293
296	GE3	ATG9B	2	2019	0.0990589400693413	3.22755281902053
297	GE3	RP11-160O5.1	2	2019	0.0990589400693413	3.18818636544828
298	GE3	AC074117.10	2	2019	0.0990589400693413	3.1734442810755
299	GE3	C2orf82	3	2019	0.148588410104012	3.17316083999691
300	GE3	SPAG4	11	2019	0.544824170381377	3.16525282884038
301	GE4	AC098850.3	3	1400	0.214285714285714	6.6640536347404
302	GE4	AC243960.1	1	1400	0.0714285714285714	5.64780248753775
303	GE4	KCNK17	3	1400	0.214285714285714	5.13649446045292
304	GE4	ERN2	3	1400	0.214285714285714	5.03590946199112
305	GE4	THBS4	7	1400	0.5	4.98020663254492
306	GE4	AL844908.1	6	1400	0.428571428571429	4.96710981000749
307	GE4	GRIN2A	6	1400	0.428571428571429	4.88125537622084
308	GE4	AC103706.1	3	1400	0.214285714285714	4.76458731367024
309	GE4	FCRL2	3	1400	0.214285714285714	4.63840171981741
310	GE4	RIMS1	1	1400	0.0714285714285714	4.23855976540186
311	GE4	CCDC144A	3	1400	0.214285714285714	4.16817771553313
312	GE4	PLA2R1	3	1400	0.214285714285714	4.15027272344761
313	GE4	MMP13	1	1400	0.0714285714285714	4.08918062493651
314	GE4	BPIFB1	4	1400	0.285714285714286	4.0845249726087
315	GE4	ANPEP	7	1400	0.5	3.96682859526914
316	GE4	C16orf54	3	1400	0.214285714285714	3.8679658754623
317	GE4	BRINP1	2	1400	0.142857142857143	3.85626032103739
318	GE4	POLR2J3.1	7	1400	0.5	3.80726399558397
319	GE4	AC092683.1	7	1400	0.5	3.80230975540463
320	GE4	GPR68	1	1400	0.0714285714285714	3.70949565186582
321	GE4	LRP2	3	1400	0.214285714285714	3.65014240019963
322	GE4	HIST2H2BF	3	1400	0.214285714285714	3.62437906910882
323	GE4	LUCAT1	7	1400	0.5	3.62238487832634
324	GE4	MRC2	3	1400	0.214285714285714	3.6056483932246
325	GE4	NPIPB5	3	1400	0.214285714285714	3.59827403442116
326	GE4	PCDHGA10	2	1400	0.142857142857143	3.44494462730664
327	GE4	IRAK3	5	1400	0.357142857142857	3.36686729005442
328	GE4	PTPN22	4	1400	0.285714285714286	3.33061276187446
329	GE4	CACNA1D	3	1400	0.214285714285714	3.31346044565288
330	GE4	SCGB3A1	7	1400	0.5	3.25732062451598
331	GE4	MIR29B2CHG	3	1400	0.214285714285714	3.24946890307363
332	GE4	AL928596.1	3	1400	0.214285714285714	3.18661469136716
333	GE4	ITGB2-AS1	3	1400	0.214285714285714	3.18477754862741
334	GE4	CDC42EP5	4	1400	0.285714285714286	3.0763838455297
335	GE4	AL021368.2	5	1400	0.357142857142857	3.0736616191181
336	GE4	PCP4	6	1400	0.428571428571429	3.02512759013174
337	GE4	EFHD1	7	1400	0.5	2.99406221262958
338	GE4	CMYA5	4	1400	0.285714285714286	2.95819434105015
339	GE4	ITGA1	7	1400	0.5	2.94988253344763
340	GE4	GUCY1A1	5	1400	0.357142857142857	2.93582408547102
341	GE4	MUC5B	7	1400	0.5	2.89160861647267
342	GE4	NHS	5	1400	0.357142857142857	2.8804245788637
343	GE4	CP	7	1400	0.5	2.85399973323187
344	GE4	ALOX15B	1	1400	0.0714285714285714	2.81864440269508
345	GE4	SCN9A	2	1400	0.142857142857143	2.77209339698616
346	GE4	KIAA1324	3	1400	0.214285714285714	2.75297442300313
347	GE4	CDH11	7	1400	0.5	2.7441298982834
348	GE4	P2RY6	5	1400	0.357142857142857	2.70614868173951
349	GE4	COL4A3	3	1400	0.214285714285714	2.70254514715117
350	GE4	CDCA7	3	1400	0.214285714285714	2.70149744064082
351	GE4	NRGN	2	1400	0.142857142857143	2.69868685864525
352	GE4	CHI3L1	6	1400	0.428571428571429	2.6936124867074
353	GE4	GFRA3	3	1400	0.214285714285714	2.68904752547277
354	GE4	SHE	1	1400	0.0714285714285714	2.67755022604441
355	GE4	AC005332.7	3	1400	0.214285714285714	2.66282279497871
356	GE4	PLCG2	3	1400	0.214285714285714	2.64742413333541
357	GE4	AC010642.2	3	1400	0.214285714285714	2.63383848358484
358	GE4	SLC1A7	3	1400	0.214285714285714	2.63321677527832
359	GE4	ENG	5	1400	0.357142857142857	2.62868409052087
360	GE4	FTX	7	1400	0.5	2.61865328157153
361	GE4	TRAF5	4	1400	0.285714285714286	2.61624998051371
362	GE4	RBMS3	3	1400	0.214285714285714	2.61076221444831
363	GE4	IGFBP2	1	1400	0.0714285714285714	2.60860743731983
364	GE4	CYSLTR1	1	1400	0.0714285714285714	2.60760023799168
365	GE4	AC130650.2	3	1400	0.214285714285714	2.58665532796664
366	GE4	SYT12	7	1400	0.5	2.58346483659219
367	GE4	CPLANE1	7	1400	0.5	2.58024884526817
368	GE4	INPP5B	3	1400	0.214285714285714	2.54541611208876
369	GE4	HLF	3	1400	0.214285714285714	2.54223150711009
370	GE4	ELF5	3	1400	0.214285714285714	2.52967270603521
371	GE4	ANK3	3	1400	0.214285714285714	2.5166660533231
372	GE4	CACHD1	1	1400	0.0714285714285714	2.49939778354848
373	GE4	GSDMC	1	1400	0.0714285714285714	2.49505021487421
374	GE4	NRP2	3	1400	0.214285714285714	2.48250725609644
375	GE4	IL1R1	7	1400	0.5	2.46854477693858
376	GE4	HECW2	3	1400	0.214285714285714	2.43229480747904
377	GE4	TENT4A	4	1400	0.285714285714286	2.43115089708678
378	GE4	CDKL2	3	1400	0.214285714285714	2.42459283116381
379	GE4	ZNF385B	2	1400	0.142857142857143	2.41272552311013
380	GE4	GLB1L3	3	1400	0.214285714285714	2.40842475765212
381	GE4	TUT7	7	1400	0.5	2.40054644545129
382	GE4	AC009133.1	3	1400	0.214285714285714	2.39649960465537
383	GE4	CSF1	1	1400	0.0714285714285714	2.39627326337324
384	GE4	DELE1	3	1400	0.214285714285714	2.38887951202435
385	GE4	SAMD12	7	1400	0.5	2.38505092478303
386	GE4	DMBT1	1	1400	0.0714285714285714	2.3780932050393
387	GE4	PEBP4	1	1400	0.0714285714285714	2.35977372310891
388	GE4	AC004951.1	3	1400	0.214285714285714	2.35648
389	GE4	LRRC75A	2	1400	0.142857142857143	2.35573120764659
390	GE4	LGSN	3	1400	0.214285714285714	2.35031717952487
391	GE4	ST3GAL1	3	1400	0.214285714285714	2.34089005397346
392	GE4	DEPP1	3	1400	0.214285714285714	2.33899502208357
393	GE4	ARHGEF38	5	1400	0.357142857142857	2.32866678019013
394	GE4	CEMIP2	1	1400	0.0714285714285714	2.32757185166955
395	GE4	KDR	4	1400	0.285714285714286	2.31423566828282
396	GE4	FAM20A	5	1400	0.357142857142857	2.31034830386383
397	GE4	PTPRG	7	1400	0.5	2.30608426223446
398	GE4	PLTP	7	1400	0.5	2.29861221371704
399	GE4	TENT2	7	1400	0.5	2.27901870790864
400	GE4	TMEM132A	3	1400	0.214285714285714	2.27607790687449
401	GE5	AC027117.2	3	1766	0.169875424688562	4.73707539870567
402	GE5	CES1	1	1766	0.0566251415628539	4.65113620126447
403	GE5	FGG	1	1766	0.0566251415628539	4.43197748688461
404	GE5	SCGB3A2	10	1766	0.566251415628539	3.79473630253731
405	GE5	FEZF1	1	1766	0.0566251415628539	3.69926252328374
406	GE5	SPINK1	10	1766	0.566251415628539	3.64627312611814
407	GE5	TXLNGY	7	1766	0.396375990939977	3.61485966067075
408	GE5	AC108215.1	2	1766	0.113250283125708	3.60738305689202
409	GE5	AP001972.5	4	1766	0.226500566251416	3.36284572801624
410	GE5	AC027117.1	7	1766	0.396375990939977	3.36121329018117
411	GE5	SCGB3A1	2	1766	0.113250283125708	3.25732062451598
412	GE5	FCER1G	1	1766	0.0566251415628539	3.24543669761993
413	GE5	AL162511.1	10	1766	0.566251415628539	3.23962209639888
414	GE5	SPINK5	8	1766	0.453001132502831	3.19552817573718
415	GE5	C4BPA	1	1766	0.0566251415628539	3.15382771889411
416	GE5	VSIG1	5	1766	0.28312570781427	3.13975826677593
417	GE5	AC004556.1	7	1766	0.396375990939977	3.08609827092438
418	GE5	FEZF1-AS1	4	1766	0.226500566251416	3.06637675385425
419	GE5	CACNA2D2	1	1766	0.0566251415628539	3.00383253698612
420	GE5	U62317.5	4	1766	0.226500566251416	2.98242549651118
421	GE5	AL355312.4	5	1766	0.28312570781427	2.95884392907509
422	GE5	ALOX15B	2	1766	0.113250283125708	2.81864440269508
423	GE5	CFB	4	1766	0.226500566251416	2.81418326659643
424	GE5	C5	3	1766	0.169875424688562	2.80451614443322
425	GE5	KCNJ15	2	1766	0.113250283125708	2.79507970542006
426	GE5	AQP4	3	1766	0.169875424688562	2.70962515423949
427	GE5	NRGN	1	1766	0.0566251415628539	2.69868685864525
428	GE5	PPP1R1C	2	1766	0.113250283125708	2.67843309402066
429	GE5	HHLA2	7	1766	0.396375990939977	2.67143415223405
430	GE5	PLA2G10	9	1766	0.509626274065685	2.66331251084079
431	GE5	AL135999.3	2	1766	0.113250283125708	2.66272942283962
432	GE5	ACSM3	6	1766	0.339750849377123	2.65787579883232
433	GE5	GSTA1	6	1766	0.339750849377123	2.65307124010334
434	GE5	SFTPD	3	1766	0.169875424688562	2.61893383064851
435	GE5	FTX	2	1766	0.113250283125708	2.61865328157153
436	GE5	HLA-DOA	2	1766	0.113250283125708	2.60717829612179
437	GE5	ALDH1A1	8	1766	0.453001132502831	2.60598786032176
438	GE5	WFDC21P	5	1766	0.28312570781427	2.58743790101181
439	GE5	AC020978.5	3	1766	0.169875424688562	2.58605106655948
440	GE5	AQP1	1	1766	0.0566251415628539	2.57810596259476
441	GE5	AC244090.1	9	1766	0.509626274065685	2.55716805709608
442	GE5	SNHG9	2	1766	0.113250283125708	2.55343844459087
443	GE5	EIF1AY	7	1766	0.396375990939977	2.50277268335685
444	GE5	SOCS2	1	1766	0.0566251415628539	2.47317192873704
445	GE5	SFTPA1	2	1766	0.113250283125708	2.4338222298362
446	GE5	HABP2	3	1766	0.169875424688562	2.40270212296221
447	GE5	AC009133.1	2	1766	0.113250283125708	2.39649960465537
448	GE5	LRRK2	8	1766	0.453001132502831	2.37401508743281
449	GE5	TUT4	1	1766	0.0566251415628539	2.35042976705785
450	GE5	AC007405.3	5	1766	0.28312570781427	2.34180291971892
451	GE5	HAGLR	1	1766	0.0566251415628539	2.33020328314429
452	GE5	HLA-DOB	2	1766	0.113250283125708	2.31235036103781
453	GE5	SLC4A2	2	1766	0.113250283125708	2.27403110493694
454	GE5	HOXD1	1	1766	0.0566251415628539	2.27253583951177
455	GE5	SFTPA2	3	1766	0.169875424688562	2.26673460547931
456	GE5	STXBP1	1	1766	0.0566251415628539	2.25609712189797
457	GE5	IL37	3	1766	0.169875424688562	2.25057812531222
458	GE5	GGT5	3	1766	0.169875424688562	2.24902972448902
459	GE5	SMIM37	9	1766	0.509626274065685	2.23236043518864
460	GE5	AC092071.1	2	1766	0.113250283125708	2.22124844258067
461	GE5	NELL1	3	1766	0.169875424688562	2.22067592490523
462	GE5	MAPK10	3	1766	0.169875424688562	2.21072291821801
463	GE5	SELENOP	10	1766	0.566251415628539	2.20748134142519
464	GE5	CTSE	1	1766	0.0566251415628539	2.20180489336095
465	GE5	NR4A1	4	1766	0.226500566251416	2.19374653246876
466	GE5	MUC20-OT1	2	1766	0.113250283125708	2.1916731116492
467	GE5	HSD17B6	4	1766	0.226500566251416	2.19064826978795
468	GE5	GOLGA2P7	9	1766	0.509626274065685	2.19025396014354
469	GE5	PSMB10	7	1766	0.396375990939977	2.1860466104779
470	GE5	C1orf116	1	1766	0.0566251415628539	2.18467554096807
471	GE5	MEF2C	1	1766	0.0566251415628539	2.18300749139652
472	GE5	POLR2J3-1	7	1766	0.396375990939977	2.16894205245828
473	GE5	SERPINA1	8	1766	0.453001132502831	2.14425723631002
474	GE5	DNAJC12	7	1766	0.396375990939977	2.13243660225461
475	GE5	MACO1	2	1766	0.113250283125708	2.10814096349235
476	GE5	CRYM	8	1766	0.453001132502831	2.10518533725487
477	GE5	ROS1	1	1766	0.0566251415628539	2.10445255084431
478	GE5	HLA-DQA2	8	1766	0.453001132502831	2.09743955275723
479	GE5	COLCA1	4	1766	0.226500566251416	2.07856458007443
480	GE5	RPS4Y1	7	1766	0.396375990939977	2.07630189766982
481	GE5	TMEM176B	8	1766	0.453001132502831	2.07314274632042
482	GE5	IRX2	2	1766	0.113250283125708	2.06704254775237
483	GE5	SCTR	3	1766	0.169875424688562	2.06567964959688
484	GE5	BMP3	10	1766	0.566251415628539	2.04882252044498
485	GE5	ALDH2	1	1766	0.0566251415628539	2.04706296318304
486	GE5	SUSD2	5	1766	0.28312570781427	2.0433295235969
487	GE5	DLC1	1	1766	0.0566251415628539	2.03784539943046
488	GE5	TMEM176A	7	1766	0.396375990939977	2.03418898188297
489	GE5	TP53I11	2	1766	0.113250283125708	2.0241124335599
490	GE5	C11orf96	5	1766	0.28312570781427	2.01291856063072
491	GE5	ANKRD29	2	1766	0.113250283125708	2.01253077632545
492	GE5	GSTA4	7	1766	0.396375990939977	2.00904680538695
493	GE5	CYP4B1	4	1766	0.226500566251416	1.99747835938658
494	GE5	BX284668.5	7	1766	0.396375990939977	1.99746236744501
495	GE5	ABCA3	7	1766	0.396375990939977	1.99477588702166
496	GE5	NUPR1	6	1766	0.339750849377123	1.99049877131244
497	GE5	RAB5IF	9	1766	0.509626274065685	1.98385077108226
498	GE5	DANCR	3	1766	0.169875424688562	1.97884990646621
499	GE5	RCAN2	2	1766	0.113250283125708	1.97873224321331
500	GE5	MMP15	2	1766	0.113250283125708	1.97610892870538
501	GE6	TMPRSS11B	3	941	0.318809776833156	9.55717571824203
502	GE6	SPRR3	3	941	0.318809776833156	9.10721876041541
503	GE6	S100A7	3	941	0.318809776833156	8.5185063440475
504	GE6	AMTN	4	941	0.425079702444208	7.84349234830098
505	GE6	C10orf99	4	941	0.425079702444208	7.78817280166098
506	GE6	STATH	5	941	0.53134962805526	7.5843764328817
507	GE6	SERPINB4	3	941	0.318809776833156	7.58387782139004
508	GE6	LINC02042	4	941	0.425079702444208	7.31467976151975
509	GE6	SERPINB13	4	941	0.425079702444208	7.27068701093986
510	GE6	LINC00392	4	941	0.425079702444208	7.23111404653523
511	GE6	SPRR1B	3	941	0.318809776833156	7.11014716216366
512	GE6	SERPINB3	4	941	0.425079702444208	7.03909839846187
513	GE6	CLCA4	5	941	0.53134962805526	6.98881745151722
514	GE6	KRT31	5	941	0.53134962805526	6.95460151945229
515	GE6	MMP3	4	941	0.425079702444208	6.90988248681855
516	GE6	SPRR2D	3	941	0.318809776833156	6.84669498312616
517	GE6	SERPINB2	3	941	0.318809776833156	6.81077825566011
518	GE6	RHCG	1	941	0.106269925611052	6.62605293985576
519	GE6	CLCA3P	5	941	0.53134962805526	6.58634128685587
520	GE6	GJB6	3	941	0.318809776833156	6.44339039321935
521	GE6	APOBEC3A	3	941	0.318809776833156	6.43721442367122
522	GE6	TMPRSS11A	5	941	0.53134962805526	6.34434823505033
523	GE6	SPRR2A	5	941	0.53134962805526	6.31061769419845
524	GE6	SPRR2E	2	941	0.212539851222104	6.28261445408178
525	GE6	KRT13	5	941	0.53134962805526	6.06305413385837
526	GE6	DSG3	5	941	0.53134962805526	5.74580808096098
527	GE6	LUM	5	941	0.53134962805526	5.6716882328798
528	GE6	DCN	5	941	0.53134962805526	5.66065167954811
529	GE6	AC036176.3	1	941	0.106269925611052	5.5888796406399
530	GE6	SBSN	1	941	0.106269925611052	5.58716834724422
531	GE6	C12orf54	4	941	0.425079702444208	5.55749573259946
532	GE6	GBP6	2	941	0.212539851222104	5.55578474990419
533	GE6	CSTA	5	941	0.53134962805526	5.55044123166212
534	GE6	ZNF365	1	941	0.106269925611052	5.48058507227715
535	GE6	S100A8	5	941	0.53134962805526	5.47939331841891
536	GE6	HCAR3	5	941	0.53134962805526	5.37691195464998
537	GE6	C5orf66-AS1	4	941	0.425079702444208	5.37530240582429
538	GE6	FST	5	941	0.53134962805526	5.31515660441761
539	GE6	CLCA2	3	941	0.318809776833156	5.31154042442839
540	GE6	S100A12	2	941	0.212539851222104	5.27518361753106
541	GE6	TMPRSS11D	5	941	0.53134962805526	5.19895333214854
542	GE6	SLC22A20P	3	941	0.318809776833156	5.15383952586732
543	GE6	FDCSP	1	941	0.106269925611052	5.12591322758806
544	GE6	DSC3	5	941	0.53134962805526	5.05932662430254
545	GE6	LINC02154	1	941	0.106269925611052	4.98821917307392
546	GE6	LRMP	2	941	0.212539851222104	4.97282188967842
547	GE6	MIR205HG	5	941	0.53134962805526	4.90688969633653
548	GE6	GJB2	4	941	0.425079702444208	4.8603523009419
549	GE6	ALDH3A1	5	941	0.53134962805526	4.85696200441476
550	GE6	FFAR2	2	941	0.212539851222104	4.83494266505087
551	GE6	EDN2	4	941	0.425079702444208	4.78807120643249
552	GE6	FUT6	3	941	0.318809776833156	4.76059087643102
553	GE6	SNAI2	5	941	0.53134962805526	4.75906282567068
554	GE6	TSLP	5	941	0.53134962805526	4.70680567899571
555	GE6	DAPL1	4	941	0.425079702444208	4.68532823493249
556	GE6	AC244153.1	1	941	0.106269925611052	4.68050417786807
557	GE6	PITX1	5	941	0.53134962805526	4.67441389519658
558	GE6	PRKY	5	941	0.53134962805526	4.62753299989173
559	GE6	KRT15	5	941	0.53134962805526	4.59056667266105
560	GE6	KRT17	5	941	0.53134962805526	4.55511000775108
561	GE6	UPK1B	1	941	0.106269925611052	4.52163040092224
562	GE6	VNN2	2	941	0.212539851222104	4.40356605708191
563	GE6	CALML3	5	941	0.53134962805526	4.39524048222526
564	GE6	CYP1A1	2	941	0.212539851222104	4.38809072356035
565	GE6	UGT2B7	2	941	0.212539851222104	4.35575569220044
566	GE6	KRT14	2	941	0.212539851222104	4.34409000187796
567	GE6	VNN1	3	941	0.318809776833156	4.34263402538818
568	GE6	HCAR2	3	941	0.318809776833156	4.33180798657485
569	GE6	ADH1C	5	941	0.53134962805526	4.31593559200127
570	GE6	ZG16B	2	941	0.212539851222104	4.30682558341111
571	GE6	PITX2	4	941	0.425079702444208	4.27842437488063
572	GE6	ARNTL2	3	941	0.318809776833156	4.21867534188308
573	GE6	MMP12	5	941	0.53134962805526	4.17365636933702
574	GE6	KRT23	4	941	0.425079702444208	4.12359075603309
575	GE6	NTS	5	941	0.53134962805526	4.09505035400095
576	GE6	MMP13	5	941	0.53134962805526	4.08918062493651
577	GE6	P2RY1	2	941	0.212539851222104	4.08096901410656
578	GE6	CLDN1	5	941	0.53134962805526	4.04064679226529
579	GE6	SERPINB5	5	941	0.53134962805526	3.96544392022043
580	GE6	RNF39	3	941	0.318809776833156	3.95225573783344
581	GE6	FABP5	5	941	0.53134962805526	3.94261957885294
582	GE6	DHRS9	2	941	0.212539851222104	3.91714763256436
583	GE6	CRYAB	3	941	0.318809776833156	3.90726555141167
584	GE6	WDR72	4	941	0.425079702444208	3.90540482637749
585	GE6	PLAC8	5	941	0.53134962805526	3.89232037885783
586	GE6	TINCR	5	941	0.53134962805526	3.8584886969649
587	GE6	LAYN	4	941	0.425079702444208	3.82594488408939
588	GE6	PRSS27	1	941	0.106269925611052	3.80867602494398
589	GE6	CA2	5	941	0.53134962805526	3.80556004352391
590	GE6	TYMP	5	941	0.53134962805526	3.78187822058527
591	GE6	FAM83D	1	941	0.106269925611052	3.77409090596823
592	GE6	LSP1	4	941	0.425079702444208	3.77106944208235
593	GE6	LPAR6	2	941	0.212539851222104	3.75423449391518
594	GE6	KRT5	5	941	0.53134962805526	3.74239769659304
595	GE6	KDM7A-DT	2	941	0.212539851222104	3.74226
596	GE6	DKK1	4	941	0.425079702444208	3.72533719955631
597	GE6	CLEC2B	5	941	0.53134962805526	3.72334136179798
598	GE6	S100A9	5	941	0.53134962805526	3.66520115604925
599	GE6	PKP1	2	941	0.212539851222104	3.66252027302505
600	GE6	TP63	4	941	0.425079702444208	3.63537462562658
601	GE7	LINC01207	1	1059	0.0944287063267233	6.53113148426902
602	GE7	SGOL1	1	1059	0.0944287063267233	6.1649138021345
603	GE7	FMO3	1	1059	0.0944287063267233	5.68291006018885
604	GE7	HOXB-AS3	5	1059	0.472143531633617	5.35731005461102
605	GE7	RP11-1260E13.1	4	1059	0.377714825306893	5.26946531747295
606	GE7	FAM133A	1	1059	0.0944287063267233	5.21833371044546
607	GE7	FABP7	2	1059	0.188857412653447	4.81922562736163
608	GE7	KIAA0101	1	1059	0.0944287063267233	4.65963535242108
609	GE7	PLK1	1	1059	0.0944287063267233	4.63831727981136
610	GE7	FAM188B	4	1059	0.377714825306893	4.52198502386892
611	GE7	AC093627.10	1	1059	0.0944287063267233	4.5175626202539
612	GE7	HMMR	1	1059	0.0944287063267233	4.34912304287352
613	GE7	CDCA3	1	1059	0.0944287063267233	4.31235146713253
614	GE7	RP11-357H14.17	2	1059	0.188857412653447	4.29630101775561
615	GE7	AURKB	1	1059	0.0944287063267233	4.26749321711556
616	GE7	LINC01436	1	1059	0.0944287063267233	4.24273413080072
617	GE7	CDKN3	1	1059	0.0944287063267233	4.24098
618	GE7	CDC20	1	1059	0.0944287063267233	4.18584418509457
619	GE7	DLGAP5	1	1059	0.0944287063267233	4.18220895027348
620	GE7	FAM134B	2	1059	0.188857412653447	4.15716230971393
621	GE7	PBK	1	1059	0.0944287063267233	4.15234723975145
622	GE7	KRT23	1	1059	0.0944287063267233	4.12359075603309
623	GE7	CCNA2	1	1059	0.0944287063267233	4.1186455785344
624	GE7	SPAG5	1	1059	0.0944287063267233	4.09763389945882
625	GE7	UBE2C	1	1059	0.0944287063267233	4.07053844247899
626	GE7	FOXM1	1	1059	0.0944287063267233	4.06787424712195
627	GE7	POC1A	1	1059	0.0944287063267233	3.98715241160332
628	GE7	CCNB2	1	1059	0.0944287063267233	3.95458407198132
629	GE7	AC159540.1	1	1059	0.0944287063267233	3.92964601314825
630	GE7	BIRC5	1	1059	0.0944287063267233	3.90211836924827
631	GE7	HOXA-AS2	4	1059	0.377714825306893	3.89221178985587
632	GE7	CENPA	1	1059	0.0944287063267233	3.88607865536934
633	GE7	SPC25	1	1059	0.0944287063267233	3.86128084584539
634	GE7	CCNB1	1	1059	0.0944287063267233	3.80005787085136
635	GE7	MFSD4	4	1059	0.377714825306893	3.78973602650335
636	GE7	RRM2	1	1059	0.0944287063267233	3.78085435652385
637	GE7	FCGBP	1	1059	0.0944287063267233	3.76909717006203
638	GE7	HOXB8	4	1059	0.377714825306893	3.75377319195273
639	GE7	KIF4A	1	1059	0.0944287063267233	3.72504208200002
640	GE7	PTPRT	2	1059	0.188857412653447	3.70115569604235
641	GE7	NPB	2	1059	0.188857412653447	3.69865353421911
642	GE7	CDCA8	1	1059	0.0944287063267233	3.69247458291887
643	GE7	CTA-293F17.1	1	1059	0.0944287063267233	3.68038706776122
644	GE7	FAM92A1	4	1059	0.377714825306893	3.67967657593476
645	GE7	ANLN	1	1059	0.0944287063267233	3.67774860872474
646	GE7	S100A9	1	1059	0.0944287063267233	3.66520115604925
647	GE7	PTTG1	1	1059	0.0944287063267233	3.65471337678875
648	GE7	SHCBP1	1	1059	0.0944287063267233	3.62891520491395
649	GE7	ASF1B	1	1059	0.0944287063267233	3.62450726303643
650	GE7	CENPM	1	1059	0.0944287063267233	3.62098820764177
651	GE7	WBSCR16	2	1059	0.188857412653447	3.6029543129719
652	GE7	MAD2L1	1	1059	0.0944287063267233	3.59403286481233
653	GE7	HOTAIRM1	5	1059	0.472143531633617	3.58786078587635
654	GE7	FAM58A	2	1059	0.188857412653447	3.54072767806157
655	GE7	HOXB3	3	1059	0.28328611898017	3.48897349100112
656	GE7	S100A1	1	1059	0.0944287063267233	3.48797764847087
657	GE7	ATP6V1C2	3	1059	0.28328611898017	3.48328327645609
658	GE7	CLSPN	1	1059	0.0944287063267233	3.47914912817224
659	GE7	TK1	1	1059	0.0944287063267233	3.44365716661978
660	GE7	NRN1	1	1059	0.0944287063267233	3.42855514311635
661	GE7	INADL	1	1059	0.0944287063267233	3.41710413951589
662	GE7	AKR1B1	2	1059	0.188857412653447	3.4140686274545
663	GE7	TFPI2	5	1059	0.472143531633617	3.40884675883521
664	GE7	NMU	5	1059	0.472143531633617	3.39820465335216
665	GE7	SOX11	1	1059	0.0944287063267233	3.38272390995659
666	GE7	C1orf106	1	1059	0.0944287063267233	3.37961606817817
667	GE7	MND1	1	1059	0.0944287063267233	3.33612857999386
668	GE7	RPL39L	1	1059	0.0944287063267233	3.33532804921371
669	GE7	FNDC4	3	1059	0.28328611898017	3.32254196512348
670	GE7	MKI67	1	1059	0.0944287063267233	3.31373847178704
671	GE7	TOP2A	1	1059	0.0944287063267233	3.30341206556868
672	GE7	S100A5	4	1059	0.377714825306893	3.29384217035621
673	GE7	CDK1	1	1059	0.0944287063267233	3.29005343895942
674	GE7	CENPW	1	1059	0.0944287063267233	3.28759669693461
675	GE7	TRIP13	1	1059	0.0944287063267233	3.28323562084677
676	GE7	PRC1	1	1059	0.0944287063267233	3.27530409100975
677	GE7	TACC3	1	1059	0.0944287063267233	3.26978366360331
678	GE7	CCDC109B	4	1059	0.377714825306893	3.25519748344364
679	GE7	SLC35G2	2	1059	0.188857412653447	3.24757269084844
680	GE7	PVRL4	1	1059	0.0944287063267233	3.24162833968293
681	GE7	SLC6A3	4	1059	0.377714825306893	3.23647168424269
682	GE7	C8orf4	6	1059	0.56657223796034	3.21759165984211
683	GE7	CENPK	1	1059	0.0944287063267233	3.19334044805007
684	GE7	SKAP1	3	1059	0.28328611898017	3.18062501585401
685	GE7	RP11-44F21.5	2	1059	0.188857412653447	3.1770959404085
686	GE7	HOXB6	4	1059	0.377714825306893	3.15313808104954
687	GE7	ZC3H11A	1	1059	0.0944287063267233	3.1368032219937
688	GE7	HOXB4	2	1059	0.188857412653447	3.1229866614398
689	GE7	CENPF	1	1059	0.0944287063267233	3.12121360161482
690	GE7	HN1L	2	1059	0.188857412653447	3.10624699253207
691	GE7	NUSAP1	1	1059	0.0944287063267233	3.10481682330694
692	GE7	ICAM2	2	1059	0.188857412653447	3.08971353057385
693	GE7	TYMS	1	1059	0.0944287063267233	3.08935105806134
694	GE7	FAM134A	3	1059	0.28328611898017	3.07686389101654
695	GE7	HOXB2	5	1059	0.472143531633617	3.07410565247028
696	GE7	ARPC1B	5	1059	0.472143531633617	3.06869607706839
697	GE7	BMP4	1	1059	0.0944287063267233	3.05801165687523
698	GE7	MCM7	1	1059	0.0944287063267233	3.05764467828501
699	GE7	TSHZ2	1	1059	0.0944287063267233	3.0569946698796
700	GE7	C7orf49	2	1059	0.188857412653447	3.05085776452341
701	GE8	GPT	2	1200	0.166666666666667	5.9220896364908
702	GE8	HSPA14.1	1	1200	0.0833333333333333	5.91622991494537
703	GE8	MMP23B	1	1200	0.0833333333333333	5.82992556455586
704	GE8	AC022613.1	1	1200	0.0833333333333333	5.73166138282706
705	GE8	PRSS3	3	1200	0.25	5.62098176624851
706	GE8	LINC02577	2	1200	0.166666666666667	5.57197455826363
707	GE8	AC245595.1	6	1200	0.5	5.44394659420296
708	GE8	CXCL9	1	1200	0.0833333333333333	4.96851706085279
709	GE8	TEN1	1	1200	0.0833333333333333	4.84117367400736
710	GE8	FAM50B	1	1200	0.0833333333333333	4.74925333835268
711	GE8	CACNA2D1	1	1200	0.0833333333333333	4.67338703232477
712	GE8	AC092803.2	1	1200	0.0833333333333333	4.46225585953907
713	GE8	RETREG1	1	1200	0.0833333333333333	4.33274293262022
714	GE8	TPM2	6	1200	0.5	4.15235999187998
715	GE8	BARX1	3	1200	0.25	3.83757122246671
716	GE8	POLR2J3.1	6	1200	0.5	3.80726399558397
717	GE8	UCHL1	6	1200	0.5	3.76694432138288
718	GE8	AL133453.1	6	1200	0.5	3.74527612632667
719	GE8	OXCT1	1	1200	0.0833333333333333	3.74498693255934
720	GE8	NRCAM	2	1200	0.166666666666667	3.69722686365862
721	GE8	AOC1	1	1200	0.0833333333333333	3.62883451625005
722	GE8	AKR1B10	2	1200	0.166666666666667	3.57118044027619
723	GE8	SCG5	1	1200	0.0833333333333333	3.5649885917111
724	GE8	CLGN	1	1200	0.0833333333333333	3.52099204206853
725	GE8	ANO1	1	1200	0.0833333333333333	3.48810584483985
726	GE8	MYEOV	1	1200	0.0833333333333333	3.48776208692766
727	GE8	MELTF	6	1200	0.5	3.47999902696929
728	GE8	SLC38A5	4	1200	0.333333333333333	3.4714939079377
729	GE8	FKBP10	2	1200	0.166666666666667	3.42392148119725
730	GE8	DEFB1	3	1200	0.25	3.41257279870835
731	GE8	GBP1	6	1200	0.5	3.33270923388586
732	GE8	PSIP1	1	1200	0.0833333333333333	3.32086492008684
733	GE8	LINC02001	1	1200	0.0833333333333333	3.29335261393263
734	GE8	TNFRSF25	1	1200	0.0833333333333333	3.27651051483759
735	GE8	KLK6	4	1200	0.333333333333333	3.26897098634876
736	GE8	TUSC1	1	1200	0.0833333333333333	3.23553335483315
737	GE8	MLLT11	2	1200	0.166666666666667	3.22822957137255
738	GE8	CMBL	1	1200	0.0833333333333333	3.13204232060518
739	GE8	FUOM	1	1200	0.0833333333333333	3.09034746685059
740	GE8	CTHRC1	6	1200	0.5	3.01151452142777
741	GE8	EXOSC3	1	1200	0.0833333333333333	2.98701950022237
742	GE8	MMP7	5	1200	0.416666666666667	2.95666524836164
743	GE8	LYPD1	5	1200	0.416666666666667	2.95246242871948
744	GE8	CCL28	1	1200	0.0833333333333333	2.92500295384426
745	GE8	ILF3-DT	1	1200	0.0833333333333333	2.90290216115507
746	GE8	FN1	5	1200	0.416666666666667	2.85988152529416
747	GE8	C4BPB	2	1200	0.166666666666667	2.85821583163448
748	GE8	SLC7A11	3	1200	0.25	2.85293736147788
749	GE8	PLIN2	1	1200	0.0833333333333333	2.84974740622627
750	GE8	RHOF	6	1200	0.5	2.83466342302763
751	GE8	CCDC88A	2	1200	0.166666666666667	2.82377774160869
752	GE8	CSRP2	1	1200	0.0833333333333333	2.80817505953788
753	GE8	CYP24A1	5	1200	0.416666666666667	2.7484478647068
754	GE8	SLC16A1	2	1200	0.166666666666667	2.73029552691117
755	GE8	STOML2	1	1200	0.0833333333333333	2.72665212165345
756	GE8	P2RY6	1	1200	0.0833333333333333	2.70614868173951
757	GE8	GPX2	6	1200	0.5	2.70450793751353
758	GE8	AC118549.1	2	1200	0.166666666666667	2.68588399052357
759	GE8	CYREN	5	1200	0.416666666666667	2.6761422250328
760	GE8	ASRGL1	1	1200	0.0833333333333333	2.66170897583897
761	GE8	EIF4EBP1	1	1200	0.0833333333333333	2.66021512963294
762	GE8	HSD17B1	3	1200	0.25	2.65719867364119
763	GE8	AC023157.3	1	1200	0.0833333333333333	2.63974932540651
764	GE8	AC010642.2	3	1200	0.25	2.63383848358484
765	GE8	TXNRD1	6	1200	0.5	2.63072716316091
766	GE8	UBE2S	6	1200	0.5	2.59448070623169
767	GE8	MDFIC	1	1200	0.0833333333333333	2.58470681302955
768	GE8	ACYP1	1	1200	0.0833333333333333	2.58006333854294
769	GE8	RAB30-AS1	1	1200	0.0833333333333333	2.57203135493303
770	GE8	CIB2	1	1200	0.0833333333333333	2.56028345557343
771	GE8	FBH1	1	1200	0.0833333333333333	2.55771292046445
772	GE8	TRAPPC2B	4	1200	0.333333333333333	2.55654249686731
773	GE8	AKR1C3	6	1200	0.5	2.54753239265205
774	GE8	DCTN3	1	1200	0.0833333333333333	2.54402332061532
775	GE8	PLCB1	1	1200	0.0833333333333333	2.52671680228277
776	GE8	GCLC	1	1200	0.0833333333333333	2.52640434913786
777	GE8	EMC9	1	1200	0.0833333333333333	2.5157946740569
778	GE8	IGLC2	1	1200	0.0833333333333333	2.51540262062332
779	GE8	NAMPT	3	1200	0.25	2.4845218969014
780	GE8	AHNAK2	5	1200	0.416666666666667	2.48267064483387
781	GE8	NRP2	5	1200	0.416666666666667	2.48250725609644
782	GE8	MCUB	3	1200	0.25	2.47491015348588
783	GE8	HLTF	6	1200	0.5	2.46709526231152
784	GE8	CFD	1	1200	0.0833333333333333	2.44198575382477
785	GE8	COTL1	1	1200	0.0833333333333333	2.4312076325748
786	GE8	EPHB2	5	1200	0.416666666666667	2.42507594880349
787	GE8	AC058791.1	2	1200	0.166666666666667	2.38973357983963
788	GE8	CALD1	6	1200	0.5	2.35553818888299
789	GE8	TUT4	1	1200	0.0833333333333333	2.35042976705785
790	GE8	CEMIP2	6	1200	0.5	2.32757185166955
791	GE8	KDR	5	1200	0.416666666666667	2.31423566828282
792	GE8	TAP1	1	1200	0.0833333333333333	2.31333211193129
793	GE8	PLTP	5	1200	0.416666666666667	2.29861221371704
794	GE8	BAG1	1	1200	0.0833333333333333	2.29328948375217
795	GE8	IGF2BP2	5	1200	0.416666666666667	2.29122106945424
796	GE8	LY6K	6	1200	0.5	2.28595903057833
797	GE8	TMEM132A	1	1200	0.0833333333333333	2.27607790687449
798	GE8	AC245297.3	6	1200	0.5	2.27484724173158
799	GE8	SRGAP1	2	1200	0.166666666666667	2.27213600915093
800	GE8	IFI44L	4	1200	0.333333333333333	2.27154293514793
801	GE9	INSL4	1	1400	0.0714285714285714	12.2516975276675
802	GE9	C4orf45	1	1400	0.0714285714285714	10.6133359814611
803	GE9	FZD10-AS1	1	1400	0.0714285714285714	10.4209900340335
804	GE9	CPS1	1	1400	0.0714285714285714	10.4125840616308
805	GE9	RSPO3	1	1400	0.0714285714285714	10.254793652374
806	GE9	NOS1	1	1400	0.0714285714285714	9.69198022683918
807	GE9	IGLV1-44	1	1400	0.0714285714285714	9.14716696704886
808	GE9	MUC5AC	1	1400	0.0714285714285714	8.93927391438317
809	GE9	FGA	1	1400	0.0714285714285714	8.93038765916274
810	GE9	PAH	1	1400	0.0714285714285714	8.7765864243989
811	GE9	NTNG1	1	1400	0.0714285714285714	8.77365007852221
812	GE9	IGKV1-5	1	1400	0.0714285714285714	8.74037871115863
813	GE9	CYP2T1P	1	1400	0.0714285714285714	8.71378113832695
814	GE9	OPCML	1	1400	0.0714285714285714	8.57765802211442
815	GE9	LINC01468	1	1400	0.0714285714285714	8.49028968295766
816	GE9	FGB	1	1400	0.0714285714285714	8.39339540029679
817	GE9	AKR1C2	1	1400	0.0714285714285714	7.98440163125896
818	GE9	CLDN5	1	1400	0.0714285714285714	7.97196611404695
819	GE9	TM4SF4	1	1400	0.0714285714285714	7.79179672902658
820	GE9	GKN2	3	1400	0.214285714285714	7.67759653255931
821	GE9	KRT81	1	1400	0.0714285714285714	7.15231843254404
822	GE9	CLDN18	3	1400	0.214285714285714	6.96070334738759
823	GE9	VGLL3	1	1400	0.0714285714285714	6.87763553592146
824	GE9	JAKMIP2	1	1400	0.0714285714285714	6.63968630213494
825	GE9	FAM83A-AS1	1	1400	0.0714285714285714	6.61804551707476
826	GE9	IGHM	1	1400	0.0714285714285714	6.50640072335312
827	GE9	CSGALNACT1	1	1400	0.0714285714285714	6.39379380409486
828	GE9	OLFML3	2	1400	0.142857142857143	6.37691611184922
829	GE9	HP	1	1400	0.0714285714285714	6.34308908685088
830	GE9	WDR86-AS1	1	1400	0.0714285714285714	6.19439945611216
831	GE9	AC079062.1	1	1400	0.0714285714285714	6.15636655706723
832	GE9	HAL	1	1400	0.0714285714285714	6.13766135724239
833	GE9	PGR	1	1400	0.0714285714285714	6.13497774864607
834	GE9	COL15A1	1	1400	0.0714285714285714	6.09951847718512
835	GE9	GRAMD1B	1	1400	0.0714285714285714	6.09841152331292
836	GE9	MDGA1	1	1400	0.0714285714285714	5.93372232274135
837	GE9	TFF1	1	1400	0.0714285714285714	5.93249452512562
838	GE9	BRDT	1	1400	0.0714285714285714	5.89290892303414
839	GE9	CHI3L2	1	1400	0.0714285714285714	5.87009333340363
840	GE9	MUC13	1	1400	0.0714285714285714	5.83545530076954
841	GE9	FAM177B	1	1400	0.0714285714285714	5.79521300582028
842	GE9	LHX9	1	1400	0.0714285714285714	5.66417141632015
843	GE9	KCND1	1	1400	0.0714285714285714	5.62264744460509
844	GE9	FCGR3B	1	1400	0.0714285714285714	5.58356206793804
845	GE9	LRRN4	1	1400	0.0714285714285714	5.57810714169407
846	GE9	RXRG	1	1400	0.0714285714285714	5.44344846343999
847	GE9	CLDN6	2	1400	0.142857142857143	5.43418753981253
848	GE9	LRRC25	1	1400	0.0714285714285714	5.39747707435532
849	GE9	TNS4	1	1400	0.0714285714285714	5.29240010419741
850	GE9	BZW1P2	1	1400	0.0714285714285714	5.13418592399696
851	GE9	OLR1	4	1400	0.285714285714286	5.13326616933206
852	GE9	MAGEA1	1	1400	0.0714285714285714	5.10548215866097
853	GE9	CPNE5	1	1400	0.0714285714285714	5.07536063840646
854	GE9	BCAS1	1	1400	0.0714285714285714	5.04433763287202
855	GE9	CD207	1	1400	0.0714285714285714	5.03558391959612
856	GE9	DUSP4	1	1400	0.0714285714285714	5.02064920541011
857	GE9	AGER	3	1400	0.214285714285714	4.98655154498334
858	GE9	FURIN	1	1400	0.0714285714285714	4.92862832495886
859	GE9	CYP4F11	1	1400	0.0714285714285714	4.92775114488133
860	GE9	LOXL4	1	1400	0.0714285714285714	4.8926690575221
861	GE9	CD93	1	1400	0.0714285714285714	4.84727359079752
862	GE9	C9orf24	1	1400	0.0714285714285714	4.82081381735241
863	GE9	IGHA2	2	1400	0.142857142857143	4.8078900118075
864	GE9	CCL3L3	4	1400	0.285714285714286	4.8046311466292
865	GE9	CD1C	1	1400	0.0714285714285714	4.75483920406157
866	GE9	CASC15	1	1400	0.0714285714285714	4.75346867249869
867	GE9	IL1B	4	1400	0.285714285714286	4.75152188839153
868	GE9	PIP	1	1400	0.0714285714285714	4.7481590625222
869	GE9	BPIFA2	1	1400	0.0714285714285714	4.73665807623159
870	GE9	FTH1P7	1	1400	0.0714285714285714	4.71842959862642
871	GE9	CLEC5A	1	1400	0.0714285714285714	4.7174848604757
872	GE9	PAX7	2	1400	0.142857142857143	4.68523096598472
873	GE9	NOS3	1	1400	0.0714285714285714	4.68115465467084
874	GE9	STAB1	1	1400	0.0714285714285714	4.66450305195413
875	GE9	AC007318.1	1	1400	0.0714285714285714	4.64019949700868
876	GE9	SYT13	1	1400	0.0714285714285714	4.62131896945151
877	GE9	CCND2	4	1400	0.285714285714286	4.61106586675774
878	GE9	MAP1LC3B2	1	1400	0.0714285714285714	4.58523429282258
879	GE9	SLC16A14	1	1400	0.0714285714285714	4.53543685854036
880	GE9	NLRP3	1	1400	0.0714285714285714	4.53347417180757
881	GE9	UPK1B	1	1400	0.0714285714285714	4.52163040092224
882	GE9	STAMBPL1	1	1400	0.0714285714285714	4.5185959096741
883	GE9	MCEMP1	3	1400	0.214285714285714	4.47236109354897
884	GE9	CCL18	4	1400	0.285714285714286	4.46479838444044
885	GE9	F13A1	2	1400	0.142857142857143	4.45798241336229
886	GE9	FOSL1	1	1400	0.0714285714285714	4.45682065660581
887	GE9	NPW	1	1400	0.0714285714285714	4.44513260512501
888	GE9	FGG	1	1400	0.0714285714285714	4.43197748688461
889	GE9	CCL4L2	4	1400	0.285714285714286	4.42515540908185
890	GE9	LPL	2	1400	0.142857142857143	4.40662328240388
891	GE9	GRASP	1	1400	0.0714285714285714	4.40060478723266
892	GE9	RETN	1	1400	0.0714285714285714	4.40006513726152
893	GE9	YWHAZP3	1	1400	0.0714285714285714	4.36226556445037
894	GE9	VNN1	1	1400	0.0714285714285714	4.34263402538818
895	GE9	THSD7A	1	1400	0.0714285714285714	4.33021720194195
896	GE9	FCGR2B	2	1400	0.142857142857143	4.32798736656166
897	GE9	SLC1A1	2	1400	0.142857142857143	4.32723991774428
898	GE9	MRC1	5	1400	0.357142857142857	4.27930126282234
899	GE9	PLEK	4	1400	0.285714285714286	4.27643012557902
900	GE9	CCL17	1	1400	0.0714285714285714	4.2577
901	GE10	RALYL	2	400	0.5	12.7398025774043
902	GE10	PTH2	1	400	0.25	12.0285076200824
903	GE10	LINC02009	2	400	0.5	9.81480423767052
904	GE10	ASCL1	2	400	0.5	9.08006599884834
905	GE10	MAGEA3	2	400	0.5	9.04173108507776
906	GE10	AL445228.2	2	400	0.5	8.02931706410424
907	GE10	LINC02076	2	400	0.5	7.98325822543804
908	GE10	AL359504.2	1	400	0.25	7.90939310035774
909	GE10	AC016575.1	1	400	0.25	7.90422220711828
910	GE10	GDNF	2	400	0.5	7.56293701896901
911	GE10	KLK1	2	400	0.5	7.52029299913143
912	GE10	CEL	2	400	0.5	7.38252188930323
913	GE10	SLC47A2	1	400	0.25	7.13088073493377
914	GE10	AC145285.6	1	400	0.25	7.07900100342449
915	GE10	AC005332.1	2	400	0.5	6.70713359490157
916	GE10	AL138885.3	2	400	0.5	6.55250316637938
917	GE10	CSAG1	2	400	0.5	6.45554386071779
918	GE10	AC233280.1	2	400	0.5	6.20381341693805
919	GE10	CRABP1	2	400	0.5	6.19951017769024
920	GE10	RAB3B	2	400	0.5	6.17326055629249
921	GE10	IGFBPL1	1	400	0.25	6.14110605286702
922	GE10	KRBOX1	1	400	0.25	6.13797495114059
923	GE10	KIF19	1	400	0.25	6.11885483709258
924	GE10	AC010331.1	2	400	0.5	6.08901633231465
925	GE10	AC017083.1	2	400	0.5	6.08888631674512
926	GE10	AC110769.2	1	400	0.25	6.00251247728621
927	GE10	HSPA14.1	2	400	0.5	5.91622991494537
928	GE10	AP001437.1	2	400	0.5	5.91235501294679
929	GE10	AC132192.2	2	400	0.5	5.82458722209106
930	GE10	NFYC-AS1	2	400	0.5	5.7811439815091
931	GE10	AC022613.1	2	400	0.5	5.73166138282706
932	GE10	AL356512.1	2	400	0.5	5.72340328272719
933	GE10	AC092171.3	2	400	0.5	5.65642225937225
934	GE10	NEB	2	400	0.5	5.6260427805666
935	GE10	ANK2	1	400	0.25	5.55292130630674
936	GE10	SSC5D	2	400	0.5	5.52605390548792
937	GE10	TCERG1L-AS1	1	400	0.25	5.49363013596466
938	GE10	PPARGC1A	2	400	0.5	5.48880191399186
939	GE10	AC069544.1	2	400	0.5	5.48307904366175
940	GE10	JAM3	1	400	0.25	5.43740899187815
941	GE10	LENG8-AS1	2	400	0.5	5.39435120318948
942	GE10	AC099778.1	2	400	0.5	5.35797627484306
943	GE10	AC010491.1	1	400	0.25	5.34695283932536
944	GE10	AC093635.1	1	400	0.25	5.18739741839191
945	GE10	AC024257.3	2	400	0.5	5.16999776433885
946	GE10	FAM171B	2	400	0.5	5.09530846162454
947	GE10	AL031963.3	2	400	0.5	4.95591929055385
948	GE10	CAPN10-DT	2	400	0.5	4.92221409339319
949	GE10	EPHA7	2	400	0.5	4.86040186458776
950	GE10	AJM1	2	400	0.5	4.85725875751218
951	GE10	TEN1	2	400	0.5	4.84117367400736
952	GE10	ZNF436-AS1	2	400	0.5	4.82739007786303
953	GE10	AC026412.3	1	400	0.25	4.76363660028553
954	GE10	FAM50B	2	400	0.5	4.74925333835268
955	GE10	CACNA2D1	2	400	0.5	4.67338703232477
956	GE10	AL031058.1	2	400	0.5	4.62349145025801
957	GE10	FGL1	2	400	0.5	4.59294268861741
958	GE10	TCTE3	2	400	0.5	4.55770641092582
959	GE10	C2CD4B	2	400	0.5	4.50591463648183
960	GE10	AC092803.2	2	400	0.5	4.46225585953907
961	GE10	ZNF667	1	400	0.25	4.42172294981736
962	GE10	ACSS3	1	400	0.25	4.42083045146697
963	GE10	CALML3	2	400	0.5	4.39524048222526
964	GE10	STAM-AS1	2	400	0.5	4.38632177448535
965	GE10	AL627171.1	1	400	0.25	4.37545060513975
966	GE10	NRL	1	400	0.25	4.36382470251826
967	GE10	RETREG1	2	400	0.5	4.33274293262022
968	GE10	AC008741.2	2	400	0.5	4.29915967692588
969	GE10	CNTNAP2	2	400	0.5	4.25922705429213
970	GE10	KSR2	2	400	0.5	4.2227902429151
971	GE10	LINC01089	2	400	0.5	4.18496075031795
972	GE10	ALDH1A2	2	400	0.5	4.1709917222341
973	GE10	SCGB2A1	2	400	0.5	4.11366935896983
974	GE10	AL391422.3	2	400	0.5	4.09114701353629
975	GE10	ZNF667-AS1	2	400	0.5	4.07146962449505
976	GE10	AC012640.2	1	400	0.25	4.07015340603499
977	GE10	AC087239.1	2	400	0.5	4.06265489663503
978	GE10	HES6	2	400	0.5	4.05532106657393
979	GE10	BTBD19	1	400	0.25	4.01867365666813
980	GE10	AC006333.2	2	400	0.5	4.01801826777128
981	GE10	CCDC28B	2	400	0.5	4.01578644977769
982	GE10	AC091271.1	2	400	0.5	3.95937151002653
983	GE10	ZIC2	2	400	0.5	3.92386625400033
984	GE10	CRYAB	2	400	0.5	3.90726555141167
985	GE10	EID2B	1	400	0.25	3.83828398293521
986	GE10	MAPT	2	400	0.5	3.82269200089661
987	GE10	POLR2J3.1	2	400	0.5	3.80726399558397
988	GE10	ZEB1-AS1	1	400	0.25	3.77846351798045
989	GE10	AC025181.2	2	400	0.5	3.76947889388495
990	GE10	OXCT1	2	400	0.5	3.74498693255934
991	GE10	AC139530.1	2	400	0.5	3.74052027319412
992	GE10	AP004609.3	2	400	0.5	3.71651975261704
993	GE10	TMEM47	2	400	0.5	3.71624382299824
994	GE10	LIFR-AS1	1	400	0.25	3.70837341651188
995	GE10	NRCAM	1	400	0.25	3.69722686365862
996	GE10	AC078846.1	2	400	0.5	3.65401076044528
997	GE10	NR0B2	1	400	0.25	3.56925015587548
998	GE10	SCG5	2	400	0.5	3.5649885917111
999	GE10	KIF1A	2	400	0.5	3.52127897466541
1000	GE10	CLGN	2	400	0.5	3.52099204206853
1001	GE11	ZMYND10	1	1068	0.0936329588014981	6.26807111940351
1002	GE11	CFAP126	2	1068	0.187265917602996	5.94425941077502
1003	GE11	SPEF1	1	1068	0.0936329588014981	5.93109401289916
1004	GE11	FAM183A	2	1068	0.187265917602996	5.65485948878934
1005	GE11	C5orf49	2	1068	0.187265917602996	5.51791826178249
1006	GE11	CFAP53	1	1068	0.0936329588014981	5.39026831185391
1007	GE11	ARMC3	2	1068	0.187265917602996	5.02861887885364
1008	GE11	C9orf24	2	1068	0.187265917602996	4.82081381735241
1009	GE11	RSPH1	2	1068	0.187265917602996	4.73624652593229
1010	GE11	C7orf57	2	1068	0.187265917602996	4.58816322302871
1011	GE11	SPAG6	2	1068	0.187265917602996	4.55166356143566
1012	GE11	CFAP70	1	1068	0.0936329588014981	4.48829169313864
1013	GE11	LRRIQ1	2	1068	0.187265917602996	4.46931928950072
1014	GE11	AC007906.2	2	1068	0.187265917602996	4.45194113128809
1015	GE11	MAPK15	2	1068	0.187265917602996	4.44613780746385
1016	GE11	BBOF1	2	1068	0.187265917602996	4.36095718803366
1017	GE11	TNXB	5	1068	0.468164794007491	4.3089066171342
1018	GE11	FOXJ1	2	1068	0.187265917602996	4.04669602575274
1019	GE11	PPIL6	2	1068	0.187265917602996	4.02438242468557
1020	GE11	KCNN3	2	1068	0.187265917602996	3.96995431707827
1021	GE11	CFAP45	2	1068	0.187265917602996	3.93488124686083
1022	GE11	CAPS	2	1068	0.187265917602996	3.91367681443479
1023	GE11	FAM229B	1	1068	0.0936329588014981	3.89648145879171
1024	GE11	AL683813.1	3	1068	0.280898876404494	3.84788057892999
1025	GE11	FAM227A	2	1068	0.187265917602996	3.7399778870983
1026	GE11	EFHC1	2	1068	0.187265917602996	3.62341591092117
1027	GE11	MMP24	3	1068	0.280898876404494	3.60941348159087
1028	GE11	AC108215.1	5	1068	0.468164794007491	3.60738305689202
1029	GE11	IQCN	2	1068	0.187265917602996	3.59883
1030	GE11	FABP3	2	1068	0.187265917602996	3.55560270160618
1031	GE11	HIF3A	1	1068	0.0936329588014981	3.55009442449599
1032	GE11	AC104695.4	1	1068	0.0936329588014981	3.53142226367758
1033	GE11	METTL27	2	1068	0.187265917602996	3.53016779641798
1034	GE11	ALKAL1	5	1068	0.468164794007491	3.52664046461754
1035	GE11	AL034417.3	5	1068	0.468164794007491	3.45425525119488
1036	GE11	PIFO	2	1068	0.187265917602996	3.44438043197496
1037	GE11	RRN3P3	2	1068	0.187265917602996	3.42191785407041
1038	GE11	AP000347.1	1	1068	0.0936329588014981	3.36423628974202
1039	GE11	AC115618.3	4	1068	0.374531835205993	3.35168789450421
1040	GE11	GEM	5	1068	0.468164794007491	3.31812857847363
1041	GE11	ACTA2	2	1068	0.187265917602996	3.31201255984518
1042	GE11	DNALI1	2	1068	0.187265917602996	3.30870023575662
1043	GE11	RP1	5	1068	0.468164794007491	3.30297843147894
1044	GE11	SCGB3A1	1	1068	0.0936329588014981	3.25732062451598
1045	GE11	PGC	1	1068	0.0936329588014981	3.24365985801031
1046	GE11	AL928596.1	3	1068	0.280898876404494	3.18661469136716
1047	GE11	PDLIM3	6	1068	0.561797752808989	3.16947071125549
1048	GE11	ADRB1	2	1068	0.187265917602996	3.07983983410926
1049	GE11	UBE2Q2P2	2	1068	0.187265917602996	3.03595714520181
1050	GE11	TPPP3	3	1068	0.280898876404494	3.02833156301342
1051	GE11	SNHG25	6	1068	0.561797752808989	3.01569112385272
1052	GE11	C12orf75	2	1068	0.187265917602996	3.00859902177381
1053	GE11	PXDN	1	1068	0.0936329588014981	2.99185667213497
1054	GE11	AHSA2P	2	1068	0.187265917602996	2.98796290399632
1055	GE11	AC005736.1	4	1068	0.374531835205993	2.93863147635085
1056	GE11	AC008105.2	3	1068	0.280898876404494	2.91200586374332
1057	GE11	RCAN1	2	1068	0.187265917602996	2.85947940863641
1058	GE11	SYCE1L	3	1068	0.280898876404494	2.84803214125351
1059	GE11	PAQR8	2	1068	0.187265917602996	2.84386664157173
1060	GE11	SMCR5	3	1068	0.280898876404494	2.83686985862344
1061	GE11	CTGF	3	1068	0.280898876404494	2.81889832059373
1062	GE11	ALOX15B	5	1068	0.468164794007491	2.81864440269508
1063	GE11	HSPG2	5	1068	0.468164794007491	2.81182458631213
1064	GE11	NMT2	2	1068	0.187265917602996	2.79959088670637
1065	GE11	COL9A2	5	1068	0.468164794007491	2.78608548270829
1066	GE11	MST1P2	2	1068	0.187265917602996	2.76781271843497
1067	GE11	TNS1	1	1068	0.0936329588014981	2.73758844704453
1068	GE11	PLEKHO1	2	1068	0.187265917602996	2.72924860870447
1069	GE11	ARC	3	1068	0.280898876404494	2.64836547123345
1070	GE11	AC122718.1	5	1068	0.468164794007491	2.63635711333672
1071	GE11	CBR3-AS1	5	1068	0.468164794007491	2.61712109865553
1072	GE11	SPAG1	2	1068	0.187265917602996	2.61216762283567
1073	GE11	GPC3	5	1068	0.468164794007491	2.61181765982907
1074	GE11	CTXN1	1	1068	0.0936329588014981	2.60344996433211
1075	GE11	RPGR	5	1068	0.468164794007491	2.59870728599819
1076	GE11	LIPE-AS1	1	1068	0.0936329588014981	2.59227055677783
1077	GE11	IYD	2	1068	0.187265917602996	2.57376295918512
1078	GE11	KLK10	1	1068	0.0936329588014981	2.55706746759307
1079	GE11	SNHG9	5	1068	0.468164794007491	2.55343844459087
1080	GE11	RF00100-4	5	1068	0.468164794007491	2.54849633468442
1081	GE11	DTNA	2	1068	0.187265917602996	2.54514675247738
1082	GE11	TENT4B	3	1068	0.280898876404494	2.52436181785267
1083	GE11	SBK1	1	1068	0.0936329588014981	2.50334398694392
1084	GE11	AC010503.4	2	1068	0.187265917602996	2.4876342958152
1085	GE11	AL121944.1	1	1068	0.0936329588014981	2.48641482610305
1086	GE11	EIF5AL1	2	1068	0.187265917602996	2.47953206706493
1087	GE11	LINC-PINT	3	1068	0.280898876404494	2.47855312760023
1088	GE11	USP27X	5	1068	0.468164794007491	2.46572499633699
1089	GE11	KLK11	3	1068	0.280898876404494	2.42899899707773
1090	GE11	TMSB4XP4	2	1068	0.187265917602996	2.41697876089272
1091	GE11	FBXL19	2	1068	0.187265917602996	2.39925645209891
1092	GE11	SLC12A7	1	1068	0.0936329588014981	2.39318059131686
1093	GE11	RPL10P3	3	1068	0.280898876404494	2.37935616370131
1094	GE11	ID4	2	1068	0.187265917602996	2.3599808235701
1095	GE11	TUT4	2	1068	0.187265917602996	2.35042976705785
1096	GE11	PRKX	1	1068	0.0936329588014981	2.34369586360595
1097	GE11	KMT2E-AS1	1	1068	0.0936329588014981	2.33132599885331
1098	GE11	PER1	4	1068	0.374531835205993	2.32810102093133
1099	GE11	ICAM4	3	1068	0.280898876404494	2.32685333232434
1100	GE11	BMP2	2	1068	0.187265917602996	2.32666770499951
1101	GE12	TMEM190	2	622	0.321543408360129	11.2797552727189
1102	GE12	AL357093.2	2	622	0.321543408360129	11.2173987053045
1103	GE12	CATSPERD	2	622	0.321543408360129	10.9951542018709
1104	GE12	TUBA4B	2	622	0.321543408360129	10.5935611857448
1105	GE12	ADGB	2	622	0.321543408360129	10.4556092958334
1106	GE12	CACNG6	2	622	0.321543408360129	10.344330111967
1107	GE12	APOBEC4	2	622	0.321543408360129	10.1853977905013
1108	GE12	C20orf85	2	622	0.321543408360129	10.1231846357148
1109	GE12	DNAH9	2	622	0.321543408360129	9.99772142666991
1110	GE12	C1orf87	2	622	0.321543408360129	9.83150072736106
1111	GE12	FAM92B	2	622	0.321543408360129	9.52517014098969
1112	GE12	SRGAP3-AS2	2	622	0.321543408360129	9.38146255241242
1113	GE12	OMG	2	622	0.321543408360129	9.37400751013813
1114	GE12	CAPSL	2	622	0.321543408360129	9.37110621507073
1115	GE12	FAM216B	2	622	0.321543408360129	9.35677796605442
1116	GE12	LINC01513	2	622	0.321543408360129	9.33261102148811
1117	GE12	CFAP77	2	622	0.321543408360129	9.20967178148001
1118	GE12	ERICH3	2	622	0.321543408360129	9.20392697453089
1119	GE12	FAM166B	2	622	0.321543408360129	9.17502967669003
1120	GE12	CCDC78	2	622	0.321543408360129	9.11384642275739
1121	GE12	LRRC71	2	622	0.321543408360129	9.06251566537776
1122	GE12	TSPAN19	1	622	0.160771704180064	9.04332842409927
1123	GE12	TEKT1	2	622	0.321543408360129	8.99932520079965
1124	GE12	CDHR4	2	622	0.321543408360129	8.96415989388595
1125	GE12	WDR38	2	622	0.321543408360129	8.9462953528236
1126	GE12	CFAP47	2	622	0.321543408360129	8.86536402670469
1127	GE12	DTHD1	2	622	0.321543408360129	8.84239112784143
1128	GE12	MAP3K19	2	622	0.321543408360129	8.79927336592318
1129	GE12	C1orf158	2	622	0.321543408360129	8.78106556866975
1130	GE12	CCL15	2	622	0.321543408360129	8.59893066619538
1131	GE12	CDHR3	2	622	0.321543408360129	8.45583270571293
1132	GE12	NEK10	2	622	0.321543408360129	8.44213472071318
1133	GE12	DNAH12	2	622	0.321543408360129	8.23472312600168
1134	GE12	MORN5	2	622	0.321543408360129	8.23347469899715
1135	GE12	CFAP206	2	622	0.321543408360129	8.19063116911505
1136	GE12	C6orf118	2	622	0.321543408360129	8.18327282955522
1137	GE12	CFAP73	2	622	0.321543408360129	8.11463879378796
1138	GE12	DNAAF1	2	622	0.321543408360129	8.10168554524106
1139	GE12	RGS22	2	622	0.321543408360129	8.08609343778114
1140	GE12	RSPH9	2	622	0.321543408360129	8.08558701053899
1141	GE12	DNAI1	2	622	0.321543408360129	8.0242501257347
1142	GE12	VWA3B	2	622	0.321543408360129	7.86233342483678
1143	GE12	LRRC10B	2	622	0.321543408360129	7.74832928869836
1144	GE12	ROPN1L	2	622	0.321543408360129	7.7391488545968
1145	GE12	VWA3A	2	622	0.321543408360129	7.73862688285739
1146	GE12	ZBBX	2	622	0.321543408360129	7.73322693330514
1147	GE12	DRC7	2	622	0.321543408360129	7.7079748294966
1148	GE12	RSPH4A	2	622	0.321543408360129	7.69000030784335
1149	GE12	EFCAB1	2	622	0.321543408360129	7.66617497960952
1150	GE12	TSNAXIP1	2	622	0.321543408360129	7.6636861339794
1151	GE12	CFAP52	2	622	0.321543408360129	7.63065492911598
1152	GE12	C11orf16	2	622	0.321543408360129	7.52573490968618
1153	GE12	LINC02345	2	622	0.321543408360129	7.49259864824804
1154	GE12	SNTN	2	622	0.321543408360129	7.47257667447279
1155	GE12	C9orf135	2	622	0.321543408360129	7.41481552408993
1156	GE12	AC091544.4	2	622	0.321543408360129	7.39870015900452
1157	GE12	GRIN3B	2	622	0.321543408360129	7.36125259830809
1158	GE12	LDLRAD1	2	622	0.321543408360129	7.34867183726629
1159	GE12	COX6B2	2	622	0.321543408360129	7.33202077016169
1160	GE12	LRRC46	2	622	0.321543408360129	7.30347572384242
1161	GE12	WDR63	2	622	0.321543408360129	7.28837158824357
1162	GE12	TTLL9	2	622	0.321543408360129	7.27497557569941
1163	GE12	AL121899.1	2	622	0.321543408360129	7.26419149374663
1164	GE12	CFAP157	2	622	0.321543408360129	7.23567545380094
1165	GE12	RIIAD1	2	622	0.321543408360129	7.19436646098244
1166	GE12	TTLL10	2	622	0.321543408360129	7.1867800002481
1167	GE12	TOGARAM2	2	622	0.321543408360129	7.16550261004652
1168	GE12	PACRG	2	622	0.321543408360129	7.06536897268315
1169	GE12	DYDC2	2	622	0.321543408360129	7.0467291649283
1170	GE12	C1orf194	2	622	0.321543408360129	7.01294323054383
1171	GE12	DRC1	2	622	0.321543408360129	6.9504373459652
1172	GE12	AC234582.1	2	622	0.321543408360129	6.94721709273911
1173	GE12	SAXO2	2	622	0.321543408360129	6.94118862762117
1174	GE12	STMND1	2	622	0.321543408360129	6.93992452502938
1175	GE12	HYDIN	2	622	0.321543408360129	6.92107448622333
1176	GE12	PRR29	2	622	0.321543408360129	6.90213060494446
1177	GE12	AC004832.1	2	622	0.321543408360129	6.88966531424121
1178	GE12	ALOX15	1	622	0.160771704180064	6.79096686827201
1179	GE12	PLPPR3	1	622	0.160771704180064	6.77409071013982
1180	GE12	CCDC170	2	622	0.321543408360129	6.76699964832756
1181	GE12	KCNE1	2	622	0.321543408360129	6.71960673190552
1182	GE12	CFAP74	2	622	0.321543408360129	6.70281448199201
1183	GE12	TEKT2	2	622	0.321543408360129	6.67368365074288
1184	GE12	ARMC4	2	622	0.321543408360129	6.6624686532463
1185	GE12	AC013264.1	2	622	0.321543408360129	6.62297068633976
1186	GE12	CCDC17	2	622	0.321543408360129	6.50300506611788
1187	GE12	CCDC33	1	622	0.160771704180064	6.48485041301998
1188	GE12	MAATS1	2	622	0.321543408360129	6.47767631844076
1189	GE12	ENKUR	2	622	0.321543408360129	6.42346357718642
1190	GE12	WDR93	2	622	0.321543408360129	6.41102662517745
1191	GE12	CRISP2	1	622	0.160771704180064	6.37020404616232
1192	GE12	NEK5	2	622	0.321543408360129	6.35851341081548
1193	GE12	FHAD1	2	622	0.321543408360129	6.33134336815422
1194	GE12	AC108134.4	2	622	0.321543408360129	6.31858680064993
1195	GE12	ZMYND10	2	622	0.321543408360129	6.26807111940351
1196	GE12	SPATA18	2	622	0.321543408360129	6.22533261157199
1197	GE12	CCNA1	1	622	0.160771704180064	6.21741975824341
1198	GE12	WDR86-AS1	2	622	0.321543408360129	6.19439945611216
1199	GE12	TMEM232	2	622	0.321543408360129	6.13341354999832
1200	GE12	KIF19	2	622	0.321543408360129	6.11885483709258
1201	GE13	RP11-157E21.1	2	400	0.5	10.9291318821206
1202	GE13	TEX11	2	400	0.5	9.82606
1203	GE13	SPINK4	2	400	0.5	8.52206850331985
1204	GE13	BMX	2	400	0.5	7.75088087534074
1205	GE13	SFTPC	2	400	0.5	7.70848765046409
1206	GE13	RP11-334A14.8	1	400	0.25	7.43706016865417
1207	GE13	RP11-259K15.2	2	400	0.5	7.22461749945736
1208	GE13	RP11-469H8.6	2	400	0.5	7.12202413278876
1209	GE13	GPR85	2	400	0.5	6.51384953071379
1210	GE13	MMP1	2	400	0.5	6.31415635131817
1211	GE13	RP11-793H13.3	1	400	0.25	6.10022902133345
1212	GE13	RP11-462G2.1	2	400	0.5	5.89780662900225
1213	GE13	PVRL3	2	400	0.5	5.87994355557455
1214	GE13	TFAP2D	2	400	0.5	5.76234909059239
1215	GE13	U47924.27	2	400	0.5	5.62729983968594
1216	GE13	IGFL2	2	400	0.5	5.42840169860187
1217	GE13	TEPP	2	400	0.5	5.33961800081227
1218	GE13	GMDS	2	400	0.5	5.28632962698716
1219	GE13	SDK2	2	400	0.5	5.1796
1220	GE13	MICALCL	2	400	0.5	5.15117705226633
1221	GE13	SRPX	2	400	0.5	5.12786466642846
1222	GE13	CLDN2	2	400	0.5	4.89520282665655
1223	GE13	GATA6-AS1	2	400	0.5	4.75738647039748
1224	GE13	AC009133.12	2	400	0.5	4.74949010944496
1225	GE13	RP11-452F19.3	2	400	0.5	4.67661473517722
1226	GE13	NRIP3	2	400	0.5	4.5940177348028
1227	GE13	SLC5A8	2	400	0.5	4.58733728103718
1228	GE13	ANGPTL2	1	400	0.25	4.55564623014182
1229	GE13	CTD-2561B21.11	2	400	0.5	4.5336092625926
1230	GE13	DNAH10	2	400	0.5	4.31401614662844
1231	GE13	CD96	2	400	0.5	4.22645170866376
1232	GE13	AC091729.9	2	400	0.5	4.21453281970322
1233	GE13	RP11-983P16.4	2	400	0.5	4.17720220795553
1234	GE13	AQP5	2	400	0.5	4.14573213166068
1235	GE13	AC008268.1	2	400	0.5	4.14569724438342
1236	GE13	NTS	2	400	0.5	4.09505035400095
1237	GE13	RP11-108M9.4	2	400	0.5	4.04453563722049
1238	GE13	SLC6A20	2	400	0.5	3.95409089776802
1239	GE13	BMP1	2	400	0.5	3.94230320758508
1240	GE13	AC007405.6	1	400	0.25	3.92335398144323
1241	GE13	GLDN	1	400	0.25	3.90032232232494
1242	GE13	RP4-568C11.4	2	400	0.5	3.88773418779926
1243	GE13	LRRC36	2	400	0.5	3.88483837018165
1244	GE13	CA2	2	400	0.5	3.80556004352391
1245	GE13	CYP3A5	2	400	0.5	3.74957769865139
1246	GE13	LGALS4	2	400	0.5	3.63584147074733
1247	GE13	SERPIND1	2	400	0.5	3.61680163144499
1248	GE13	IGHG4	2	400	0.5	3.5691451975155
1249	GE13	HNRNPU-AS1	2	400	0.5	3.54385481707373
1250	GE13	PRF1	2	400	0.5	3.53089944007353
1251	GE13	RP11-140K17.3	2	400	0.5	3.46178685031814
1252	GE13	ESAM	2	400	0.5	3.44598359170541
1253	GE13	INADL	2	400	0.5	3.41710413951589
1254	GE13	AKR1B1	2	400	0.5	3.4140686274545
1255	GE13	CES3	2	400	0.5	3.41031145119338
1256	GE13	VCAN	2	400	0.5	3.38081096844904
1257	GE13	CH17-340M24.3	2	400	0.5	3.35474004495387
1258	GE13	PGC	2	400	0.5	3.24365985801031
1259	GE13	RASGRF1	2	400	0.5	3.23439364953296
1260	GE13	KIAA1324L	1	400	0.25	3.17863237310362
1261	GE13	C4BPA	2	400	0.5	3.15382771889411
1262	GE13	VSIG1	2	400	0.5	3.13975826677593
1263	GE13	BMP4	2	400	0.5	3.05801165687523
1264	GE13	TPPP3	2	400	0.5	3.02833156301342
1265	GE13	GATA6	2	400	0.5	2.98627806592452
1266	GE13	IGHG1	2	400	0.5	2.94194291990613
1267	GE13	ECM1	2	400	0.5	2.94134517248589
1268	GE13	LLNLR-245B6.1	2	400	0.5	2.94114683005766
1269	GE13	SEPP1	2	400	0.5	2.89925851419757
1270	GE13	CTD-2336O2.1	2	400	0.5	2.8786894989467
1271	GE13	RAB4B	2	400	0.5	2.86711910815841
1272	GE13	TM4SF18	2	400	0.5	2.86515923644806
1273	GE13	SHISA2	1	400	0.25	2.86500750999585
1274	GE13	IGHA1	2	400	0.5	2.83254504855848
1275	GE13	SEPN1	2	400	0.5	2.81370909063447
1276	GE13	EBLN3	2	400	0.5	2.80470511895543
1277	GE13	KCNJ15	2	400	0.5	2.79507970542006
1278	GE13	GS1-124K5.4	2	400	0.5	2.7878892381623
1279	GE13	TCEB3	2	400	0.5	2.7423927169248
1280	GE13	FAM195A	2	400	0.5	2.72654854688131
1281	GE13	ERICH2	2	400	0.5	2.71542874282863
1282	GE13	C7orf55	2	400	0.5	2.68485381343545
1283	GE13	TGFBR2	2	400	0.5	2.67892258459846
1284	GE13	MMP24-AS1	2	400	0.5	2.67377172325578
1285	GE13	PPP2R4	2	400	0.5	2.66996558367296
1286	GE13	CLN3	2	400	0.5	2.66570722111125
1287	GE13	APOH	2	400	0.5	2.66377566777154
1288	GE13	CH17-189H20.1	2	400	0.5	2.6623697179365
1289	GE13	LYRM5	2	400	0.5	2.65270815669897
1290	GE13	MUC3A	2	400	0.5	2.64814873198515
1291	GE13	PLCG2	2	400	0.5	2.64742413333541
1292	GE13	SLC1A7	2	400	0.5	2.63321677527832
1293	GE13	PVRL2	2	400	0.5	2.63172352941905
1294	GE13	TMEM125	2	400	0.5	2.62773205631083
1295	GE13	SFTPD	2	400	0.5	2.61893383064851
1296	GE13	LINC00116	2	400	0.5	2.6015864570957
1297	GE13	B3GNT8	2	400	0.5	2.59161629472626
1298	GE13	AQP1	2	400	0.5	2.57810596259476
1299	GE13	FO538757.2	1	400	0.25	2.56958344322664
1300	GE13	IGLC3	2	400	0.5	2.55411483257945
