# Supplementary material for: Coordinated Multicellular Immune Programs and Drug Targets Revealed by Single-Cell Analysis in Driver-Mutated NSCLC
Source: Int J Mol Sci. 2026 Apr 29;27(9):3997. doi: 10.3390/ijms27093997 (PMC13163347; doi:10.3390/ijms27093997)
Supplement: Supplementary file 1 [file ijms-27-03997-s001.zip › Table S7.xlsx]

## Sheet: GO
Table S7. Functional enrichment analysis for marker genes of GEs. Related to Figure 3.
ID	Description	GeneRatio	BgRatio	RichFactor	FoldEnrichment	zScore	pvalue	p.adjust	qvalue	geneID	Count	GE
GO:0009205	purine ribonucleoside triphosphate metabolic process	17/105	244/18888	0.069672131147541	12.5330210772834	13.5569536802579	2.65197095609089e-14	5.37554512799623e-12	4.93266597832905e-12	498/506/509/513/514/93974/516/517/518/521/9551/10632/515/10476/522/539/26137	17	GE1
GO:1902600	proton transmembrane transport	15/105	161/18888	0.093167701863354	16.7595385980479	15.0146769125711	1.35100074653202e-14	3.04275390357823e-12	2.79206820949951e-12	498/506/509/513/514/516/517/518/521/9551/10632/515/10476/522/539	15	GE1
GO:0046034	ATP metabolic process	17/105	220/18888	0.0772727272727273	13.9002597402597	14.389793426281	4.76162761154046e-15	1.20647739607406e-12	1.10707841968316e-12	498/506/509/513/514/93974/516/517/518/521/9551/10632/515/10476/522/539/26137	17	GE1
GO:0042776	proton motive force-driven mitochondrial ATP synthesis	12/105	67/18888	0.17910447761194	32.2183368869936	19.1390103527943	2.12329804274017e-15	6.14846447519191e-13	5.64190622785247e-13	498/506/509/513/514/521/9551/10632/515/10476/522/539	12	GE1
GO:0009142	nucleoside triphosphate biosynthetic process	15/105	126/18888	0.119047619047619	21.4149659863946	17.1904809677951	3.29382829788961e-16	1.11276499330371e-13	1.02108677234578e-13	498/506/509/513/514/516/517/518/521/9551/10632/515/10476/522/539	15	GE1
GO:0009201	ribonucleoside triphosphate biosynthetic process	15/105	118/18888	0.127118644067797	22.8668280871671	17.8151022119762	1.20038001046483e-16	4.86634056242441e-14	4.46541363892916e-14	498/506/509/513/514/516/517/518/521/9551/10632/515/10476/522/539	15	GE1
GO:0009206	purine ribonucleoside triphosphate biosynthetic process	15/105	112/18888	0.133928571428571	24.0918367346939	18.3257	5.35111772823887e-17	3.11271004154466e-14	2.85626081759895e-14	498/506/509/513/514/516/517/518/521/9551/10632/515/10476/522/539	15	GE1
GO:0009145	purine nucleoside triphosphate biosynthetic process	15/105	113/18888	0.132743362831858	23.8786346396966	18.237823660203	6.14249638193322e-17	3.11271004154466e-14	2.85626081759895e-14	498/506/509/513/514/516/517/518/521/9551/10632/515/10476/522/539	15	GE1
GO:0006754	ATP biosynthetic process	15/105	101/18888	0.148514851485149	26.7157001414427	19.3742091013289	1.06566200892283e-17	1.08004844604329e-14	9.91065668298229e-15	498/506/509/513/514/516/517/518/521/9551/10632/515/10476/522/539	15	GE1
GO:0015986	proton motive force-driven ATP synthesis	15/105	76/18888	0.197368421052632	35.5037593984962	22.5345758583598	1.13835744458873e-19	2.30745054018137e-16	2.11734484693505e-16	498/506/509/513/514/516/517/518/521/9551/10632/515/10476/522/539	15	GE1
GO:0007088	regulation of mitotic nuclear division	27/149	118/18888	0.228813559322034	29.0055738823797	27.211642874351	2.46753148727492e-32	4.47116705494216e-30	3.84934912014888e-30	6790/9212/332/699/701/891/991/157313/55143/1063/9787/26271/348654/9585/57082/4085/4288/10403/4751/83540/51203/5347/147841/57405/9319/7272/11065	27	GE2
GO:0044772	mitotic cell cycle phase transition	42/149	451/18888	0.0931263858093126	11.805175672257	20.7098233256247	2.43409774560348e-33	4.900650127815e-31	4.21910275904602e-31	54443/79915/6790/9212/332/672/699/701/890/891/9133/898/899/991/113130/55143/983/1031/1033/1062/1063/9787/26271/348654/51512/128239/9928/57082/4085/9833/10403/10763/83540/5347/6241/6502/147841/57405/10460/9319/7272/11065	42	GE2
GO:0051983	regulation of chromosome segregation	29/149	131/18888	0.221374045801527	28.0625032020083	27.715539860565	3.01943346639747e-34	6.83901680139027e-32	5.88789525947507e-32	9212/332/699/701/891/991/157313/55143/983/1062/1063/9787/26271/348654/11004/57082/4085/4288/64151/23397/10403/83540/5347/147841/57405/10460/9319/7272/11065	29	GE2
GO:0000819	sister chromatid segregation	44/149	229/18888	0.192139737991266	24.3566132293895	31.7091679846443	2.90911453468243e-49	7.53045076692081e-47	6.48316953443513e-47	9212/332/699/701/891/991/113130/55143/983/1062/1063/64105/9787/26271/348654/3832/9928/146909/9493/11004/24137/3833/57082/4085/4605/64151/23397/10403/4751/83540/51203/5347/9055/29127/221150/10615/147841/57405/10460/7153/22974/9319/7272/11065	44	GE2
GO:0048285	organelle fission	56/149	493/18888	0.113590263691684	14.3992812121377	26.8816847772975	4.89931577849124e-50	1.7833315559427e-47	1.53531855809636e-47	54443/259266/6790/9212/332/83990/699/701/891/9133/898/991/157313/113130/55143/983/1062/1063/64105/9787/26271/348654/3832/9928/146909/9585/9493/11004/24137/3833/57082/4085/4288/84057/4605/64151/23397/10403/4751/83540/51203/5347/9055/9232/29127/10635/221150/10615/147841/57405/10388/7153/22974/9319/7272/11065	56	GE2
GO:0140014	mitotic nuclear division	47/149	277/18888	0.169675090252708	21.5088798972694	30.6618525296835	4.93619600922907e-50	1.7833315559427e-47	1.53531855809636e-47	54443/6790/9212/332/699/701/891/991/157313/113130/55143/983/1062/1063/64105/9787/26271/348654/3832/9928/146909/9585/9493/11004/24137/3833/57082/4085/4288/4605/64151/23397/10403/4751/83540/51203/5347/9055/29127/221150/10615/147841/57405/22974/9319/7272/11065	47	GE2
GO:0000070	mitotic sister chromatid segregation	42/149	188/18888	0.223404255319149	28.3198629158932	33.5689730927778	5.90507137729371e-50	1.7833315559427e-47	1.53531855809636e-47	9212/332/699/701/891/991/113130/55143/983/1062/1063/64105/9787/26271/348654/3832/9928/146909/9493/11004/24137/3833/57082/4085/4605/64151/23397/10403/4751/83540/51203/5347/9055/29127/221150/10615/147841/57405/22974/9319/7272/11065	42	GE2
GO:0000280	nuclear division	56/149	446/18888	0.125560538116592	15.9166942546724	28.4274187828297	1.58303667001854e-52	9.561541486912e-50	8.23179068409642e-50	54443/259266/6790/9212/332/83990/699/701/891/9133/898/991/157313/113130/55143/983/1062/1063/64105/9787/26271/348654/3832/9928/146909/9585/9493/11004/24137/3833/57082/4085/4288/84057/4605/64151/23397/10403/4751/83540/51203/5347/9055/9232/29127/10635/221150/10615/147841/57405/10388/7153/22974/9319/7272/11065	56	GE2
GO:0098813	nuclear chromosome segregation	54/149	317/18888	0.170347003154574	21.5940550039168	32.9727578544979	5.33918395471524e-58	4.83730066297201e-55	4.16456348467789e-55	259266/6790/9212/332/83990/699/701/891/9133/898/991/113130/55143/983/1062/1063/64105/9787/1894/81610/26271/348654/3832/9928/146909/9493/11004/24137/3833/57082/4085/84057/4605/64151/23397/10403/4751/83540/51203/5347/9055/9232/29127/221150/10615/147841/57405/10388/10460/7153/22974/9319/7272/11065	54	GE2
GO:0007059	chromosome segregation	60/149	423/18888	0.141843971631206	17.9808653434242	31.496098830386	6.95574870455617e-60	1.26038166526558e-56	1.08509679791076e-56	259266/6790/9212/332/672/83990/699/701/891/9133/898/991/157313/113130/55143/983/1062/1063/64105/387103/9787/1894/81610/26271/348654/55355/3832/9928/146909/9493/11004/24137/3833/57082/4085/4288/84057/4605/64151/23397/10403/4751/83540/51203/5347/9055/9232/29127/151246/221150/10615/147841/57405/10388/10460/7153/22974/9319/7272/11065	60	GE2
GO:0051783	regulation of nuclear division	19/113	147/18888	0.129251700680272	21.6044789597255	19.4560495117732	2.34587978035117e-20	3.98564974681663e-18	3.51881967052675e-18	6790/9212/332/891/991/55143/1063/9787/3481/9585/4085/4288/4751/83540/51203/57405/8877/11065/11130	19	GE3
GO:1902850	microtubule cytoskeleton organization involved in mitosis	20/113	164/18888	0.121951219512195	20.3842	19.3419936197159	7.198239834444e-21	1.35886771985782e-18	1.199706639074e-18	6790/9212/332/891/991/55143/983/1058/1062/9787/24137/4085/4605/4751/83540/51203/9055/57405/10460/22974	20	GE3
GO:0007088	regulation of mitotic nuclear division	19/113	118/18888	0.161016949152542	26.9140542972851	21.9065996175086	3.01842228811101e-22	6.41037433437577e-20	5.65954179020815e-20	6790/9212/332/891/991/55143/1063/9787/3481/9585/4085/4288/4751/83540/51203/57405/8877/11065/11130	19	GE3
GO:0000070	mitotic sister chromatid segregation	22/113	188/18888	0.117021276595745	19.5601581623047	19.8413187098695	1.72870911062837e-22	4.19582396993944e-20	3.70437666563223e-20	9212/332/891/991/55143/983/1062/1063/9787/11004/24137/90417/4085/4605/4751/83540/51203/9055/57405/22974/11065/11130	22	GE3
GO:0000819	sister chromatid segregation	24/113	229/18888	0.104803493449782	17.5179503033582	19.5101430201373	2.53395099294809e-23	7.17530456169801e-21	6.33487748237023e-21	9212/332/891/991/55143/983/1062/1063/9787/11004/24137/90417/4085/4605/4751/83540/51203/9055/57405/10460/7153/22974/11065/11130	24	GE3
GO:0048285	organelle fission	33/113	493/18888	0.0669371196754564	11.1885691719471	17.7835107143242	1.01812169875591e-25	3.45957753237259e-23	3.05436509626774e-23	54443/259266/6790/9212/332/891/9133/991/55143/983/1062/1063/9787/3481/9585/11004/24137/90417/4085/4288/84057/4605/4751/83540/51203/9055/9232/57405/8877/7153/22974/11065/11130	33	GE3
GO:0098813	nuclear chromosome segregation	29/113	317/18888	0.0914826498422713	15.2913654001842	19.9074873548774	1.97363496953041e-26	8.3830145330804e-24	7.40113113573902e-24	259266/6790/9212/332/891/9133/991/55143/983/1062/1063/9787/11004/24137/90417/4085/84057/4605/4751/83540/51203/9055/9232/57405/10460/7153/22974/11065/11130	29	GE3
GO:0140014	mitotic nuclear division	28/113	277/18888	0.101083032490975	16.896073607872	20.6764337478579	9.81562077719801e-27	5.55891323348647e-24	4.90781038859901e-24	54443/6790/9212/332/891/991/55143/983/1062/1063/9787/3481/9585/11004/24137/90417/4085/4288/4605/4751/83540/51203/9055/57405/8877/22974/11065/11130	28	GE3
GO:0000280	nuclear division	33/113	446/18888	0.0739910313901345	12.3676336362554	18.8479546427309	4.04125850405654e-27	3.43304909919603e-24	3.03094387804241e-24	54443/259266/6790/9212/332/891/9133/991/55143/983/1062/1063/9787/3481/9585/11004/24137/90417/4085/4288/84057/4605/4751/83540/51203/9055/9232/57405/8877/7153/22974/11065/11130	33	GE3
GO:0007059	chromosome segregation	33/113	423/18888	0.0780141843971631	13.0401054415364	19.4292732892991	7.24919030223516e-28	1.23163743234975e-24	1.08737854533527e-24	259266/6790/9212/332/891/9133/991/55143/983/1062/1063/55839/79682/387103/9787/11004/24137/90417/4085/4288/84057/4605/4751/83540/51203/9055/9232/57405/10460/7153/22974/11065/11130	33	GE3
GO:0019751	polyol metabolic process	6/160	107/18888	0.0560747663551402	6.6196261682243	5.38810114666993	0.000300417489898808	0.0923597118045634	0.0847585353888677	1593/8821/3633/4036/5031/5336	6	GE4
GO:0010742	macrophage derived foam cell differentiation	4/160	40/18888	0.1	11.805	6.32292326828806	0.000357381425603964	0.0923597118045634	0.0847585353888677	183/247/1435/3685	4	GE4
GO:0014812	muscle cell migration	6/160	111/18888	0.0540540540540541	6.38108108108108	5.25549592112331	0.00036608753957523	0.0923597118045634	0.0847585353888677	1545/8829/5031/5327/6495/7060	6	GE4
GO:0021783	preganglionic parasympathetic fiber development	3/160	17/18888	0.176470588235294	20.8323529411765	7.56130971164185	0.000371757008641244	0.0923597118045634	0.0847585353888677	8829/8828/6495	3	GE4
GO:0090077	foam cell differentiation	4/160	41/18888	0.0975609756097561	11.5170731707317	6.23105363700098	0.000393422791592768	0.0923597118045634	0.0847585353888677	183/247/1435/3685	4	GE4
GO:0010743	regulation of macrophage derived foam cell differentiation	4/160	33/18888	0.121212121212121	14.3090909090909	7.07274294668161	0.000167560316929495	0.0841823032253782	0.0772541250685461	183/247/1435/3685	4	GE4
GO:0021561	facial nerve development	3/160	11/18888	0.272727272727273	32.1954545454545	9.56570435004779	9.36412471002748e-05	0.0588067031789726	0.0539669292498952	8829/8828/6495	3	GE4
GO:0021610	facial nerve morphogenesis	3/160	11/18888	0.272727272727273	32.1954545454545	9.56570435004779	9.36412471002748e-05	0.0588067031789726	0.0539669292498952	8829/8828/6495	3	GE4
GO:0003148	outflow tract septum morphogenesis	4/160	24/18888	0.166666666666667	19.675	8.46145635415335	4.61714643490694e-05	0.0579913592224312	0.05321868785498	2022/4036/8829/8828	4	GE4
GO:0061548	ganglion development	4/160	17/18888	0.235294117647059	27.7764705882353	10.2088333997905	1.08308358703264e-05	0.0272070597062598	0.0249679269010682	1545/8829/8828/6495	4	GE4
GO:0042776	proton motive force-driven mitochondrial ATP synthesis	11/151	67/18888	0.164179104477612	20.5365226845903	14.3808069199301	5.1641492309737e-12	1.33698334039055e-09	1.21408172443639e-09	498/509/513/514/521/9551/515/10476/522/539/4701	11	GE5
GO:0009206	purine ribonucleoside triphosphate biosynthetic process	13/151	112/18888	0.116071428571429	14.5189214758751	12.8815894591591	5.56380915684788e-12	1.33698334039055e-09	1.21408172443639e-09	498/509/513/514/516/518/521/9551/515/10476/522/539/4701	13	GE5
GO:0006754	ATP biosynthetic process	13/151	101/18888	0.128712871287129	16.1001901514655	13.6594848522422	1.44052660548636e-12	4.54179710293451e-10	4.12429436642059e-10	498/509/513/514/516/518/521/9551/515/10476/522/539/4701	13	GE5
GO:0009142	nucleoside triphosphate biosynthetic process	14/151	126/18888	0.111111111111111	13.8984547461369	13.0407727362849	1.5120423147514e-12	4.54179710293451e-10	4.12429436642059e-10	203/498/509/513/514/516/518/521/9551/515/10476/522/539/4701	14	GE5
GO:0009141	nucleoside triphosphate metabolic process	19/151	266/18888	0.0714285714285714	8.93472090823084	11.6998218329751	4.23945626887247e-13	1.69790223568342e-10	1.54182330620572e-10	203/498/509/513/514/93974/516/518/521/9551/515/10476/522/539/2203/120892/4701/26471/26137	19	GE5
GO:0009205	purine ribonucleoside triphosphate metabolic process	19/151	244/18888	0.0778688524590164	9.74031049831723	12.3359375639008	8.96809928168659e-14	8.60511987094106e-11	7.81409794443823e-11	203/498/509/513/514/93974/516/518/521/9551/515/10476/522/539/2203/120892/4701/26471/26137	19	GE5
GO:0009144	purine nucleoside triphosphate metabolic process	19/151	250/18888	0.076	9.50654304635762	12.1546760976479	1.39104437317876e-13	8.60511987094106e-11	7.81409794443823e-11	203/498/509/513/514/93974/516/518/521/9551/515/10476/522/539/2203/120892/4701/26471/26137	19	GE5
GO:0009199	ribonucleoside triphosphate metabolic process	19/151	251/18888	0.0756972111553785	9.46866837286615	12.1250606622944	1.4948893333728e-13	8.60511987094106e-11	7.81409794443823e-11	203/498/509/513/514/93974/516/518/521/9551/515/10476/522/539/2203/120892/4701/26471/26137	19	GE5
GO:0046034	ATP metabolic process	18/151	220/18888	0.0818181818181818	10.2343166767008	12.3676487833291	1.79049518746173e-13	8.60511987094106e-11	7.81409794443823e-11	203/498/509/513/514/93974/516/518/521/9551/515/10476/522/539/2203/4701/26471/26137	18	GE5
GO:0015986	proton motive force-driven ATP synthesis	13/151	76/18888	0.171052631578947	21.3963053328686	15.9941347735419	3.19685677929161e-14	7.68204684063773e-11	6.97587800365421e-11	498/509/513/514/516/518/521/9551/515/10476/522/539/4701	13	GE5
GO:0016114	terpenoid biosynthetic process	4/169	16/18888	0.25	27.9408284023669	10.2434321094776	1.03509417763457e-05	0.00249237510632455	0.00222671283271809	220/1543/10170/157506	4	GE6
GO:0016102	diterpenoid biosynthetic process	4/169	10/18888	0.4	44.705325443787	13.1352967256923	1.24556669537901e-06	0.000362321512055805	0.000323701660483293	220/1543/10170/157506	4	GE6
GO:0031424	keratinization	9/169	83/18888	0.108433734939759	12.1189135239182	9.64602204666717	5.53401261782398e-08	1.8110056291829e-05	1.61797053115854e-05	3868/3872/3852/3853/3854/6699/6703/6704/6707	9	GE6
GO:0043588	skin development	18/169	318/18888	0.0566037735849057	6.3262252986491	9.1014515499341	5.695608540014e-10	3.23705169451812e-07	2.89201434008253e-07	9076/1475/22943/10468/3664/3861/3868/3872/3852/3853/3854/5017/6278/6699/6703/6704/6707/8626	18	GE6
GO:0030216	keratinocyte differentiation	14/169	177/18888	0.0790960451977401	8.84003610470364	9.95725700579515	6.95544751326612e-10	3.23705169451812e-07	2.89201434008253e-07	1475/3664/3861/3868/3872/3852/3853/3854/6278/6699/6703/6704/6707/8626	14	GE6
GO:0009913	epidermal cell differentiation	16/169	246/18888	0.0650406504065041	7.26915860874585	9.40403159602832	7.28822343915836e-10	3.23705169451812e-07	2.89201434008253e-07	1475/3664/3861/3868/3872/3852/3853/3854/5017/5308/6278/6699/6703/6704/6707/8626	16	GE6
GO:0045104	intermediate filament cytoskeleton organization	11/169	94/18888	0.117021276595745	13.0786856351504	11.1546902270237	7.71216764206197e-10	3.23705169451812e-07	2.89201434008253e-07	3860/3861/3866/3868/3872/25984/3881/3852/3853/3854/5317	11	GE6
GO:0045103	intermediate filament-based process	11/169	95/18888	0.115789473684211	12.9410152600436	11.0863483185807	8.65521843454043e-10	3.23705169451812e-07	2.89201434008253e-07	3860/3861/3866/3868/3872/25984/3881/3852/3853/3854/5317	11	GE6
GO:0045109	intermediate filament organization	11/169	73/18888	0.150684931506849	16.8410472562211	12.8847717213907	4.67232902168897e-11	6.11607868939086e-08	5.46416583483837e-08	3860/3861/3866/3868/3872/25984/3881/3852/3853/3854/5317	11	GE6
GO:0008544	epidermis development	23/169	387/18888	0.0594315245478036	6.64226411632494	10.6560147512753	6.98767837172474e-13	1.82937419771754e-09	1.63438119389183e-09	9076/1475/22943/2171/10468/2709/3664/3861/3866/3868/3872/3881/3852/3853/3854/5017/5308/6278/6699/6703/6704/6707/8626	23	GE6
GO:0051983	regulation of chromosome segregation	17/126	131/18888	0.129770992366412	19.4532897128317	17.3682	1.67384462349573e-17	3.70756584104305e-15	3.19263837660449e-15	9212/332/891/991/55143/983/1063/9787/4085/4288/5347/10592/57405/10460/9319/11065/11130	17	GE7
GO:0007088	regulation of mitotic nuclear division	17/126	118/18888	0.144067796610169	21.5964487489911	18.391976772229	2.68240864463717e-18	6.60170571985704e-16	5.68482393459948e-16	9212/332/652/891/991/55143/1063/9787/9585/4085/4288/51203/5347/57405/9319/11065/11130	17	GE7
GO:0044772	mitotic cell cycle phase transition	27/126	451/18888	0.0598669623059867	8.97434273044029	14.0464066514751	1.96738561548231e-18	5.44719892286665e-16	4.6906614937552e-16	54443/9212/332/890/891/9133/991/55143/983/1033/1063/1163/1164/63967/10926/9787/29980/1978/2305/4085/5347/6241/57405/10460/9319/11065/11130	27	GE7
GO:0000070	mitotic sister chromatid segregation	21/126	188/18888	0.111702127659574	16.7446808510638	17.7794851231337	5.05472168425446e-20	1.59945836151766e-17	1.37731664539385e-17	9212/332/891/991/55143/983/1063/64105/9787/24137/4085/440145/51203/5347/9055/10592/10615/57405/9319/11065/11130	21	GE7
GO:0048285	organelle fission	30/126	493/18888	0.0608519269776876	9.12199362503622	14.9748818566137	1.17521217838767e-20	4.33849162521447e-18	3.73593766182184e-18	54443/9212/332/652/891/9133/991/55143/983/1063/64105/1164/9787/9585/24137/4085/4288/84057/440145/51203/5347/9055/9232/10592/10615/57405/7153/9319/11065/11130	30	GE7
GO:0000819	sister chromatid segregation	23/126	229/18888	0.100436681222707	15.0559367851944	17.5372119603531	8.49092087689557e-21	3.76147794846474e-18	3.23906286924943e-18	9212/332/891/991/55143/983/1063/64105/9787/24137/4085/440145/51203/5347/9055/10592/10615/57405/10460/7153/9319/11065/11130	23	GE7
GO:0098813	nuclear chromosome segregation	26/126	317/18888	0.082018927444795	12.2950277902959	16.619826541611	3.50750679223727e-21	1.94228188620139e-18	1.67252692303524e-18	9212/332/891/9133/991/55143/983/1063/64105/9787/24137/4085/84057/440145/51203/5347/9055/9232/10592/10615/57405/10460/7153/9319/11065/11130	26	GE7
GO:0140014	mitotic nuclear division	25/126	277/18888	0.0902527075812274	13.529310641224	17.2150942118299	2.09678526892777e-21	1.54812645689167e-18	1.33311400256039e-18	54443/9212/332/652/891/991/55143/983/1063/64105/9787/9585/24137/4085/4288/440145/51203/5347/9055/10592/10615/57405/9319/11065/11130	25	GE7
GO:0000280	nuclear division	30/126	446/18888	0.0672645739910314	10.0832799487508	15.9086496215006	6.69065689918805e-22	7.40990251585077e-19	6.3807738428046e-19	54443/9212/332/652/891/9133/991/55143/983/1063/64105/1164/9787/9585/24137/4085/4288/84057/440145/51203/5347/9055/9232/10592/10615/57405/7153/9319/11065/11130	30	GE7
GO:0007059	chromosome segregation	30/126	423/18888	0.0709219858156028	10.6315433975008	16.4179379668838	1.45132732678676e-22	3.21469002883268e-19	2.7682159117238e-19	9212/332/891/9133/991/55143/983/1063/64105/79019/79682/387103/9787/24137/4085/4288/84057/440145/51203/5347/9055/9232/10592/10615/57405/10460/7153/9319/11065/11130	30	GE7
GO:0170033	L-amino acid metabolic process	8/172	163/18888	0.049079754601227	5.38964188899986	5.39574200520587	0.000126000310148278	0.0327222805455079	0.0307042861045542	80150/2729/2730/2744/2875/5352/5471/23657	8	GE8
GO:0007584	response to nutrient	9/172	164/18888	0.0548780487804878	6.0263754963131	6.19750281449505	1.97541322937601e-05	0.0245158961088943	0.0230039922550677	8644/56477/1030/1591/2729/2730/6566/6696/6772	9	GE8
GO:0051900	regulation of mitochondrial depolarization	4/172	20/18888	0.2	21.9627906976744	8.99166995692862	2.87086195863506e-05	0.0245158961088943	0.0230039922550677	2729/2730/3791/10962	4	GE8
GO:0009064	glutamine family amino acid metabolic process	6/172	74/18888	0.0810810810810811	8.90383406662477	6.53058820278541	5.79932260859309e-05	0.0245158961088943	0.0230039922550677	80150/2729/2730/2744/5471/23657	6	GE8
GO:0170039	proteinogenic amino acid metabolic process	8/172	147/18888	0.054421768707483	5.97626957759848	5.80637901933897	6.11500368199868e-05	0.0245158961088943	0.0230039922550677	80150/2729/2730/2744/2875/5352/5471/23657	8	GE8
GO:0015986	proton motive force-driven ATP synthesis	6/172	76/18888	0.0789473684210526	8.66952264381885	6.42239245307138	6.74201236640213e-05	0.0245158961088943	0.0230039922550677	516/521/9551/515/4698/30968	6	GE8
GO:0051882	mitochondrial depolarization	4/172	25/18888	0.16	17.5702325581395	7.94753448388578	7.23388711150052e-05	0.0245158961088943	0.0230039922550677	2729/2730/3791/10962	4	GE8
GO:0030638	polyketide metabolic process	3/172	10/18888	0.3	32.9441860465116	9.68619105556905	8.49607489334035e-05	0.0245158961088943	0.0230039922550677	57016/1645/8644	3	GE8
GO:0030647	aminoglycoside antibiotic metabolic process	3/172	10/18888	0.3	32.9441860465116	9.68619105556905	8.49607489334035e-05	0.0245158961088943	0.0230039922550677	57016/1645/8644	3	GE8
GO:0044598	doxorubicin metabolic process	3/172	10/18888	0.3	32.9441860465116	9.68619105556905	8.49607489334035e-05	0.0245158961088943	0.0230039922550677	57016/1645/8644	3	GE8
GO:0002237	response to molecule of bacterial origin	16/162	369/18888	0.043360433604336	5.05550536986851	7.31755315628937	1.22301980927331e-07	3.45358188262582e-05	2.72199389199209e-05	9590/728/929/942/1373/2213/84868/3553/3394/4129/4360/114548/4842/4846/5724/7356	16	GE9
GO:0019731	antibacterial humoral response	8/162	69/18888	0.115942028985507	13.5179817498658	9.68895806433669	1.32068140826991e-07	3.45358188262582e-05	2.72199389199209e-05	2243/2244/3494/3501/3503/3507/3960/5319	8	GE9
GO:0034116	positive regulation of heterotypic cell-cell adhesion	5/162	14/18888	0.357142857142857	41.6402116402116	14.1483075359778	8.20578755730203e-08	2.6822668077931e-05	2.11407000489439e-05	177/2243/2244/2266/3553	5	GE9
GO:0001819	positive regulation of cytokine production	19/162	500/18888	0.038	4.43051851851852	7.23092755732867	6.09301874815692e-08	2.27617771806148e-05	1.79400461787838e-05	177/9590/728/929/920/9308/942/23601/1436/1536/2213/84868/3553/3394/4023/4321/114548/5319/5724	19	GE9
GO:0043410	positive regulation of MAPK cascade	19/162	475/18888	0.04	4.6637037037037	7.52179269201719	2.71066807150772e-08	1.24324639919558e-05	9.79883848092961e-06	177/9590/728/6357/6361/6362/414062/920/1436/22943/55816/2213/2243/2244/2266/1880/84868/3553/5319	19	GE9
GO:0070371	ERK1 and ERK2 cascade	16/162	332/18888	0.0481927710843374	5.61892012494422	7.89739389879409	2.85257300006633e-08	1.24324639919558e-05	9.79883848092961e-06	177/9590/728/6357/6361/6362/414062/920/1436/1846/2243/2244/2266/1880/84868/3553	16	GE9
GO:0070372	regulation of ERK1 and ERK2 cascade	16/162	308/18888	0.051948051948052	6.05675805675806	8.32225782932925	9.95068807674921e-09	6.50526233017479e-06	5.1272229616513e-06	177/9590/728/6357/6361/6362/414062/920/1436/1846/2243/2244/2266/1880/84868/3553	16	GE9
GO:0042742	defense response to bacterium	17/162	330/18888	0.0515151515151515	6.00628507295174	8.53342643092098	3.79915778103883e-09	5.6865700315426e-06	4.48195798400339e-06	140683/728/920/81035/2243/2244/84868/3240/3494/3501/3503/3507/3553/3394/3960/5319/23166	17	GE9
GO:0070374	positive regulation of ERK1 and ERK2 cascade	14/162	215/18888	0.0651162790697674	7.59207579672696	9.04171599639343	5.02865242365102e-09	5.6865700315426e-06	4.48195798400339e-06	177/9590/728/6357/6361/6362/414062/920/1436/2243/2244/2266/1880/84868	14	GE9
GO:0006959	humoral immune response	15/162	258/18888	0.0581395348837209	6.7786391042205	8.69251573641909	6.52378971113874e-09	5.6865700315426e-06	4.48195798400339e-06	716/6357/9308/2213/2243/2244/1880/3494/3501/3503/3507/3553/3960/5319/11326	15	GE9
GO:1902903	regulation of supramolecular fiber organization	9/124	392/18888	0.0229591836734694	3.49720210664911	4.06150917244572	0.00113456750548549	0.234061276381656	0.221300377648906	55704/23406/1410/2288/57704/54801/4137/5629/3925	9	GE10
GO:0007584	response to nutrient	6/124	164/18888	0.0365853658536585	5.57277734067663	4.78114905709898	0.000750867367770732	0.172115486634558	0.162731840056043	8854/429/56477/1030/3485/6772	6	GE10
GO:0051258	protein polymerization	8/124	287/18888	0.0278745644599303	4.24592559289648	4.50444182913632	0.000619839010327823	0.170149813461824	0.16087333435965	29082/23406/2288/57704/54801/4137/3925/27338	8	GE10
GO:0070507	regulation of microtubule cytoskeleton organization	6/124	160/18888	0.0375	5.71209677419355	4.86584323242255	0.000659815078863109	0.170149813461824	0.16087333435965	29082/2288/57704/54801/4137/3925	6	GE10
GO:0021516	dorsal spinal cord development	3/124	20/18888	0.15	22.8483870967742	7.94696072029214	0.000290147640133032	0.146710997822994	0.138712390726846	429/2668/5629	3	GE10
GO:0031667	response to nutrient levels	11/124	490/18888	0.0224489795918367	3.41948650427913	4.41128947112304	0.000387857384176046	0.146710997822994	0.138712390726846	8854/429/56477/1030/3485/10891/5629/10670/58528/6657/6772	11	GE10
GO:0046785	microtubule polymerization	5/124	95/18888	0.0526315789473684	8.0169779286927	5.57369855507579	0.000406581899499751	0.146710997822994	0.138712390726846	2288/57704/54801/4137/3925	5	GE10
GO:0031110	regulation of microtubule polymerization or depolymerization	5/124	96/18888	0.0520833333333333	7.93346774193548	5.53642262264993	0.000426692189499741	0.146710997822994	0.138712390726846	2288/57704/54801/4137/3925	5	GE10
GO:0031109	microtubule polymerization or depolymerization	7/124	135/18888	0.0518518518518519	7.89820788530466	6.53879024772408	3.06273856266625e-05	0.0514284099793667	0.0486245598855864	1410/2288/57704/54801/124602/4137/3925	7	GE10
GO:0031113	regulation of microtubule polymerization	5/124	61/18888	0.0819672131147541	12.4854574299313	7.30385719484261	4.98578865529488e-05	0.0514284099793667	0.0486245598855864	2288/57704/54801/4137/3925	5	GE10
GO:0038066	p38MAPK cascade	5/146	59/18888	0.0847457627118644	10.9635477130253	6.7651329247798	9.21899990164321e-05	0.025327009088999	0.0237216175233373	650/10912/3965/84557/5187	5	GE11
GO:0030317	flagellated sperm motility	7/146	141/18888	0.049645390070922	6.42261731273681	5.70430284230291	0.000113791790213589	0.025327009088999	0.0237216175233373	219681/80127/25790/8701/7802/54585/9576	7	GE11
GO:0060271	cilium assembly	12/146	385/18888	0.0311688311688312	4.03230741860879	5.3055751456915	4.59084587335948e-05	0.0166714222755146	0.0156146784407157	80127/118491/7802/2302/225689/6101/6103/89765/6674/9576/25876/51364	12	GE11
GO:0001539	cilium or flagellum-dependent cell motility	8/146	170/18888	0.0470588235294118	6.08799355358582	5.88154254493385	5.36489856010122e-05	0.0166714222755146	0.0156146784407157	219681/80127/25790/8701/7802/114327/54585/9576	8	GE11
GO:0060285	cilium-dependent cell motility	8/146	170/18888	0.0470588235294118	6.08799355358582	5.88154254493385	5.36489856010122e-05	0.0166714222755146	0.0156146784407157	219681/80127/25790/8701/7802/114327/54585/9576	8	GE11
GO:0044782	cilium organization	13/146	412/18888	0.0315533980582524	4.08205878441282	5.58258700509343	1.92885406150977e-05	0.00959026239382657	0.00898236880854654	80127/257177/118491/7802/2302/225689/6101/6103/89765/6674/9576/25876/51364	13	GE11
GO:0003341	cilium movement	11/146	209/18888	0.0526315789473684	6.80894015861572	7.45320704591729	6.95165681396294e-07	0.000693641519223912	0.000649673980828765	219681/80127/25790/220136/118491/8701/7802/54585/9576/25876/51364	11	GE11
GO:0035082	axoneme assembly	8/146	97/18888	0.0824742268041237	10.6696794238102	8.42699911702116	8.50389818675873e-07	0.000693641519223912	0.000649673980828765	80127/2302/6101/89765/6674/9576/25876/51364	8	GE11
GO:0007018	microtubule-based movement	15/146	426/18888	0.0352112676056338	4.55527686667953	6.55071649926262	1.11607645892826e-06	0.000693641519223912	0.000649673980828765	127829/219681/80127/25790/220136/118491/8701/7802/54585/4133/5590/6103/9576/25876/51364	15	GE11
GO:0001578	microtubule bundle formation	10/146	126/18888	0.0793650793650794	10.2674494455316	9.21204145441405	5.00927150927393e-08	0.00012453048972055	0.00011663693240541	80127/2302/6101/89765/6674/9576/25876/11076/51673/51364	10	GE11
GO:0030317	flagellated sperm motility	22/115	141/18888	0.156028368794326	25.6266419981499	22.9727207743208	3.70338244751784e-25	3.84815103410263e-23	3.78843620707806e-23	219681/80127/257062/286207/154313/80217/25790/286464/146845/144535/79846/27019/84229/219670/84223/55329/83853/9576/27285/642987/199223/164395	22	GE12
GO:0060294	cilium movement involved in cell motility	27/115	165/18888	0.163636363636364	26.8762055335968	26.1287368973067	2.16350509919919e-31	2.74765147598297e-29	2.70501397782916e-29	219681/80127/257062/286207/154313/80217/25790/286464/146845/144535/79846/56171/1770/27019/84229/219670/84223/55329/83853/345895/221421/9576/83659/27285/642987/199223/164395	27	GE12
GO:0001539	cilium or flagellum-dependent cell motility	29/115	170/18888	0.170588235294118	28.0180051150895	27.6956517102851	2.79437372947772e-34	3.99246146599129e-32	3.93050725896274e-32	219681/80127/257062/286207/154313/80217/25790/286464/146845/144535/79846/56171/1770/27019/92749/84229/219670/84223/55329/5991/83853/345895/221421/9576/83659/27285/642987/199223/164395	29	GE12
GO:0060285	cilium-dependent cell motility	29/115	170/18888	0.170588235294118	28.0180051150895	27.6956517102851	2.79437372947772e-34	3.99246146599129e-32	3.93050725896274e-32	219681/80127/257062/286207/154313/80217/25790/286464/146845/144535/79846/56171/1770/27019/92749/84229/219670/84223/55329/5991/83853/345895/221421/9576/83659/27285/642987/199223/164395	29	GE12
GO:0001578	microtubule bundle formation	27/115	126/18888	0.214285714285714	35.1950310559006	30.1420148525455	8.37030905529012e-35	1.59454387503277e-32	1.56980006668511e-32	80127/286207/154313/80217/286464/79846/387885/85452/123872/352909/56171/27019/92749/84229/2302/54768/84223/55329/89765/345895/221421/11092/200162/9576/25876/27285/51364	27	GE12
GO:0060271	cilium assembly	39/115	385/18888	0.101298701298701	16.6376510446076	24.2629932943755	3.14547390876165e-37	7.19055335542913e-35	7.07897180729727e-35	80127/8814/57562/286207/154313/80217/286464/144535/79846/118491/387885/85452/123872/352909/56171/27019/92749/84229/127254/2302/54768/84223/4117/225689/55329/5991/89765/345895/221421/11092/200162/9576/25876/83659/27285/79583/91147/127733/51364	39	GE12
GO:0035082	axoneme assembly	27/115	97/18888	0.278350515463918	45.7172568354998	34.5580831435798	3.01540245713013e-38	8.61651252124935e-36	8.4828032280845e-36	80127/286207/154313/80217/286464/79846/387885/85452/123872/352909/56171/27019/92749/84229/2302/54768/84223/55329/89765/345895/221421/11092/200162/9576/25876/27285/51364	27	GE12
GO:0044782	cilium organization	43/115	412/18888	0.104368932038835	17.1419164204306	25.9276583761162	7.79657656096349e-42	2.97049566972709e-39	2.92440012058595e-39	80127/8814/57562/257177/286207/154313/80217/286464/144535/79846/118491/387885/85452/123872/352909/56171/27019/92749/84229/127254/2302/54768/84223/124602/150082/4117/225689/55329/5991/89765/345895/221421/11092/200162/9576/25876/83659/27285/79583/91147/199223/127733/51364	43	GE12
GO:0007018	microtubule-based movement	44/115	426/18888	0.103286384976526	16.9641151255358	26.0839793396167	1.14345167067768e-42	6.53482629792292e-40	6.43342018923388e-40	219681/80127/257062/286207/154313/80217/25790/286464/146845/220136/144535/79846/118491/387885/123872/201625/56171/1770/27019/92749/84229/83657/219670/54768/84223/124602/150082/4117/4130/55329/152110/5991/83853/345895/221421/200162/9576/25876/83659/27285/642987/199223/164395/51364	44	GE12
GO:0003341	cilium movement	38/115	209/18888	0.181818181818182	29.8624505928854	32.8392405363312	2.61806170873794e-46	2.99244453308747e-43	2.94600838593775e-43	219681/80127/257062/286207/154313/80217/25790/286464/146845/220136/144535/79846/118491/387885/123872/56171/1770/27019/92749/84229/219670/54768/84223/55329/152110/5991/83853/345895/221421/200162/9576/25876/83659/27285/642987/199223/164395/51364	38	GE12
GO:0002768	immune response-regulating cell surface receptor signaling pathway	12/114	360/18888	0.0333333333333333	5.52280701754386	6.75150425605914	1.84793893596179e-06	0.000406361772017997	0.000356165914920635	660/718/3115/3119/3123/3493/3500/3502/3503/3514/3539/5336	12	GE13
GO:0002455	humoral immune response mediated by circulating immunoglobulin	6/114	56/18888	0.107142857142857	17.7518796992481	9.78283762863478	1.07514100671588e-06	0.000262692785974248	0.000230243647169215	718/722/3493/3500/3502/3503	6	GE13
GO:0002429	immune response-activating cell surface receptor signaling pathway	12/114	332/18888	0.036144578313253	5.98858592263792	7.14594757630818	7.92435031094489e-07	0.000248764666166066	0.000218035999018724	660/718/3115/3119/3123/3493/3500/3502/3503/3514/3539/5336	12	GE13
GO:0002443	leukocyte mediated immunity	14/114	469/18888	0.0298507462686567	4.94579732914375	6.74285283226277	9.0501015431038e-07	0.000248764666166066	0.000218035999018724	684/718/722/10225/3123/3493/3500/3502/3503/3514/3538/3539/5336/5551	14	GE13
GO:0006958	complement activation, classical pathway	6/114	42/18888	0.142857142857143	23.6691729323308	11.4605704816303	1.86046580855758e-07	6.81860718836354e-05	5.9763384131034e-05	718/722/3493/3500/3502/3503	6	GE13
GO:0019730	antimicrobial humoral response	9/114	132/18888	0.0681818181818182	11.2966507177033	9.25056679795822	1.0542862036702e-07	4.63675072374155e-05	4.06399587141082e-05	1755/2627/3493/3500/3502/3503/3960/5225/6590	9	GE13
GO:0050851	antigen receptor-mediated signaling pathway	11/114	208/18888	0.0528846153846154	8.76214574898785	8.77163463641682	5.29814844919437e-08	2.9126571099446e-05	2.55287100275655e-05	660/3115/3119/3123/3493/3500/3502/3503/3514/3539/5336	11	GE13
GO:0050853	B cell receptor signaling pathway	8/114	78/18888	0.102564102564103	16.9932523616734	11.0292302367741	2.26663839793446e-08	1.66144594568596e-05	1.45621575670807e-05	660/3493/3500/3502/3503/3514/3539/5336	8	GE13
GO:0006959	humoral immune response	13/114	258/18888	0.0503875968992248	8.3484292125663	9.26090543530518	5.42428156587823e-09	9.29624786859964e-06	8.14792841119454e-06	718/722/1755/2627/3119/3123/3493/3500/3502/3503/3960/5225/6590	13	GE13
GO:0019731	antibacterial humoral response	8/114	69/18888	0.115942028985507	19.209763539283	11.8082649638377	8.45497759763496e-09	9.29624786859964e-06	8.14792841119454e-06	1755/3493/3500/3502/3503/3960/5225/6590	8	GE13
