# Supplementary material for: Coordinated Multicellular Immune Programs and Drug Targets Revealed by Single-Cell Analysis in Driver-Mutated NSCLC
Source: Int J Mol Sci. 2026 Apr 29;27(9):3997. doi: 10.3390/ijms27093997 (PMC13163347; doi:10.3390/ijms27093997)
Supplement: Supplementary file 1 [file ijms-27-03997-s001.zip › Table S8.xlsx]

## Sheet: GE1-GE13_combined_cnv_results
Table S8. ​Top CNV genes in cells of each GE label. Related to Figure 3.
Gene	chr	start	stop	cnv_score	direction	GE_group
EFNA1	chr1	155127876	155134899	0.14555096144515	gain	GE1
PBXIP1	chr1	154944076	154956123	0.145516473656103	gain	GE1
PYGO2	chr1	154957026	154963853	0.145509001421103	gain	GE1
PMVK	chr1	154924740	154936719	0.145356936097509	gain	GE1
EFNA4	chr1	155063737	155069553	0.145355525703467	gain	GE1
SLC50A1	chr1	155135344	155138857	0.14530205351195	gain	GE1
SHC1	chr1	154962298	154974395	0.145248090557589	gain	GE1
ADAM15	chr1	155050566	155062775	0.145210458208419	gain	GE1
DPM3	chr1	155139891	155140595	0.144956419961345	gain	GE1
ZBTB7B	chr1	155002630	155018522	0.144933996121968	gain	GE1
CKS1B	chr1	154974653	154979251	0.144928388407247	gain	GE1
ADAR	chr1	154582057	154628013	0.144818406178214	gain	GE1
FLAD1	chr1	154983338	154993111	0.144636177269138	gain	GE1
KRTCAP2	chr1	155169408	155173475	0.144566032801053	gain	GE1
MUC1	chr1	155185824	155192916	0.144087170738639	gain	GE1
UBE2Q1	chr1	154548577	154559028	0.143811612617068	gain	GE1
SHE	chr1	154469772	154502412	0.142673443418045	gain	GE1
MTX1	chr1	155208699	155213824	0.142180743334892	gain	GE1
IL6R	chr1	154405193	154469450	0.141396643644243	gain	GE1
HAX1	chr1	154272589	154275875	0.140219654227891	gain	GE1
FAM189B	chr1	155247205	155255483	0.14014886128687	gain	GE1
UBAP2L	chr1	154220179	154271510	0.139027557873582	gain	GE1
SCAMP3	chr1	155255979	155262430	0.137982820018457	gain	GE1
C1orf43	chr1	154206696	154220637	0.137684806709779	gain	GE1
TPM3	chr1	154155304	154194648	0.136438077907985	gain	GE1
CLK2	chr1	155262868	155278491	0.135793513596225	gain	GE1
RPS27	chr1	153990762	153992155	0.135366803445021	gain	GE1
RAB13	chr1	153981617	153986358	0.134784014053535	gain	GE1
JTB	chr1	153974269	153977674	0.13396178024562	gain	GE1
FDPS	chr1	155308748	155320666	0.133940738855564	gain	GE1
SLC39A1	chr1	153959099	153968184	0.132996899692298	gain	GE1
CRTC2	chr1	153947669	153958615	0.132044635684574	gain	GE1
RUSC1	chr1	155320894	155331114	0.131891085807202	gain	GE1
DENND4B	chr1	153929501	153946718	0.131264214539922	gain	GE1
GATAD2B	chr1	153789030	153923360	0.130504660050958	gain	GE1
SLC27A3	chr1	153774354	153780157	0.129725710210547	gain	GE1
ASH1L	chr1	155335268	155562807	0.12971442874507	gain	GE1
INTS3	chr1	153728050	153774808	0.129104726695746	gain	GE1
ILF2	chr1	153661788	153671028	0.128349288981657	gain	GE1
YY1AP1	chr1	155659443	155689000	0.127545165325406	gain	GE1
SNAPIN	chr1	153658703	153661852	0.127314800476082	gain	GE1
CHTOP	chr1	153633982	153646306	0.126478868141771	gain	GE1
S100A13	chr1	153618787	153631360	0.125618903613211	gain	GE1
DAP3	chr1	155687960	155739010	0.125287717550218	gain	GE1
S100A14	chr1	153614255	153616986	0.124287144192332	gain	GE1
GON4L	chr1	155749662	155859400	0.122943445820449	gain	GE1
S100A16	chr1	153606886	153613145	0.122401656735389	gain	GE1
RIT1	chr1	155897808	155911404	0.120438516525524	gain	GE1
S100A2	chr1	153561108	153567890	0.120013556657957	gain	GE1
KHDC4	chr1	155913045	155934413	0.118150751850083	gain	GE1
HMGB1	chr13	30456704	30617597	-0.0880986	loss	GE1
ALOX5AP	chr13	30713478	30764426	-0.0879678	loss	GE1
UBL3	chr13	29764371	29850617	-0.0879037	loss	GE1
POMP	chr13	28659104	28678959	-0.0877044	loss	GE1
HSPH1	chr13	31134973	31162388	-0.087602	loss	GE1
PAN3	chr13	28138506	28295335	-0.0875975	loss	GE1
POLR1D	chr13	27620742	27744237	-0.0874911	loss	GE1
FRY	chr13	31846713	32299125	-0.0872632	loss	GE1
LNX2	chr13	27545913	27620529	-0.0872346	loss	GE1
N4BP2L1	chr13	32400723	32428311	-0.0870003	loss	GE1
GTF3A	chr13	27424619	27435823	-0.0869962	loss	GE1
MTIF3	chr13	27435643	27450591	-0.086992	loss	GE1
RPL21	chr13	27251309	27256691	-0.0868418	loss	GE1
N4BP2L2	chr13	32432417	32538885	-0.0866404	loss	GE1
PDS5B	chr13	32586452	32778019	-0.0862785	loss	GE1
USP12	chr13	27066156	27171811	-0.0862243	loss	GE1
SPART	chr13	36301638	36370180	-0.0858019	loss	GE1
ALG5	chr13	36949738	37000261	-0.0854369	loss	GE1
EXOSC8	chr13	36998816	37009614	-0.085048	loss	GE1
RNF6	chr13	26132115	26222314	-0.0848329	loss	GE1
SUPT20H	chr13	37009312	37059713	-0.084655	loss	GE1
UFM1	chr13	38349849	38363619	-0.0842693	loss	GE1
NHLRC3	chr13	39038306	39050109	-0.0838043	loss	GE1
SHISA2	chr13	26044597	26052016	-0.0833551	loss	GE1
MRPS31	chr13	40729128	40771190	-0.083313	loss	GE1
ELF1	chr13	40931924	41061440	-0.0828864	loss	GE1
WBP4	chr13	41061509	41084006	-0.0820135	loss	GE1
NUP58	chr13	25301556	25349800	-0.081839	loss	GE1
RGCC	chr13	41457550	41470871	-0.0811698	loss	GE1
MTMR6	chr13	25246201	25288009	-0.0803454	loss	GE1
DGKH	chr13	42040036	42256578	-0.0801173	loss	GE1
AKAP11	chr13	42272152	42323261	-0.0790736	loss	GE1
RPL34P27	chr13	24988577	24988925	-0.0789088	loss	GE1
EPSTI1	chr13	42886388	42992271	-0.0779193	loss	GE1
PARP4	chr13	24420931	24512778	-0.0776113	loss	GE1
DNAJC15	chr13	43023203	43114213	-0.0767523	loss	GE1
SPATA13	chr13	23979805	24307074	-0.0761387	loss	GE1
TSC22D1	chr13	44432143	44577147	-0.0754606	loss	GE1
MICU2	chr13	21492691	21604181	-0.074592	loss	GE1
GPALPP1	chr13	44989529	45037669	-0.0744567	loss	GE1
GTF2F2	chr13	45120510	45284893	-0.0734368	loss	GE1
ZDHHC20	chr13	21372573	21459370	-0.0730042	loss	GE1
TPT1	chr13	45333471	45341284	-0.0721988	loss	GE1
MRPL57	chr13	21176658	21179084	-0.071574	loss	GE1
COG3	chr13	45464898	45536701	-0.0709168	loss	GE1
SAP18	chr13	21140514	21149084	-0.0701493	loss	GE1
ZC3H13	chr13	45954465	46052759	-0.0696261	loss	GE1
LATS2	chr13	20973036	21061586	-0.0689216	loss	GE1
LCP1	chr13	46125920	46211871	-0.0682494	loss	GE1
CRYL1	chr13	20403666	20525873	-0.0678695	loss	GE1
ARHGEF2	chr1	155946851	156007070	0.357111982912225	gain	GE2
KHDC4	chr1	155913045	155934413	0.356627229777302	gain	GE2
RIT1	chr1	155897808	155911404	0.356383507001671	gain	GE2
SSR2	chr1	156009048	156020951	0.356371626291044	gain	GE2
GON4L	chr1	155749662	155859400	0.35615653935278	gain	GE2
DAP3	chr1	155687960	155739010	0.356023132425188	gain	GE2
YY1AP1	chr1	155659443	155689000	0.355946093761186	gain	GE2
ASH1L	chr1	155335268	155562807	0.355787575533896	gain	GE2
RUSC1	chr1	155320894	155331114	0.355314740517545	gain	GE2
UBQLN4	chr1	156035299	156053798	0.355275341992528	gain	GE2
LAMTOR2	chr1	156054782	156058506	0.354993724475087	gain	GE2
RAB25	chr1	156061160	156070504	0.354540947211935	gain	GE2
FDPS	chr1	155308748	155320666	0.354310742805989	gain	GE2
MEX3A	chr1	156072013	156082465	0.353299765500505	gain	GE2
CLK2	chr1	155262868	155278491	0.353181652163517	gain	GE2
SCAMP3	chr1	155255979	155262430	0.35223510536711	gain	GE2
LMNA	chr1	156082573	156140089	0.351651141016565	gain	GE2
FAM189B	chr1	155247205	155255483	0.351281541806071	gain	GE2
MTX1	chr1	155208699	155213824	0.350089237813065	gain	GE2
SEMA4A	chr1	156147366	156177752	0.349470124778456	gain	GE2
MUC1	chr1	155185824	155192916	0.348841642430444	gain	GE2
SLC25A44	chr1	156193932	156212796	0.348219069836314	gain	GE2
PMF1	chr1	156212993	156240042	0.346895590312216	gain	GE2
KRTCAP2	chr1	155169408	155173475	0.346271360631573	gain	GE2
SMG5	chr1	156249224	156282825	0.345184494885964	gain	GE2
DPM3	chr1	155139891	155140595	0.344326562204871	gain	GE2
GLMP	chr1	156290089	156295689	0.34326075555203	gain	GE2
SLC50A1	chr1	155135344	155138857	0.342662555792043	gain	GE2
CCT3	chr1	156308968	156367873	0.341503039344489	gain	GE2
EFNA1	chr1	155127876	155134899	0.341011947232829	gain	GE2
EFNA4	chr1	155063737	155069553	0.339378454100339	gain	GE2
MEF2D	chr1	156463727	156500779	0.339126002249611	gain	GE2
ADAM15	chr1	155050566	155062775	0.337940214733914	gain	GE2
NAXE	chr1	156591762	156594299	0.337514820484793	gain	GE2
ZBTB7B	chr1	155002630	155018522	0.336363805127877	gain	GE2
GPATCH4	chr1	156594487	156601496	0.335714403080077	gain	GE2
FLAD1	chr1	154983338	154993111	0.334855166070684	gain	GE2
CKS1B	chr1	154974653	154979251	0.334632135611782	gain	GE2
SHC1	chr1	154962298	154974395	0.334483591164945	gain	GE2
CRABP2	chr1	156699606	156705816	0.334402352265898	gain	GE2
PYGO2	chr1	154957026	154963853	0.334373758659345	gain	GE2
PBXIP1	chr1	154944076	154956123	0.334122483912298	gain	GE2
PMVK	chr1	154924740	154936719	0.333486763102623	gain	GE2
ADAR	chr1	154582057	154628013	0.332553138701257	gain	GE2
ISG20L2	chr1	156721891	156728766	0.330810171137311	gain	GE2
UBE2Q1	chr1	154548577	154559028	0.330485883426196	gain	GE2
SHE	chr1	154469772	154502412	0.327637006780284	gain	GE2
RRNAD1	chr1	156728442	156736960	0.327074610613101	gain	GE2
IL6R	chr1	154405193	154469450	0.32480835264913	gain	GE2
MRPL24	chr1	156737303	156741590	0.323850269012007	gain	GE2
RPL21	chr13	27251309	27256691	-0.128705	loss	GE2
GTF3A	chr13	27424619	27435823	-0.127908	loss	GE2
USP12	chr13	27066156	27171811	-0.127819	loss	GE2
MTIF3	chr13	27435643	27450591	-0.127163	loss	GE2
LNX2	chr13	27545913	27620529	-0.126372	loss	GE2
RNF6	chr13	26132115	26222314	-0.126119	loss	GE2
POLR1D	chr13	27620742	27744237	-0.125643	loss	GE2
PAN3	chr13	28138506	28295335	-0.124836	loss	GE2
SHISA2	chr13	26044597	26052016	-0.124399	loss	GE2
POMP	chr13	28659104	28678959	-0.124124	loss	GE2
UBL3	chr13	29764371	29850617	-0.123592	loss	GE2
HMGB1	chr13	30456704	30617597	-0.123026	loss	GE2
NUP58	chr13	25301556	25349800	-0.12263	loss	GE2
ALOX5AP	chr13	30713478	30764426	-0.122235	loss	GE2
HSPH1	chr13	31134973	31162388	-0.121197	loss	GE2
MTMR6	chr13	25246201	25288009	-0.121123	loss	GE2
FRY	chr13	31846713	32299125	-0.120319	loss	GE2
N4BP2L1	chr13	32400723	32428311	-0.119757	loss	GE2
RPL34P27	chr13	24988577	24988925	-0.119332	loss	GE2
N4BP2L2	chr13	32432417	32538885	-0.119164	loss	GE2
PDS5B	chr13	32586452	32778019	-0.11842	loss	GE2
PARP4	chr13	24420931	24512778	-0.11792	loss	GE2
SPART	chr13	36301638	36370180	-0.117694	loss	GE2
ALG5	chr13	36949738	37000261	-0.117008	loss	GE2
SPATA13	chr13	23979805	24307074	-0.116289	loss	GE2
EXOSC8	chr13	36998816	37009614	-0.11624	loss	GE2
SUPT20H	chr13	37009312	37059713	-0.115534	loss	GE2
MICU2	chr13	21492691	21604181	-0.114778	loss	GE2
UFM1	chr13	38349849	38363619	-0.11472	loss	GE2
NHLRC3	chr13	39038306	39050109	-0.113815	loss	GE2
MRPS31	chr13	40729128	40771190	-0.113019	loss	GE2
ZDHHC20	chr13	21372573	21459370	-0.112993	loss	GE2
ELF1	chr13	40931924	41061440	-0.111795	loss	GE2
MRPL57	chr13	21176658	21179084	-0.110995	loss	GE2
WBP4	chr13	41061509	41084006	-0.110231	loss	GE2
SAP18	chr13	21140514	21149084	-0.109466	loss	GE2
RGCC	chr13	41457550	41470871	-0.108447	loss	GE2
LATS2	chr13	20973036	21061586	-0.107938	loss	GE2
CRYL1	chr13	20403666	20525873	-0.10676	loss	GE2
DGKH	chr13	42040036	42256578	-0.106258	loss	GE2
ZMYM2	chr13	19958670	20091829	-0.105414	loss	GE2
RPL15	chr3	23916591	23924374	-0.105066	loss	GE2
UBE2E1	chr3	23805955	23891640	-0.104777	loss	GE2
NR1D2	chr3	23945286	23980617	-0.104675	loss	GE2
UBE2E2	chr3	23203020	23591794	-0.104388	loss	GE2
TOP2B	chr3	25597905	25664907	-0.10422	loss	GE2
RAB5A	chr3	19947097	19985175	-0.104117	loss	GE2
AKAP11	chr13	42272152	42323261	-0.104014	loss	GE2
NGLY1	chr3	25718944	25790039	-0.103972	loss	GE2
ZMYM5	chr13	19823482	19863649	-0.103808	loss	GE2
S100A14	chr1	153614255	153616986	0.30511361309217	gain	GE3
S100A16	chr1	153606886	153613145	0.304812190105493	gain	GE3
S100A13	chr1	153618787	153631360	0.303660905130575	gain	GE3
S100A2	chr1	153561108	153567890	0.302948396729377	gain	GE3
CHTOP	chr1	153633982	153646306	0.301178164438561	gain	GE3
S100A4	chr1	153543613	153550136	0.300149480386223	gain	GE3
SNAPIN	chr1	153658703	153661852	0.298678568223185	gain	GE3
ILF2	chr1	153661788	153671028	0.296497966583414	gain	GE3
S100A6	chr1	153534599	153536244	0.295680344672443	gain	GE3
INTS3	chr1	153728050	153774808	0.294039176330931	gain	GE3
SLC27A3	chr1	153774354	153780157	0.291437396015819	gain	GE3
S100A7	chr1	153457744	153460651	0.289278879513087	gain	GE3
GATAD2B	chr1	153789030	153923360	0.288953912164693	gain	GE3
DENND4B	chr1	153929501	153946718	0.286609398104649	gain	GE3
CRTC2	chr1	153947669	153958615	0.2842311493996	gain	GE3
S100A8	chr1	153390032	153391073	0.282866020775984	gain	GE3
SLC39A1	chr1	153959099	153968184	0.282214151003368	gain	GE3
JTB	chr1	153974269	153977674	0.280044097659615	gain	GE3
RAB13	chr1	153981617	153986358	0.277539776678063	gain	GE3
S100A9	chr1	153357854	153361023	0.276719407355873	gain	GE3
RPS27	chr1	153990762	153992155	0.274812172372635	gain	GE3
TPM3	chr1	154155304	154194648	0.271823545223421	gain	GE3
SPRR2A	chr1	153056120	153057512	0.270191646528802	gain	GE3
C1orf43	chr1	154206696	154220637	0.268977174570645	gain	GE3
UBAP2L	chr1	154220179	154271510	0.266059592030332	gain	GE3
SPRR2D	chr1	153039732	153041931	0.263771503930011	gain	GE3
HAX1	chr1	154272589	154275875	0.263324421994181	gain	GE3
IL6R	chr1	154405193	154469450	0.260055106977306	gain	GE3
SPRR1B	chr1	153031203	153032900	0.257357168945153	gain	GE3
SHE	chr1	154469772	154502412	0.256901475704813	gain	GE3
UBE2Q1	chr1	154548577	154559028	0.253642859757705	gain	GE3
SPRR3	chr1	153001747	153003856	0.251136799659107	gain	GE3
ADAR	chr1	154582057	154628013	0.250256058707531	gain	GE3
PMVK	chr1	154924740	154936719	0.246700518740771	gain	GE3
S100A11	chr1	152032506	152047907	0.245097630760394	gain	GE3
PBXIP1	chr1	154944076	154956123	0.242813848906544	gain	GE3
PYGO2	chr1	154957026	154963853	0.238776886234112	gain	GE3
S100A10	chr1	151982915	151993859	0.238628345941279	gain	GE3
CHCHD2	chr7	56101573	56106476	0.237771921547918	gain	GE3
NUPR2	chr7	56114681	56116417	0.237696178601974	gain	GE3
ZNF117	chr7	64971772	65006684	0.236471690313151	gain	GE3
SUMF2	chr7	56064002	56080670	0.236041077278939	gain	GE3
ERV3-1	chr7	64990356	65006743	0.235056658402799	gain	GE3
SHC1	chr1	154962298	154974395	0.234625431717966	gain	GE3
VKORC1L1	chr7	65873074	65959563	0.233569782332991	gain	GE3
CCT6A	chr7	56051685	56063989	0.233454269400335	gain	GE3
GUSB	chr7	65960684	65982215	0.232022765196263	gain	GE3
THEM4	chr1	151870866	151909637	0.230685647177428	gain	GE3
ASL	chr7	66075800	66094697	0.230334341283184	gain	GE3
CKS1B	chr1	154974653	154979251	0.230264129906366	gain	GE3
VIM	chr10	17228241	17237593	-0.109411	loss	GE3
MRC1	chr10	17809348	17911164	-0.109328	loss	GE3
RSU1	chr10	16590611	16817463	-0.109328	loss	GE3
ARL5B	chr10	18659431	18681639	-0.109259	loss	GE3
PTER	chr10	16436943	16513745	-0.109209	loss	GE3
RPP38	chr10	15097180	15139818	-0.10908	loss	GE3
PLXDC2	chr10	19816239	20289856	-0.109064	loss	GE3
FAM107B	chr10	14518557	14774897	-0.109011	loss	GE3
NEBL	chr10	20779973	21174187	-0.108897	loss	GE3
MLLT10	chr10	21524646	21743630	-0.108815	loss	GE3
DNAJC1	chr10	21756548	22003769	-0.108717	loss	GE3
PRPF18	chr10	13586939	13630859	-0.108712	loss	GE3
COMMD3	chr10	22316386	22320306	-0.108544	loss	GE3
BMI1	chr10	22321099	22331484	-0.108417	loss	GE3
SEPHS1	chr10	13317428	13348298	-0.108372	loss	GE3
PIP4K2A	chr10	22534854	22714578	-0.108313	loss	GE3
PHYH	chr10	13277796	13302412	-0.1081	loss	GE3
MSRB2	chr10	23095579	23122013	-0.107953	loss	GE3
OPTN	chr10	13099449	13138308	-0.10778	loss	GE3
OTUD1	chr10	23439458	23442390	-0.107693	loss	GE3
CAMK1D	chr10	12349482	12835545	-0.107343	loss	GE3
KIAA1217	chr10	23694746	24547848	-0.107259	loss	GE3
ARHGAP21	chr10	24583609	24723887	-0.106972	loss	GE3
CDC123	chr10	12195965	12250589	-0.106943	loss	GE3
NUDT5	chr10	12165330	12196144	-0.106629	loss	GE3
APBB1IP	chr10	26438341	26567803	-0.10639	loss	GE3
DHTKD1	chr10	12068954	12123221	-0.106346	loss	GE3
UPF2	chr10	11920022	12043170	-0.106086	loss	GE3
USP6NL	chr10	11453946	11611754	-0.105751	loss	GE3
ABI1	chr10	26746593	26861087	-0.105566	loss	GE3
CELF2	chr10	10798397	11336675	-0.105435	loss	GE3
SFTA1P	chr10	10784437	10795047	-0.104845	loss	GE3
ANKRD26	chr10	26991914	27100498	-0.104645	loss	GE3
TAF3	chr10	7818505	8016631	-0.104284	loss	GE3
YME1L1	chr10	27110112	27155266	-0.10383	loss	GE3
ATP5F1C	chr10	7788147	7807815	-0.103582	loss	GE3
KIN	chr10	7750962	7787993	-0.103186	loss	GE3
KLF6	chr10	3775996	3785281	-0.103163	loss	GE3
IDI1	chr10	1039152	1049170	-0.103125	loss	GE3
PITRM1	chr10	3137728	3172841	-0.102994	loss	GE3
PFKP	chr10	3066333	3137718	-0.102959	loss	GE3
GTPBP4	chr10	988434	1019932	-0.102957	loss	GE3
PFKFB3	chr10	6144934	6254644	-0.102903	loss	GE3
ACBD5	chr10	27195214	27242130	-0.102867	loss	GE3
LARP4B	chr10	806914	931705	-0.102807	loss	GE3
AKR1C1	chr10	4963253	4983283	-0.102692	loss	GE3
ZMYND11	chr10	134465	254637	-0.102645	loss	GE3
RBM17	chr10	6089034	6117457	-0.102573	loss	GE3
AKR1C2	chr10	4987400	5018031	-0.102334	loss	GE3
GDI2	chr10	5765223	5842132	-0.102232	loss	GE3
IFNAR2	chr21	33229901	33265675	0.133790590047428	gain	GE4
PAXBP1	chr21	32733899	32771792	0.133184806013741	gain	GE4
IL10RB	chr21	33266367	33310187	0.133181853189184	gain	GE4
CFAP298	chr21	32592079	32612603	0.132942157450097	gain	GE4
EVA1C	chr21	32412006	32515397	0.132796169351086	gain	GE4
IFNAR1	chr21	33324429	33359864	0.132689483582285	gain	GE4
APP	chr21	25880550	26171128	0.132449854896256	gain	GE4
LTN1	chr21	28928144	28992956	0.132428016687493	gain	GE4
SCAF4	chr21	31671000	31732118	0.132423755826182	gain	GE4
ADAMTS1	chr21	26835755	26845409	0.13239180509483	gain	GE4
SOD1	chr21	31659666	31668931	0.132317472897359	gain	GE4
USP16	chr21	29024629	29054488	0.13229747260662	gain	GE4
IFNGR2	chr21	33402896	33479348	0.132224935445455	gain	GE4
BACH1	chr21	29194071	29630751	0.132205601180864	gain	GE4
CCT8	chr21	29055805	29073797	0.132179114944007	gain	GE4
BTG3	chr21	17593653	17612945	0.132140956531632	gain	GE4
ATP5PF	chr21	25716503	25735673	0.13210133005317	gain	GE4
C21orf91	chr21	17788974	17819386	0.132025877574445	gain	GE4
CXADR	chr21	17513043	17593579	0.131995655691626	gain	GE4
TMEM50B	chr21	33432485	33479974	0.131976544499381	gain	GE4
PPIAP22	chr21	18857779	18858276	0.13190344754345	gain	GE4
GART	chr21	33503931	33543491	0.131733112878635	gain	GE4
SON	chr21	33543038	33577481	0.131452967398175	gain	GE4
CRYZL1	chr21	33589341	33643926	0.130867691611762	gain	GE4
USP25	chr21	15730025	15880069	0.130258958853353	gain	GE4
ITSN1	chr21	33642400	33899861	0.130082891701291	gain	GE4
NRIP1	chr21	14961235	15065936	0.129479849483434	gain	GE4
ATP5PO	chr21	33903453	33915814	0.129244865793995	gain	GE4
SAMSN1	chr21	14485228	14658821	0.128182480943037	gain	GE4
MRPS6	chr21	34073224	34143034	0.127515343168051	gain	GE4
HSPA13	chr21	14371115	14383484	0.127481249767154	gain	GE4
SLC5A3	chr21	34073578	34106260	0.12713310255419	gain	GE4
RCAN1	chr21	34513142	34615113	0.126666039970116	gain	GE4
CLIC6	chr21	34669389	34718227	0.126335402482069	gain	GE4
RUNX1	chr21	34787801	36004667	0.125274799492854	gain	GE4
CBR1	chr21	36069941	36073166	0.124022406204073	gain	GE4
MORC3	chr21	36320189	36386148	0.122850593266707	gain	GE4
PIGP	chr21	37059170	37073170	0.121775835216837	gain	GE4
TTC3	chr21	37073226	37203112	0.120797690980112	gain	GE4
DYRK1A	chr21	37365573	37526358	0.119232288699393	gain	GE4
MRPL13	chr8	120380761	120445402	0.119011615158252	gain	GE4
SNTB1	chr8	120535745	120813273	0.118829139011031	gain	GE4
MAL2	chr8	119165034	119245673	0.118583128861891	gain	GE4
DERL1	chr8	123013170	123042302	0.118457331625037	gain	GE4
TAF2	chr8	119730774	119832841	0.11833588771593	gain	GE4
FAM83A	chr8	123178960	123210079	0.118207196214695	gain	GE4
DEPTOR	chr8	119873717	120050918	0.118115875649745	gain	GE4
KCNJ15	chr21	38155549	38307357	0.117662857290388	gain	GE4
C8orf76	chr8	123219967	123241377	0.117661693767258	gain	GE4
CD46	chr1	207752054	207795513	0.117083809930011	gain	GE4
DEF8	chr16	89947925	89968060	-0.116163	loss	GE4
TCF25	chr16	89873570	89913627	-0.115331	loss	GE4
CDK10	chr16	89680737	89696354	-0.114393	loss	GE4
CHMP1A	chr16	89644435	89657721	-0.113593	loss	GE4
RPL13	chr16	89560657	89566828	-0.112881	loss	GE4
SPG7	chr16	89490719	89557766	-0.111421	loss	GE4
ANKRD11	chr16	89267630	89490561	-0.110272	loss	GE4
HLA-B	chr6	31269491	31357188	-0.110119	loss	GE4
HCP5	chr6	31463170	31478936	-0.109622	loss	GE4
HLA-C	chr6	31268749	31272130	-0.109565	loss	GE4
DDX39B	chr6	31530219	31542448	-0.109285	loss	GE4
SLC22A31	chr16	89195761	89201651	-0.109135	loss	GE4
NFKBIL1	chr6	31546870	31558829	-0.10903	loss	GE4
TNF	chr6	31575565	31578336	-0.108782	loss	GE4
MUC21	chr6	30983718	30989903	-0.108592	loss	GE4
LTB	chr6	31580525	31582522	-0.10842	loss	GE4
TRAPPC2L	chr16	88856220	88862686	-0.108411	loss	GE4
LST1	chr6	31586124	31588909	-0.10795	loss	GE4
APRT	chr16	88809339	88811937	-0.107709	loss	GE4
AIF1	chr6	31615217	31617021	-0.107483	loss	GE4
PRRC2A	chr6	31620715	31637771	-0.107045	loss	GE4
PIEZO1	chr16	88715338	88785220	-0.106823	loss	GE4
BAG6	chr6	31639028	31652705	-0.106632	loss	GE4
GPANK1	chr6	31661228	31666283	-0.106216	loss	GE4
RNF166	chr16	88696499	88706408	-0.106016	loss	GE4
CSNK2B	chr6	31665236	31670343	-0.105778	loss	GE4
DDAH2	chr6	31727038	31730617	-0.105233	loss	GE4
MVD	chr16	88651935	88663161	-0.105171	loss	GE4
CLIC1	chr6	31730581	31739763	-0.104642	loss	GE4
CYBA	chr16	88643289	88651054	-0.104384	loss	GE4
LSM2	chr6	31797396	31806966	-0.103832	loss	GE4
SFTA2	chr6	30931353	30955636	-0.103578	loss	GE4
ZC3H18	chr16	88570381	88631966	-0.102977	loss	GE4
SLC7A5	chr16	87830023	87869507	-0.101626	loss	GE4
HSPA1A	chr6	31815543	31817946	-0.10039	loss	GE4
MAP1LC3B	chr16	87383953	87404779	-0.10018	loss	GE4
HSPA1B	chr6	31827738	31830254	-0.0989414	loss	GE4
DDR1	chr6	30876421	30900156	-0.0988097	loss	GE4
IRF8	chr16	85899162	85922606	-0.0985712	loss	GE4
NEU1	chr6	31857659	31862822	-0.0972975	loss	GE4
COX4I1	chr16	85798633	85807068	-0.0968034	loss	GE4
IER3	chr6	30743199	30744548	-0.0956358	loss	GE4
SLC44A4	chr6	31863192	31879046	-0.0955238	loss	GE4
EMC8	chr16	85771758	85799608	-0.0945231	loss	GE4
EHMT2	chr6	31879759	31897687	-0.0938711	loss	GE4
GSE1	chr16	85169525	85676204	-0.0923195	loss	GE4
C2	chr6	31897785	31945672	-0.0922685	loss	GE4
NELFE	chr6	31952087	31959038	-0.0907162	loss	GE4
FLOT1	chr6	30727709	30742732	-0.0904102	loss	GE4
ZDHHC7	chr16	84974175	85011535	-0.0902368	loss	GE4
PIGR	chr1	206928522	206946466	0.123889347209888	gain	GE5
C1orf116	chr1	207018522	207032756	0.123286639256106	gain	GE5
C4BPA	chr1	207104233	207144972	0.123105630116743	gain	GE5
PFKFB2	chr1	207034366	207081024	0.123032538529925	gain	GE5
YOD1	chr1	207043849	207052980	0.122850578077785	gain	GE5
C4BPB	chr1	207088860	207099993	0.122814010948451	gain	GE5
CD55	chr1	207321532	207386804	0.122702026311942	gain	GE5
MAPKAPK2	chr1	206684905	206734281	0.121966611133283	gain	GE5
CD46	chr1	207752054	207795513	0.121303218027754	gain	GE5
EIF2D	chr1	206571292	206612465	0.119975661834893	gain	GE5
MIR29B2CHG	chr1	207801518	207879115	0.118635682346942	gain	GE5
RASSF5	chr1	206507531	206589448	0.117249894447454	gain	GE5
PLXNA2	chr1	208022242	208244384	0.116669517050602	gain	GE5
SRGAP2	chr1	206203345	206464443	0.11521320095361	gain	GE5
MIR205HG	chr1	209428817	209432838	0.1143219613323	gain	GE5
CTSE	chr1	206009264	206023895	0.113550270939652	gain	GE5
LAMB3	chr1	209614870	209652425	0.112141623953924	gain	GE5
SLC41A1	chr1	205789094	205813748	0.111626406998231	gain	GE5
RAB29	chr1	205767986	205775482	0.109991235846194	gain	GE5
G0S2	chr1	209675412	209676390	0.109857582698006	gain	GE5
PMVK	chr1	154924740	154936719	0.108868747148588	gain	GE5
PBXIP1	chr1	154944076	154956123	0.10877933422971	gain	GE5
PYGO2	chr1	154957026	154963853	0.108427349533906	gain	GE5
SHC1	chr1	154962298	154974395	0.10833487154007	gain	GE5
ADAR	chr1	154582057	154628013	0.108008151647398	gain	GE5
IRF6	chr1	209785617	209806175	0.107984813032222	gain	GE5
CKS1B	chr1	154974653	154979251	0.107794371224453	gain	GE5
UBE2Q1	chr1	154548577	154559028	0.107632026090138	gain	GE5
ZBTB7B	chr1	155002630	155018522	0.107461525311186	gain	GE5
ADAM15	chr1	155050566	155062775	0.107360407541348	gain	GE5
EFNA4	chr1	155063737	155069553	0.107298278130391	gain	GE5
NUCKS1	chr1	205712822	205750182	0.107240330219334	gain	GE5
FLAD1	chr1	154983338	154993111	0.10723344130746	gain	GE5
EFNA1	chr1	155127876	155134899	0.107144732367954	gain	GE5
SLC50A1	chr1	155135344	155138857	0.106951887322221	gain	GE5
SHE	chr1	154469772	154502412	0.106771900885494	gain	GE5
DPM3	chr1	155139891	155140595	0.106619874523773	gain	GE5
KRTCAP2	chr1	155169408	155173475	0.106213605800667	gain	GE5
SERTAD4-AS1	chr1	210231456	210234047	0.1059301389206	gain	GE5
IL6R	chr1	154405193	154469450	0.1058411854415	gain	GE5
MUC1	chr1	155185824	155192916	0.105674505875893	gain	GE5
HAX1	chr1	154272589	154275875	0.104939112119009	gain	GE5
ELK4	chr1	205597556	205632011	0.104823173374953	gain	GE5
SERTAD4	chr1	210232796	210246631	0.104559586850896	gain	GE5
MTX1	chr1	155208699	155213824	0.104002837425996	gain	GE5
UBAP2L	chr1	154220179	154271510	0.103944215530973	gain	GE5
C1orf43	chr1	154206696	154220637	0.103319781871113	gain	GE5
MFSD4A	chr1	205568885	205602918	0.103220957968636	gain	GE5
RCOR3	chr1	211258377	211316385	0.102935744206236	gain	GE5
TPM3	chr1	154155304	154194648	0.102662699250629	gain	GE5
POLR1D	chr13	27620742	27744237	-0.0882951	loss	GE5
GTF3A	chr13	27424619	27435823	-0.0882655	loss	GE5
MTIF3	chr13	27435643	27450591	-0.0882365	loss	GE5
RPL21	chr13	27251309	27256691	-0.088212	loss	GE5
PAN3	chr13	28138506	28295335	-0.0879278	loss	GE5
LNX2	chr13	27545913	27620529	-0.0878866	loss	GE5
HMGB1	chr13	30456704	30617597	-0.087522	loss	GE5
UBL3	chr13	29764371	29850617	-0.0873614	loss	GE5
POMP	chr13	28659104	28678959	-0.0872258	loss	GE5
USP12	chr13	27066156	27171811	-0.0867895	loss	GE5
ALOX5AP	chr13	30713478	30764426	-0.0866378	loss	GE5
HSPH1	chr13	31134973	31162388	-0.0860462	loss	GE5
FRY	chr13	31846713	32299125	-0.0858047	loss	GE5
N4BP2L1	chr13	32400723	32428311	-0.0852785	loss	GE5
RNF6	chr13	26132115	26222314	-0.0852418	loss	GE5
N4BP2L2	chr13	32432417	32538885	-0.084786	loss	GE5
SHISA2	chr13	26044597	26052016	-0.0843271	loss	GE5
PDS5B	chr13	32586452	32778019	-0.0841938	loss	GE5
SPART	chr13	36301638	36370180	-0.0832666	loss	GE5
NUP58	chr13	25301556	25349800	-0.0831075	loss	GE5
ALG5	chr13	36949738	37000261	-0.083066	loss	GE5
EXOSC8	chr13	36998816	37009614	-0.082939	loss	GE5
SUPT20H	chr13	37009312	37059713	-0.0824391	loss	GE5
UFM1	chr13	38349849	38363619	-0.082291	loss	GE5
NHLRC3	chr13	39038306	39050109	-0.0817508	loss	GE5
MRPS31	chr13	40729128	40771190	-0.0815488	loss	GE5
ELF1	chr13	40931924	41061440	-0.0809831	loss	GE5
MTMR6	chr13	25246201	25288009	-0.0808776	loss	GE5
RPL34P27	chr13	24988577	24988925	-0.0796988	loss	GE5
WBP4	chr13	41061509	41084006	-0.0794785	loss	GE5
RGCC	chr13	41457550	41470871	-0.0787208	loss	GE5
PARP4	chr13	24420931	24512778	-0.0783964	loss	GE5
SPATA13	chr13	23979805	24307074	-0.0778445	loss	GE5
DGKH	chr13	42040036	42256578	-0.0775352	loss	GE5
MICU2	chr13	21492691	21604181	-0.0772467	loss	GE5
AKAP11	chr13	42272152	42323261	-0.0763608	loss	GE5
ZDHHC20	chr13	21372573	21459370	-0.0759748	loss	GE5
EPSTI1	chr13	42886388	42992271	-0.075185	loss	GE5
MRPL57	chr13	21176658	21179084	-0.0750394	loss	GE5
DNAJC15	chr13	43023203	43114213	-0.0739935	loss	GE5
SAP18	chr13	21140514	21149084	-0.0737725	loss	GE5
LATS2	chr13	20973036	21061586	-0.0732695	loss	GE5
CRYL1	chr13	20403666	20525873	-0.0725023	loss	GE5
TSC22D1	chr13	44432143	44577147	-0.0724418	loss	GE5
ZMYM2	chr13	19958670	20091829	-0.0717409	loss	GE5
GPALPP1	chr13	44989529	45037669	-0.0714066	loss	GE5
ZMYM5	chr13	19823482	19863649	-0.0706123	loss	GE5
PSPC1	chr13	19674752	19783019	-0.0702051	loss	GE5
GTF2F2	chr13	45120510	45284893	-0.0700296	loss	GE5
MPHOSPH8	chr13	19633659	19673441	-0.0698513	loss	GE5
C8orf33	chr8	145052465	145066685	0.247080756174984	gain	GE6
COMMD5	chr8	144841042	144853736	0.246385394242845	gain	GE6
RPL8	chr8	144789765	144792587	0.246220454782758	gain	GE6
C8orf82	chr8	144525733	144529132	0.244446846582058	gain	GE6
PPP1R16A	chr8	144477969	144502121	0.242702263711342	gain	GE6
CYHR1	chr8	144449582	144465677	0.24134781211631	gain	GE6
VPS28	chr8	144423601	144428563	0.239969820855056	gain	GE6
SLC39A4	chr8	144409742	144416844	0.238658063804414	gain	GE6
CPSF1	chr8	144393229	144409335	0.237458190217735	gain	GE6
SLC52A2	chr8	144354135	144361272	0.236565865410908	gain	GE6
DGAT1	chr8	144314584	144326910	0.235601096452898	gain	GE6
HSF1	chr8	144291591	144314720	0.234713463816537	gain	GE6
BOP1	chr8	144262045	144291438	0.234009710322891	gain	GE6
MROH1	chr8	144148016	144261940	0.233380816638061	gain	GE6
MAF1	chr8	144104461	144107611	0.23281075562496	gain	GE6
SHARPIN	chr8	144098633	144108124	0.232137619166191	gain	GE6
CYC1	chr8	144095039	144097525	0.231446490604038	gain	GE6
GPAA1	chr8	144082590	144086216	0.230346495085296	gain	GE6
EXOSC4	chr8	144078648	144080648	0.229306980597795	gain	GE6
GRINA	chr8	143990056	143993415	0.228118393338632	gain	GE6
PARP10	chr8	143977153	144012772	0.226514912503488	gain	GE6
PLEC	chr8	143915147	143976734	0.224815866748244	gain	GE6
EPPK1	chr8	143857324	143878467	0.223831493577444	gain	GE6
NRBP2	chr8	143833583	143840973	0.223058401461733	gain	GE6
PUF60	chr8	143816344	143829352	0.222402634385527	gain	GE6
SCRIB	chr8	143790920	143815773	0.22166538641324	gain	GE6
FAM83H	chr8	143723933	143738234	0.220954782511553	gain	GE6
TSTA3	chr8	143612618	143618048	0.220246664250966	gain	GE6
EEF1D	chr8	143579697	143599541	0.21950985599163	gain	GE6
NAPRT	chr8	143574785	143578649	0.217387625493783	gain	GE6
MROH6	chr8	143566192	143572772	0.215107713732388	gain	GE6
GSDMD	chr8	143553207	143563062	0.213171331874045	gain	GE6
RHPN1	chr8	143368876	143384221	0.211435822319031	gain	GE6
LY6E	chr8	143017982	143023832	0.210147438020508	gain	GE6
LY6D	chr8	142784882	142786539	0.207987174089667	gain	GE6
THEM6	chr8	142727223	142736927	0.206002231557361	gain	GE6
LY6K	chr8	142700111	142705127	0.20417957256788	gain	GE6
PSCA	chr8	142670308	142682725	0.201751270964133	gain	GE6
PTP4A3	chr8	141391995	141432454	0.199267665121826	gain	GE6
DENND3	chr8	141117278	141195808	0.196890240025101	gain	GE6
TCEA1	chr8	53966552	54022456	0.196008670245203	gain	GE6
LYPLA1	chr8	54046367	54102017	0.195920913356417	gain	GE6
ATP6V1H	chr8	53715543	53843558	0.195836587260102	gain	GE6
RB1CC1	chr8	52622458	52745843	0.195483266953093	gain	GE6
MRPL15	chr8	54135241	54148514	0.195408750725739	gain	GE6
PCMTD1	chr8	51817575	51899186	0.194928138411447	gain	GE6
UBE2V2	chr8	48008415	48064708	0.194795187848807	gain	GE6
PTK2	chr8	140657900	141002216	0.194735441804127	gain	GE6
TMEM68	chr8	55696424	55773407	0.194689874871638	gain	GE6
MCM4	chr8	47960185	47978160	0.194403680762235	gain	GE6
HSPH1	chr13	31134973	31162388	-0.0962323	loss	GE6
ALOX5AP	chr13	30713478	30764426	-0.0961473	loss	GE6
FRY	chr13	31846713	32299125	-0.0960214	loss	GE6
N4BP2L1	chr13	32400723	32428311	-0.0958622	loss	GE6
HMGB1	chr13	30456704	30617597	-0.0958542	loss	GE6
N4BP2L2	chr13	32432417	32538885	-0.0956213	loss	GE6
UBL3	chr13	29764371	29850617	-0.0954314	loss	GE6
PDS5B	chr13	32586452	32778019	-0.0952517	loss	GE6
SPART	chr13	36301638	36370180	-0.0951747	loss	GE6
POMP	chr13	28659104	28678959	-0.0948681	loss	GE6
ALG5	chr13	36949738	37000261	-0.0948334	loss	GE6
PAN3	chr13	28138506	28295335	-0.0947113	loss	GE6
POLR1D	chr13	27620742	27744237	-0.0946545	loss	GE6
LNX2	chr13	27545913	27620529	-0.0944023	loss	GE6
EXOSC8	chr13	36998816	37009614	-0.0943796	loss	GE6
GTF3A	chr13	27424619	27435823	-0.0943789	loss	GE6
MTIF3	chr13	27435643	27450591	-0.0943164	loss	GE6
RPL21	chr13	27251309	27256691	-0.0941075	loss	GE6
SUPT20H	chr13	37009312	37059713	-0.0938922	loss	GE6
USP12	chr13	27066156	27171811	-0.0938508	loss	GE6
UFM1	chr13	38349849	38363619	-0.0935159	loss	GE6
NHLRC3	chr13	39038306	39050109	-0.0930127	loss	GE6
RNF6	chr13	26132115	26222314	-0.0929449	loss	GE6
MRPS31	chr13	40729128	40771190	-0.0925302	loss	GE6
SHISA2	chr13	26044597	26052016	-0.092105	loss	GE6
ELF1	chr13	40931924	41061440	-0.0920213	loss	GE6
WBP4	chr13	41061509	41084006	-0.0913936	loss	GE6
NUP58	chr13	25301556	25349800	-0.0910379	loss	GE6
RGCC	chr13	41457550	41470871	-0.0907872	loss	GE6
MTMR6	chr13	25246201	25288009	-0.0902991	loss	GE6
DGKH	chr13	42040036	42256578	-0.0896443	loss	GE6
RPL34P27	chr13	24988577	24988925	-0.0893523	loss	GE6
AKAP11	chr13	42272152	42323261	-0.088654	loss	GE6
PARP4	chr13	24420931	24512778	-0.0879698	loss	GE6
EPSTI1	chr13	42886388	42992271	-0.0878167	loss	GE6
SPATA13	chr13	23979805	24307074	-0.0869502	loss	GE6
DNAJC15	chr13	43023203	43114213	-0.0866573	loss	GE6
MICU2	chr13	21492691	21604181	-0.0857047	loss	GE6
TSC22D1	chr13	44432143	44577147	-0.0856034	loss	GE6
GPALPP1	chr13	44989529	45037669	-0.0851867	loss	GE6
ZDHHC20	chr13	21372573	21459370	-0.0846422	loss	GE6
GTF2F2	chr13	45120510	45284893	-0.0845536	loss	GE6
TPT1	chr13	45333471	45341284	-0.0842228	loss	GE6
COG3	chr13	45464898	45536701	-0.0835543	loss	GE6
MRPL57	chr13	21176658	21179084	-0.0834604	loss	GE6
ZC3H13	chr13	45954465	46052759	-0.0829207	loss	GE6
SAP18	chr13	21140514	21149084	-0.0821668	loss	GE6
LCP1	chr13	46125920	46211871	-0.0816299	loss	GE6
LATS2	chr13	20973036	21061586	-0.0810724	loss	GE6
CRYL1	chr13	20403666	20525873	-0.0799926	loss	GE6
COPS6	chr7	100088969	100092187	0.234439511654019	gain	GE7
MCM7	chr7	100092728	100101940	0.234115400814658	gain	GE7
TAF6	chr7	100107070	100119841	0.233874910581144	gain	GE7
ZNF3	chr7	100064033	100082548	0.233712155548358	gain	GE7
LAMTOR4	chr7	100148907	100155944	0.233695698470236	gain	GE7
PILRB	chr7	100352176	100367733	0.233326227507534	gain	GE7
MEPCE	chr7	100428790	100434118	0.232934174517627	gain	GE7
ZKSCAN1	chr7	100015572	100041689	0.23286009407217	gain	GE7
PPP1R35	chr7	100435282	100436497	0.232664208534814	gain	GE7
GNB2	chr7	100673567	100679174	0.232550197702168	gain	GE7
TSC22D4	chr7	100463359	100479232	0.232333339330126	gain	GE7
MOSPD3	chr7	100612102	100615384	0.23232631776293	gain	GE7
GIGYF1	chr7	100679507	100694037	0.232210613530571	gain	GE7
LRCH4	chr7	100574011	100586129	0.232132611170071	gain	GE7
POP7	chr7	100706121	100707486	0.232043634665972	gain	GE7
AZGP1	chr7	99966720	99976042	0.231917200513602	gain	GE7
EPHB4	chr7	100802565	100827523	0.2314401119269	gain	GE7
TRIM4	chr7	99876958	99919600	0.230831128752987	gain	GE7
SLC12A9	chr7	100826820	100867010	0.23081871974685	gain	GE7
TRIP6	chr7	100867387	100873454	0.230162056783471	gain	GE7
PDAP1	chr7	99392048	99408597	0.229838200223971	gain	GE7
BUD31	chr7	99408641	99419616	0.229787390658017	gain	GE7
CYP3A5	chr7	99648194	99679998	0.229763119680724	gain	GE7
ARPC1B	chr7	99374249	99394816	0.229312122874446	gain	GE7
SRRT	chr7	100875103	100888664	0.229311432150905	gain	GE7
CPSF4	chr7	99438922	99457373	0.229024953330328	gain	GE7
ZNF655	chr7	99558406	99576453	0.228742353639557	gain	GE7
ACHE	chr7	100889994	100896974	0.228538118817482	gain	GE7
ATP5MF	chr7	99448475	99466186	0.228377622655867	gain	GE7
ZNF394	chr7	99473877	99504857	0.227883167549855	gain	GE7
ARPC1A	chr7	99325898	99366262	0.227518631513109	gain	GE7
MUC3A	chr7	100949534	100968347	0.227517676174818	gain	GE7
TRIM56	chr7	101085481	101097967	0.226322619945796	gain	GE7
AP1S1	chr7	101154456	101161596	0.225339329671829	gain	GE7
SMURF1	chr7	99027438	99144100	0.225194266211127	gain	GE7
PLOD3	chr7	101205977	101218420	0.224492886211284	gain	GE7
ZNHIT1	chr7	101218165	101224190	0.223767327932651	gain	GE7
RPS3AP26	chr7	98385801	98386584	0.222400061041604	gain	GE7
FIS1	chr7	101239458	101252316	0.222372542210203	gain	GE7
BAIAP2L1	chr7	98291650	98401090	0.220491917657586	gain	GE7
IFT22	chr7	101310914	101321823	0.220421900904794	gain	GE7
BRI3	chr7	98252379	98310441	0.21857481787683	gain	GE7
CUX1	chr7	101815904	102283958	0.21833291481721	gain	GE7
TECPR1	chr7	98214624	98252232	0.216337697785127	gain	GE7
PRKRIP1	chr7	102363872	102426676	0.215908455812097	gain	GE7
ASNS	chr7	97851677	97872542	0.214353851930158	gain	GE7
ORAI2	chr7	102433106	102456825	0.21399132472278	gain	GE7
POLR2J	chr7	102473118	102478907	0.212153157015211	gain	GE7
SDHAF3	chr7	97117698	97181763	0.211890516667307	gain	GE7
POLR2J3	chr7	102537918	102572653	0.209303190303078	gain	GE7
LARP4B	chr10	806914	931705	-0.0728339	loss	GE7
GTPBP4	chr10	988434	1019932	-0.0727245	loss	GE7
IDI1	chr10	1039152	1049170	-0.0726548	loss	GE7
ZMYND11	chr10	134465	254637	-0.07255	loss	GE7
PFKP	chr10	3066333	3137718	-0.0723643	loss	GE7
CELF2	chr10	10798397	11336675	-0.0718155	loss	GE7
PTER	chr10	16436943	16513745	-0.0718028	loss	GE7
PITRM1	chr10	3137728	3172841	-0.0717157	loss	GE7
RPP38	chr10	15097180	15139818	-0.0716905	loss	GE7
USP6NL	chr10	11453946	11611754	-0.0716529	loss	GE7
FAM107B	chr10	14518557	14774897	-0.0716484	loss	GE7
KLF6	chr10	3775996	3785281	-0.0716178	loss	GE7
VIM	chr10	17228241	17237593	-0.0716128	loss	GE7
RSU1	chr10	16590611	16817463	-0.0715305	loss	GE7
PRPF18	chr10	13586939	13630859	-0.0714158	loss	GE7
SFTA1P	chr10	10784437	10795047	-0.0712477	loss	GE7
SEPHS1	chr10	13317428	13348298	-0.0711863	loss	GE7
MRC1	chr10	17809348	17911164	-0.0711699	loss	GE7
UPF2	chr10	11920022	12043170	-0.0711404	loss	GE7
NUDT5	chr10	12165330	12196144	-0.0708523	loss	GE7
CDC123	chr10	12195965	12250589	-0.0708169	loss	GE7
ARL5B	chr10	18659431	18681639	-0.0707406	loss	GE7
PHYH	chr10	13277796	13302412	-0.0705946	loss	GE7
DHTKD1	chr10	12068954	12123221	-0.0705838	loss	GE7
OPTN	chr10	13099449	13138308	-0.0705695	loss	GE7
PLXDC2	chr10	19816239	20289856	-0.0705635	loss	GE7
AKR1C1	chr10	4963253	4983283	-0.0705471	loss	GE7
CAMK1D	chr10	12349482	12835545	-0.0705048	loss	GE7
NEBL	chr10	20779973	21174187	-0.0704087	loss	GE7
MLLT10	chr10	21524646	21743630	-0.0703276	loss	GE7
TAF3	chr10	7818505	8016631	-0.0703245	loss	GE7
MSRB2	chr10	23095579	23122013	-0.0701931	loss	GE7
OTUD1	chr10	23439458	23442390	-0.0700912	loss	GE7
PIP4K2A	chr10	22534854	22714578	-0.0700288	loss	GE7
KIAA1217	chr10	23694746	24547848	-0.069979	loss	GE7
AKR1C2	chr10	4987400	5018031	-0.0699436	loss	GE7
AKR1C3	chr10	5035354	5107686	-0.0698903	loss	GE7
ARHGAP21	chr10	24583609	24723887	-0.0698608	loss	GE7
DNAJC1	chr10	21756548	22003769	-0.0698444	loss	GE7
BMI1	chr10	22321099	22331484	-0.0696642	loss	GE7
APBB1IP	chr10	26438341	26567803	-0.0695039	loss	GE7
NET1	chr10	5412557	5459056	-0.0694149	loss	GE7
ATP5F1C	chr10	7788147	7807815	-0.0694073	loss	GE7
COMMD3	chr10	22316386	22320306	-0.0693233	loss	GE7
KIN	chr10	7750962	7787993	-0.0691513	loss	GE7
GDI2	chr10	5765223	5842132	-0.0691128	loss	GE7
RBM17	chr10	6089034	6117457	-0.0689989	loss	GE7
CALML3	chr10	5524961	5526771	-0.06899	loss	GE7
PFKFB3	chr10	6144934	6254644	-0.0689035	loss	GE7
ABI1	chr10	26746593	26861087	-0.0685816	loss	GE7
CAV1	chr7	116525001	116561184	0.147690715473116	gain	GE8
CAV2	chr7	116287380	116508541	0.14754824888389	gain	GE8
MET	chr7	116672196	116798386	0.147473078664734	gain	GE8
TES	chr7	116210506	116258783	0.147331003127997	gain	GE8
MDFIC	chr7	114922154	115019202	0.146864757298715	gain	GE8
CAPZA2	chr7	116811070	116922049	0.146576387160027	gain	GE8
SMIM30	chr7	113116718	113118560	0.146217145287408	gain	GE8
IFRD1	chr7	112422968	112481017	0.145661201502557	gain	GE8
ST7	chr7	116953238	117230103	0.14547927457391	gain	GE8
ZNF277	chr7	112206695	112343934	0.144917645842222	gain	GE8
LSM8	chr7	118184144	118204035	0.144490288690229	gain	GE8
DNAJB9	chr7	108569867	108574850	0.143840914593283	gain	GE8
TSPAN12	chr7	120787320	120858402	0.143580239353113	gain	GE8
THAP5	chr7	108554543	108569750	0.143074293165431	gain	GE8
ING3	chr7	120950763	120977216	0.142452	gain	GE8
PNPLA8	chr7	108470417	108569666	0.14193737368195	gain	GE8
FAM3C	chr7	121348878	121396364	0.141893677163254	gain	GE8
DLD	chr7	107891162	107931730	0.141347284151582	gain	GE8
BCAP29	chr7	107579977	107629170	0.140907455212404	gain	GE8
CADPS2	chr7	122318411	122886759	0.139894949790608	gain	GE8
COG5	chr7	107201555	107564514	0.139808933130231	gain	GE8
HBP1	chr7	107168961	107202522	0.139339289137591	gain	GE8
CCDC71L	chr7	106654360	106661158	0.139041890677075	gain	GE8
NAMPT	chr7	106248298	106286326	0.138610638884014	gain	GE8
NDUFA5	chr7	123536997	123557904	0.138210126394738	gain	GE8
SYPL1	chr7	106090503	106112576	0.137840858461544	gain	GE8
SRPK2	chr7	105110704	105399308	0.136799720662114	gain	GE8
WASL	chr7	123681943	123749003	0.136307153356465	gain	GE8
KMT2E	chr7	105014190	105115019	0.136198133131167	gain	GE8
PSMC2	chr7	103344254	103369395	0.135855813639578	gain	GE8
DNAJC2	chr7	103312289	103344830	0.13550057198644	gain	GE8
PMPCB	chr7	103297435	103329511	0.135179649128701	gain	GE8
ARMC10	chr7	103074881	103099759	0.134679461672958	gain	GE8
POLR2J3	chr7	102537918	102572653	0.134292603681626	gain	GE8
POLR2J	chr7	102473118	102478907	0.133999663879706	gain	GE8
ZNF800	chr7	127346790	127431924	0.133651520236581	gain	GE8
ORAI2	chr7	102433106	102456825	0.133171204165546	gain	GE8
PRKRIP1	chr7	102363872	102426676	0.132550148795147	gain	GE8
S100A14	chr1	153614255	153616986	0.132181511817345	gain	GE8
CUX1	chr7	101815904	102283958	0.132036150504764	gain	GE8
S100A13	chr1	153618787	153631360	0.132031123500514	gain	GE8
S100A16	chr1	153606886	153613145	0.131697608888223	gain	GE8
ARF5	chr7	127588386	127591700	0.131280371739945	gain	GE8
CHTOP	chr1	153633982	153646306	0.131205230772675	gain	GE8
IFT22	chr7	101310914	101321823	0.131128411433054	gain	GE8
SNAPIN	chr1	153658703	153661852	0.130751580215704	gain	GE8
S100A2	chr1	153561108	153567890	0.130488480371073	gain	GE8
FIS1	chr7	101239458	101252316	0.130348088903817	gain	GE8
ILF2	chr1	153661788	153671028	0.130221157316285	gain	GE8
INTS3	chr1	153728050	153774808	0.129590268017667	gain	GE8
NR1D2	chr3	23945286	23980617	-0.0954392	loss	GE8
RPL15	chr3	23916591	23924374	-0.0954295	loss	GE8
NGLY1	chr3	25718944	25790039	-0.0953153	loss	GE8
TOP2B	chr3	25597905	25664907	-0.0952979	loss	GE8
SLC4A7	chr3	27372721	27484420	-0.0951534	loss	GE8
UBE2E1	chr3	23805955	23891640	-0.0951399	loss	GE8
CMC1	chr3	28241584	28325142	-0.0951232	loss	GE8
AZI2	chr3	28315003	28349050	-0.0951214	loss	GE8
RBMS3	chr3	28574791	30010391	-0.0949491	loss	GE8
TGFBR2	chr3	30606601	30694142	-0.0948087	loss	GE8
UBE2E2	chr3	23203020	23591794	-0.0946533	loss	GE8
STT3B	chr3	31532638	31637616	-0.0946287	loss	GE8
CMTM7	chr3	32391698	32483067	-0.0944262	loss	GE8
CMTM8	chr3	32238679	32370321	-0.0944252	loss	GE8
RAB5A	chr3	19947097	19985175	-0.0943084	loss	GE8
GPD1L	chr3	32105689	32168709	-0.0942738	loss	GE8
CMTM6	chr3	32481312	32502852	-0.0941955	loss	GE8
SATB1	chr3	18345377	18445588	-0.0941218	loss	GE8
DYNC1LI1	chr3	32525974	32570858	-0.0941207	loss	GE8
CNOT10	chr3	32685145	32773875	-0.0936895	loss	GE8
TBC1D5	chr3	17157162	18444817	-0.0932787	loss	GE8
GLB1	chr3	32996609	33097202	-0.0932706	loss	GE8
CRTAP	chr3	33114014	33147773	-0.092812	loss	GE8
RFTN1	chr3	16313574	16514026	-0.092724	loss	GE8
UBP1	chr3	33388336	33441371	-0.0926268	loss	GE8
CLASP2	chr3	33496245	33718356	-0.0924111	loss	GE8
DPH3	chr3	16257061	16264969	-0.0922804	loss	GE8
ANKRD28	chr3	15667236	15859771	-0.0918721	loss	GE8
PDCD6IP	chr3	33798571	33869707	-0.0918334	loss	GE8
EPM2AIP1	chr3	36985043	36993131	-0.0914124	loss	GE8
EAF1	chr3	15427598	15450635	-0.0912927	loss	GE8
LRRFIP2	chr3	37052626	37183689	-0.0910806	loss	GE8
USP12	chr13	27066156	27171811	-0.0909409	loss	GE8
RPL21	chr13	27251309	27256691	-0.0908861	loss	GE8
GTF3A	chr13	27424619	27435823	-0.0907646	loss	GE8
GOLGA4	chr3	37243177	37366751	-0.0905893	loss	GE8
SH3BP5	chr3	15254353	15341368	-0.0905387	loss	GE8
CTDSPL	chr3	37861880	37984469	-0.0905278	loss	GE8
MTIF3	chr13	27435643	27450591	-0.0904266	loss	GE8
LNX2	chr13	27545913	27620529	-0.0902783	loss	GE8
POLR1D	chr13	27620742	27744237	-0.0899955	loss	GE8
ACAA1	chr3	38103129	38137242	-0.0899918	loss	GE8
MYD88	chr3	38138478	38143022	-0.0898868	loss	GE8
CAPN7	chr3	15206152	15252916	-0.0897506	loss	GE8
OXSR1	chr3	38165089	38255484	-0.089599	loss	GE8
RNF6	chr13	26132115	26222314	-0.0895658	loss	GE8
PAN3	chr13	28138506	28295335	-0.0894686	loss	GE8
WDR48	chr3	39052013	39096671	-0.0894471	loss	GE8
CSRNP1	chr3	39141855	39154562	-0.0894429	loss	GE8
MRPS25	chr3	15042460	15065317	-0.0891311	loss	GE8
S100A16	chr1	153606886	153613145	0.183385234783184	gain	GE9
S100A2	chr1	153561108	153567890	0.183190398083736	gain	GE9
S100A4	chr1	153543613	153550136	0.183096642402111	gain	GE9
S100A14	chr1	153614255	153616986	0.182422955647545	gain	GE9
S100A6	chr1	153534599	153536244	0.181845930826044	gain	GE9
S100A13	chr1	153618787	153631360	0.180585108745662	gain	GE9
S100A7	chr1	153457744	153460651	0.178741671795966	gain	GE9
CHTOP	chr1	153633982	153646306	0.178571944815825	gain	GE9
SNAPIN	chr1	153658703	153661852	0.176902739485864	gain	GE9
S100A8	chr1	153390032	153391073	0.175907950494927	gain	GE9
ILF2	chr1	153661788	153671028	0.17526084642271	gain	GE9
INTS3	chr1	153728050	153774808	0.173428267538185	gain	GE9
S100A9	chr1	153357854	153361023	0.173307276851822	gain	GE9
SLC27A3	chr1	153774354	153780157	0.171540025807255	gain	GE9
GATAD2B	chr1	153789030	153923360	0.169731611473715	gain	GE9
SPRR2A	chr1	153056120	153057512	0.169699690797853	gain	GE9
DUSP4	chr8	29333064	29350684	0.168992749718997	gain	GE9
SARAF	chr8	30063003	30083208	0.168508265751744	gain	GE9
KIF13B	chr8	29067278	29263124	0.168235393243988	gain	GE9
DENND4B	chr1	153929501	153946718	0.168059711193774	gain	GE9
LEPROTL1	chr8	30095408	30177208	0.167905880783541	gain	GE9
HMBOX1	chr8	28890395	29064764	0.167546810502356	gain	GE9
RPS15AP24	chr8	30117384	30117779	0.167119786312814	gain	GE9
ZNF395	chr8	28345590	28402701	0.166917286742412	gain	GE9
DCTN6	chr8	30156319	30183639	0.166427708779424	gain	GE9
CRTC2	chr1	153947669	153958615	0.166206115113662	gain	GE9
CCDC25	chr8	27733316	27772653	0.166205534347157	gain	GE9
SPRR2D	chr1	153039732	153041931	0.165948705821603	gain	GE9
CLU	chr8	27596917	27614700	0.165440663154265	gain	GE9
RBPMS	chr8	30384511	30572256	0.165267439523876	gain	GE9
SLC39A1	chr1	153959099	153968184	0.16461260913643	gain	GE9
GTF2E2	chr8	30578318	30658236	0.16426077816461	gain	GE9
PTK2B	chr8	27311482	27459391	0.163692848199374	gain	GE9
GSR	chr8	30678066	30727846	0.163130073191048	gain	GE9
JTB	chr1	153974269	153977674	0.162916281931318	gain	GE9
SPRR1B	chr1	153031203	153032900	0.162128114410596	gain	GE9
DPYSL2	chr8	26514031	26658178	0.161969250772621	gain	GE9
PPP2CB	chr8	30774457	30814314	0.161938062377204	gain	GE9
RAB13	chr1	153981617	153986358	0.160885343676719	gain	GE9
BNIP3L	chr8	26383054	26505636	0.160881474487399	gain	GE9
ZNF703	chr8	37695782	37700019	0.160614801165234	gain	GE9
PPP2R2A	chr8	26291508	26372680	0.159921907344438	gain	GE9
ERLIN2	chr8	37736601	37758422	0.159424032032679	gain	GE9
RPS27	chr1	153990762	153992155	0.158771215417077	gain	GE9
KCTD9	chr8	25427847	25458476	0.158571076526252	gain	GE9
SPRR3	chr1	153001747	153003856	0.158537231478076	gain	GE9
TPM3	chr1	154155304	154194648	0.158402299970551	gain	GE9
PLPBP	chr8	37762595	37779768	0.158370754274675	gain	GE9
C1orf43	chr1	154206696	154220637	0.157885258323919	gain	GE9
DOCK5	chr8	25184689	25418082	0.157234139207753	gain	GE9
RPL13A	chr19	49487554	49492308	-0.135868	loss	GE9
RPS11	chr19	49496365	49499708	-0.135568	loss	GE9
PIH1D1	chr19	49446298	49453497	-0.135102	loss	GE9
FCGRT	chr19	49506816	49526428	-0.134834	loss	GE9
CD37	chr19	49335171	49343335	-0.13436	loss	GE9
NOSIP	chr19	49555468	49590262	-0.134078	loss	GE9
RRAS	chr19	49635292	49640143	-0.133596	loss	GE9
SCAF1	chr19	49642209	49658642	-0.133217	loss	GE9
TRPM4	chr19	49157741	49211836	-0.133105	loss	GE9
IRF3	chr19	49659569	49665875	-0.132856	loss	GE9
BCL2L12	chr19	49665142	49673916	-0.132481	loss	GE9
PRMT1	chr19	49675786	49689029	-0.132054	loss	GE9
SNRNP70	chr19	49085419	49108605	-0.132047	loss	GE9
AP2A1	chr19	49766968	49807113	-0.131706	loss	GE9
MED25	chr19	49818279	49840383	-0.13133	loss	GE9
PTOV1	chr19	49850735	49860744	-0.130967	loss	GE9
RUVBL2	chr19	48993562	49015970	-0.130816	loss	GE9
PNKP	chr19	49859882	49878351	-0.130563	loss	GE9
AKT1S1	chr19	49869033	49878459	-0.1301	loss	GE9
GYS1	chr19	48968130	48993310	-0.129766	loss	GE9
TBC1D17	chr19	49877425	49888750	-0.129693	loss	GE9
NUP62	chr19	49906825	49929763	-0.129146	loss	GE9
ATF5	chr19	49928702	49933935	-0.128758	loss	GE9
FTL	chr19	48965309	48966879	-0.128624	loss	GE9
VRK3	chr19	49976468	50025946	-0.128472	loss	GE9
MYH14	chr19	50188186	50310542	-0.127984	loss	GE9
RPL15	chr3	23916591	23924374	-0.127926	loss	GE9
NR1D2	chr3	23945286	23980617	-0.127693	loss	GE9
UBE2E1	chr3	23805955	23891640	-0.127579	loss	GE9
NR1H2	chr19	50329653	50383388	-0.127505	loss	GE9
TOP2B	chr3	25597905	25664907	-0.127502	loss	GE9
BAX	chr19	48954815	48961798	-0.127406	loss	GE9
NGLY1	chr3	25718944	25790039	-0.127302	loss	GE9
UBE2E2	chr3	23203020	23591794	-0.127218	loss	GE9
NAPSB	chr19	50333796	50344767	-0.127023	loss	GE9
SLC4A7	chr3	27372721	27484420	-0.126936	loss	GE9
RAB5A	chr3	19947097	19985175	-0.126811	loss	GE9
CMC1	chr3	28241584	28325142	-0.126622	loss	GE9
NAPSA	chr19	50358477	50365830	-0.126616	loss	GE9
AZI2	chr3	28315003	28349050	-0.12647	loss	GE9
SATB1	chr3	18345377	18445588	-0.126465	loss	GE9
EMC10	chr19	50476400	50490871	-0.126189	loss	GE9
RBMS3	chr3	28574791	30010391	-0.126186	loss	GE9
NUCB1	chr19	48900312	48923372	-0.126159	loss	GE9
TBC1D5	chr3	17157162	18444817	-0.12598	loss	GE9
TGFBR2	chr3	30606601	30694142	-0.125927	loss	GE9
JOSD2	chr19	50505998	50511220	-0.125906	loss	GE9
STT3B	chr3	31532638	31637616	-0.125642	loss	GE9
RFTN1	chr3	16313574	16514026	-0.1255	loss	GE9
C19orf48	chr19	50797704	50804929	-0.125425	loss	GE9
RPS6	chr9	19375715	19380236	0.257115294413524	gain	GE10
KLHL9	chr9	21329665	21335404	0.256937872199558	gain	GE10
MLLT3	chr9	20341669	20622518	0.256856510745663	gain	GE10
MTAP	chr9	21802636	21937651	0.256819819672317	gain	GE10
HACD4	chr9	20999509	21031640	0.256786079121341	gain	GE10
DENND4C	chr9	19230435	19373545	0.256754987610601	gain	GE10
CDKN2A	chr9	21967753	21995301	0.256508065907179	gain	GE10
AL161909.1	chr9	19200335	19201046	0.256407896397934	gain	GE10
PLIN2	chr9	19108375	19149290	0.256377252377362	gain	GE10
RRAGA	chr9	19049427	19051025	0.256017063335862	gain	GE10
PSIP1	chr9	15464066	15510995	0.255237426527766	gain	GE10
CDKN2B	chr9	22002903	22009305	0.254513263437583	gain	GE10
SNAPC3	chr9	15422704	15465953	0.253560864794171	gain	GE10
MOB3B	chr9	27325209	27529814	0.252176167652592	gain	GE10
TTC39B	chr9	15163622	15307360	0.251848862525638	gain	GE10
ZDHHC21	chr9	14611071	14693471	0.250195496974482	gain	GE10
C9orf72	chr9	27535640	27573866	0.25007902542877	gain	GE10
NFIB	chr9	14081843	14398983	0.248438654968401	gain	GE10
ACO1	chr9	32384603	32454769	0.248108081198196	gain	GE10
TOPORS	chr9	32540544	32552586	0.246006244594296	gain	GE10
LURAP1L	chr9	12775020	12823060	0.245980045799868	gain	GE10
NDUFB6	chr9	32553001	32573184	0.243817744568273	gain	GE10
DMAC1	chr9	7796500	7888380	0.243199423830877	gain	GE10
APTX	chr9	32886601	33025130	0.240968047351579	gain	GE10
KIAA2026	chr9	5881596	6008482	0.239992673672016	gain	GE10
DNAJA1	chr9	33025273	33039907	0.23830101939918	gain	GE10
PLGRKT	chr9	5357971	5437925	0.23667953648434	gain	GE10
SMU1	chr9	33041765	33076674	0.23529539629433	gain	GE10
AK3	chr9	4709556	4742043	0.233673959575678	gain	GE10
B4GALT1	chr9	33104082	33167356	0.232387508349852	gain	GE10
CDC37L1	chr9	4679559	4708399	0.229747613908663	gain	GE10
BAG1	chr9	33247820	33264720	0.22967863213919	gain	GE10
GLIS3	chr9	3824127	4348392	0.226426658121081	gain	GE10
CHMP5	chr9	33264879	33282070	0.22623010005629	gain	GE10
PUM3	chr9	2720469	2844095	0.223226492014283	gain	GE10
NFX1	chr9	33290512	33371157	0.222278812528043	gain	GE10
SMARCA2	chr9	1980290	2193624	0.220062376106594	gain	GE10
AQP3	chr9	33441156	33447596	0.218340819467751	gain	GE10
KANK1	chr9	470291	746106	0.217044512838129	gain	GE10
UBE2R2	chr9	33817160	33920399	0.214599588246204	gain	GE10
DOCK8	chr9	214854	465259	0.213921869671844	gain	GE10
CBWD1	chr9	121038	179147	0.211329672067932	gain	GE10
UBAP2	chr9	33921693	34048949	0.210745986220637	gain	GE10
WASHC1	chr9	14475	73865	0.208973121905022	gain	GE10
DCAF12	chr9	34086387	34127399	0.206977411838698	gain	GE10
UBAP1	chr9	34179005	34252523	0.203305232430711	gain	GE10
C9orf24	chr9	34379019	34397810	0.199571266109636	gain	GE10
RPP25L	chr9	34610486	34612104	0.196074654007799	gain	GE10
DCTN3	chr9	34613545	34620523	0.192501499352741	gain	GE10
SIGMAR1	chr9	34634722	34637809	0.18829454778893	gain	GE10
EPS8L2	chr11	694438	727727	-0.128144	loss	GE10
RPLP2	chr11	809965	812880	-0.128012	loss	GE10
TALDO1	chr11	747415	765012	-0.127982	loss	GE10
IRF7	chr11	612553	615983	-0.127582	loss	GE10
PNPLA2	chr11	818914	825573	-0.12727	loss	GE10
RASSF7	chr11	560404	564025	-0.126866	loss	GE10
CRACR2B	chr11	826144	831991	-0.126485	loss	GE10
HRAS	chr11	532242	537287	-0.126276	loss	GE10
CD151	chr11	832887	839831	-0.12574	loss	GE10
RNH1	chr11	494512	507300	-0.125573	loss	GE10
SIGIRR	chr11	405716	417455	-0.125146	loss	GE10
POLR2L	chr11	837356	842529	-0.125019	loss	GE10
PKP3	chr11	392614	404908	-0.124689	loss	GE10
IFITM3	chr11	319676	327537	-0.124328	loss	GE10
TSPAN4	chr11	842812	867116	-0.124176	loss	GE10
IFITM1	chr11	313506	315272	-0.123775	loss	GE10
CHID1	chr11	867859	915058	-0.123375	loss	GE10
IFITM2	chr11	307631	315272	-0.123232	loss	GE10
AP2A2	chr11	924894	1012245	-0.122752	loss	GE10
MUC5AC	chr11	1157953	1201138	-0.122144	loss	GE10
PGGHG	chr11	289126	296107	-0.122131	loss	GE10
MUC5B	chr11	1223066	1262172	-0.121493	loss	GE10
BET1L	chr11	167784	207428	-0.121481	loss	GE10
RIC8A	chr11	207511	215113	-0.121366	loss	GE10
PSMD13	chr11	236966	252984	-0.121352	loss	GE10
TOLLIP	chr11	1274371	1309654	-0.120864	loss	GE10
MOB2	chr11	1469457	1501247	-0.119833	loss	GE10
DUSP8	chr11	1554051	1572271	-0.11928	loss	GE10
CTSD	chr11	1752755	1764573	-0.118835	loss	GE10
SYT8	chr11	1828307	1837521	-0.118237	loss	GE10
LSP1	chr11	1853084	1892267	-0.117621	loss	GE10
MRPL23	chr11	1947278	1984522	-0.11669	loss	GE10
IGF2	chr11	2129112	2141238	-0.11587	loss	GE10
CD81	chr11	2376177	2397397	-0.115078	loss	GE10
TSSC4	chr11	2400488	2403878	-0.114236	loss	GE10
KCNQ1OT1	chr11	2608328	2699994	-0.113499	loss	GE10
CDKN1C	chr11	2883213	2885773	-0.113144	loss	GE10
SLC22A18	chr11	2899721	2925246	-0.112857	loss	GE10
NAP1L4	chr11	2944431	2992377	-0.112656	loss	GE10
PHLDA2	chr11	2928273	2929420	-0.112586	loss	GE10
NUP98	chr11	3671083	3797792	-0.112385	loss	GE10
RHOG	chr11	3826978	3840959	-0.112055	loss	GE10
STIM1	chr11	3854527	4093210	-0.111218	loss	GE10
RRM1	chr11	4094707	4138932	-0.110289	loss	GE10
HBB	chr11	5225464	5229395	-0.109785	loss	GE10
TRIM22	chr11	5689697	5737089	-0.109268	loss	GE10
ARFIP2	chr11	6474683	6481479	-0.108643	loss	GE10
TIMM10B	chr11	6481501	6484681	-0.108099	loss	GE10
ILK	chr11	6603708	6610874	-0.107218	loss	GE10
TAF10	chr11	6606294	6612539	-0.106697	loss	GE10
ASH1L	chr1	155335268	155562807	0.404904269805227	gain	GE11
RUSC1	chr1	155320894	155331114	0.404769920776996	gain	GE11
YY1AP1	chr1	155659443	155689000	0.40458821973145	gain	GE11
FDPS	chr1	155308748	155320666	0.404263528491714	gain	GE11
DAP3	chr1	155687960	155739010	0.404176738798704	gain	GE11
GON4L	chr1	155749662	155859400	0.403961546010945	gain	GE11
RIT1	chr1	155897808	155911404	0.403737072107922	gain	GE11
ARHGEF2	chr1	155946851	156007070	0.403559496359006	gain	GE11
CLK2	chr1	155262868	155278491	0.403537601507128	gain	GE11
KHDC4	chr1	155913045	155934413	0.403401658997901	gain	GE11
SCAMP3	chr1	155255979	155262430	0.402894136484664	gain	GE11
SSR2	chr1	156009048	156020951	0.402678832737587	gain	GE11
FAM189B	chr1	155247205	155255483	0.402224134093217	gain	GE11
MTX1	chr1	155208699	155213824	0.401354946632018	gain	GE11
UBQLN4	chr1	156035299	156053798	0.401281796952526	gain	GE11
LAMTOR2	chr1	156054782	156058506	0.400671057462108	gain	GE11
MUC1	chr1	155185824	155192916	0.400401205621561	gain	GE11
RAB25	chr1	156061160	156070504	0.400025262448165	gain	GE11
MEX3A	chr1	156072013	156082465	0.398716309672323	gain	GE11
KRTCAP2	chr1	155169408	155173475	0.398061022767405	gain	GE11
LMNA	chr1	156082573	156140089	0.39694184673118	gain	GE11
DPM3	chr1	155139891	155140595	0.396381654539999	gain	GE11
SLC50A1	chr1	155135344	155138857	0.395251734824908	gain	GE11
SEMA4A	chr1	156147366	156177752	0.39449078005571	gain	GE11
EFNA1	chr1	155127876	155134899	0.394273171725449	gain	GE11
EFNA4	chr1	155063737	155069553	0.392992850494854	gain	GE11
SLC25A44	chr1	156193932	156212796	0.392813819391129	gain	GE11
ADAM15	chr1	155050566	155062775	0.391778471884935	gain	GE11
PMF1	chr1	156212993	156240042	0.391180344501748	gain	GE11
ZBTB7B	chr1	155002630	155018522	0.390353640196134	gain	GE11
PMVK	chr1	154924740	154936719	0.389854356381051	gain	GE11
PBXIP1	chr1	154944076	154956123	0.389837047288302	gain	GE11
ADAR	chr1	154582057	154628013	0.389299282675049	gain	GE11
PYGO2	chr1	154957026	154963853	0.389246335584857	gain	GE11
SMG5	chr1	156249224	156282825	0.389178168575738	gain	GE11
FLAD1	chr1	154983338	154993111	0.388856529396492	gain	GE11
SHC1	chr1	154962298	154974395	0.388726160440669	gain	GE11
CKS1B	chr1	154974653	154979251	0.388674855500767	gain	GE11
UBE2Q1	chr1	154548577	154559028	0.387665926801217	gain	GE11
GLMP	chr1	156290089	156295689	0.387134812359826	gain	GE11
CCT3	chr1	156308968	156367873	0.385184939342251	gain	GE11
SHE	chr1	154469772	154502412	0.385088310774736	gain	GE11
MEF2D	chr1	156463727	156500779	0.382738872934212	gain	GE11
IL6R	chr1	154405193	154469450	0.382550004091112	gain	GE11
NAXE	chr1	156591762	156594299	0.380980220740416	gain	GE11
HAX1	chr1	154272589	154275875	0.380169217621658	gain	GE11
GPATCH4	chr1	156594487	156601496	0.378976499828393	gain	GE11
UBAP2L	chr1	154220179	154271510	0.377851006440382	gain	GE11
CRABP2	chr1	156699606	156705816	0.377244048242922	gain	GE11
C1orf43	chr1	154206696	154220637	0.375314798706444	gain	GE11
RPL21	chr13	27251309	27256691	-0.13925	loss	GE11
GTF3A	chr13	27424619	27435823	-0.138568	loss	GE11
USP12	chr13	27066156	27171811	-0.138504	loss	GE11
MTIF3	chr13	27435643	27450591	-0.137761	loss	GE11
RNF6	chr13	26132115	26222314	-0.137124	loss	GE11
LNX2	chr13	27545913	27620529	-0.136996	loss	GE11
POLR1D	chr13	27620742	27744237	-0.136302	loss	GE11
SHISA2	chr13	26044597	26052016	-0.135644	loss	GE11
PAN3	chr13	28138506	28295335	-0.135514	loss	GE11
POMP	chr13	28659104	28678959	-0.134745	loss	GE11
UBL3	chr13	29764371	29850617	-0.134129	loss	GE11
NUP58	chr13	25301556	25349800	-0.133834	loss	GE11
HMGB1	chr13	30456704	30617597	-0.133149	loss	GE11
MTMR6	chr13	25246201	25288009	-0.132438	loss	GE11
ALOX5AP	chr13	30713478	30764426	-0.132077	loss	GE11
HSPH1	chr13	31134973	31162388	-0.130861	loss	GE11
RPL34P27	chr13	24988577	24988925	-0.130662	loss	GE11
FRY	chr13	31846713	32299125	-0.129904	loss	GE11
PARP4	chr13	24420931	24512778	-0.129356	loss	GE11
N4BP2L1	chr13	32400723	32428311	-0.129014	loss	GE11
N4BP2L2	chr13	32432417	32538885	-0.128164	loss	GE11
SPATA13	chr13	23979805	24307074	-0.12805	loss	GE11
PDS5B	chr13	32586452	32778019	-0.127182	loss	GE11
MICU2	chr13	21492691	21604181	-0.126717	loss	GE11
SPART	chr13	36301638	36370180	-0.126217	loss	GE11
ZDHHC20	chr13	21372573	21459370	-0.125355	loss	GE11
ALG5	chr13	36949738	37000261	-0.125297	loss	GE11
EXOSC8	chr13	36998816	37009614	-0.124428	loss	GE11
MRPL57	chr13	21176658	21179084	-0.123941	loss	GE11
SUPT20H	chr13	37009312	37059713	-0.123463	loss	GE11
SAP18	chr13	21140514	21149084	-0.122553	loss	GE11
UFM1	chr13	38349849	38363619	-0.122409	loss	GE11
NHLRC3	chr13	39038306	39050109	-0.121365	loss	GE11
LATS2	chr13	20973036	21061586	-0.120474	loss	GE11
MRPS31	chr13	40729128	40771190	-0.120339	loss	GE11
CRYL1	chr13	20403666	20525873	-0.119097	loss	GE11
ELF1	chr13	40931924	41061440	-0.119055	loss	GE11
ZMYM2	chr13	19958670	20091829	-0.117663	loss	GE11
WBP4	chr13	41061509	41084006	-0.117362	loss	GE11
ZMYM5	chr13	19823482	19863649	-0.116614	loss	GE11
PSPC1	chr13	19674752	19783019	-0.116244	loss	GE11
MPHOSPH8	chr13	19633659	19673441	-0.115789	loss	GE11
RGCC	chr13	41457550	41470871	-0.115488	loss	GE11
DGKH	chr13	42040036	42256578	-0.11328	loss	GE11
RPL15	chr3	23916591	23924374	-0.112854	loss	GE11
UBE2E1	chr3	23805955	23891640	-0.112663	loss	GE11
UBE2E2	chr3	23203020	23591794	-0.11245	loss	GE11
NR1D2	chr3	23945286	23980617	-0.112328	loss	GE11
RAB5A	chr3	19947097	19985175	-0.112187	loss	GE11
SATB1	chr3	18345377	18445588	-0.111951	loss	GE11
BATF	chr14	75522455	75546993	0.193727171041279	gain	GE12
FOS	chr14	75278826	75282230	0.193673599371735	gain	GE12
AC007182.2	chr14	75595805	75596206	0.19358959256998	gain	GE12
ERG28	chr14	75649791	75660876	0.193459952011754	gain	GE12
JDP2	chr14	75427716	75474111	0.193398135272075	gain	GE12
IFT43	chr14	75902136	76084585	0.193236248932075	gain	GE12
GPATCH2L	chr14	76151916	76254342	0.19253048251729	gain	GE12
TMED10	chr14	75131469	75176612	0.192404637561447	gain	GE12
VASH1	chr14	76761468	76783015	0.191792637745574	gain	GE12
IRF2BPL	chr14	77024543	77028708	0.191063243923516	gain	GE12
NEK9	chr14	75079353	75127344	0.190959621092599	gain	GE12
GSTZ1	chr14	77320996	77331597	0.190182653986759	gain	GE12
AHSA1	chr14	77457870	77469472	0.189568689672901	gain	GE12
ACYP1	chr14	75053237	75069483	0.189308177184518	gain	GE12
SPTLC2	chr14	77505997	77616773	0.188400908490074	gain	GE12
MLH3	chr14	75013764	75051532	0.187689640581501	gain	GE12
SLIRP	chr14	77708071	77761104	0.187250510216885	gain	GE12
EIF2B2	chr14	75002921	75012366	0.186514990609443	gain	GE12
SNW1	chr14	77717599	77761207	0.185545687575237	gain	GE12
DLST	chr14	74881891	74903743	0.185408325281527	gain	GE12
YLPM1	chr14	74763316	74859435	0.184165356630156	gain	GE12
GTF2A1	chr14	81175452	81221377	0.183878962778398	gain	GE12
FCF1	chr14	74713144	74738620	0.183047518406468	gain	GE12
SEL1L	chr14	81471547	81533853	0.182492964583675	gain	GE12
ISCA2	chr14	74493756	74497106	0.181664055210811	gain	GE12
GALC	chr14	87837820	87993665	0.181132722575395	gain	GE12
NPC2	chr14	74476192	74494177	0.180269737423946	gain	GE12
ZC3H14	chr14	88562970	88627596	0.179783994230282	gain	GE12
FOXN3	chr14	89124871	89619149	0.179436135613042	gain	GE12
AL357093.2	chr14	89349377	89366081	0.179262143325327	gain	GE12
GPR65	chr14	88005135	88014811	0.179027161901518	gain	GE12
ABCD4	chr14	74285269	74303055	0.178410818348833	gain	GE12
PSMC1	chr14	90256527	90275429	0.177686276474566	gain	GE12
ALDH6A1	chr14	74056847	74084492	0.17659061200299	gain	GE12
NRDE2	chr14	90267860	90331969	0.17649637237944	gain	GE12
CALM1	chr14	90396502	90408268	0.175537901689714	gain	GE12
BBOF1	chr14	74019349	74082863	0.175185684769152	gain	GE12
RPS6KA5	chr14	90847861	91060641	0.17426216653853	gain	GE12
DGLUCY	chr14	91060333	91225632	0.172890905784961	gain	GE12
DNAL1	chr14	73644875	73703732	0.172587566956668	gain	GE12
CCDC88C	chr14	91271323	91417844	0.171441297853082	gain	GE12
CRIP1	chr14	105486317	105488947	0.170062469791203	gain	GE12
CRIP2	chr14	105472962	105480162	0.16976426594352	gain	GE12
C8orf33	chr8	145052465	145066685	0.169584583775228	gain	GE12
PPP4R3A	chr14	91457611	91510554	0.169436990583589	gain	GE12
NUMB	chr14	73275107	73458617	0.169179887799015	gain	GE12
IGHA2	chr14	105583731	105588395	0.169045285287565	gain	GE12
MTA1	chr14	105419820	105470729	0.168249149475546	gain	GE12
IGHG4	chr14	105620506	105626066	0.168182454272784	gain	GE12
TC2N	chr14	91779746	91867536	0.167944822029148	gain	GE12
USP12	chr13	27066156	27171811	-0.0935507	loss	GE12
SRGN	chr10	69088103	69104805	-0.0933858	loss	GE12
POLR1D	chr13	27620742	27744237	-0.0932762	loss	GE12
RPL21	chr13	27251309	27256691	-0.0931477	loss	GE12
PAN3	chr13	28138506	28295335	-0.0930392	loss	GE12
VPS26A	chr10	69123512	69174412	-0.0928594	loss	GE12
LNX2	chr13	27545913	27620529	-0.0928344	loss	GE12
GTF3A	chr13	27424619	27435823	-0.0928212	loss	GE12
RNF6	chr13	26132115	26222314	-0.0927969	loss	GE12
POMP	chr13	28659104	28678959	-0.0927949	loss	GE12
DDX21	chr10	68956170	68985068	-0.0926804	loss	GE12
UBL3	chr13	29764371	29850617	-0.0925401	loss	GE12
MTIF3	chr13	27435643	27450591	-0.0924928	loss	GE12
ALOX5AP	chr13	30713478	30764426	-0.0924192	loss	GE12
HMGB1	chr13	30456704	30617597	-0.0923232	loss	GE12
HK1	chr10	69269984	69401884	-0.0922773	loss	GE12
SHISA2	chr13	26044597	26052016	-0.091971	loss	GE12
TSPAN15	chr10	69451465	69507666	-0.0917993	loss	GE12
SAR1A	chr10	70147289	70170523	-0.0914715	loss	GE12
DDX50	chr10	68901286	68946847	-0.0913067	loss	GE12
HSPH1	chr13	31134973	31162388	-0.0912136	loss	GE12
NUP58	chr13	25301556	25349800	-0.0906142	loss	GE12
FRY	chr13	31846713	32299125	-0.0904886	loss	GE12
CCAR1	chr10	68721012	68792377	-0.0904642	loss	GE12
PPA1	chr10	70202835	70233911	-0.0903846	loss	GE12
MTMR6	chr13	25246201	25288009	-0.0897231	loss	GE12
SLC25A16	chr10	68477998	68527523	-0.0896905	loss	GE12
EIF4EBP2	chr10	70404145	70428618	-0.0893487	loss	GE12
N4BP2L1	chr13	32400723	32428311	-0.0892608	loss	GE12
PRF1	chr10	70597348	70602759	-0.0887953	loss	GE12
RPL34P27	chr13	24988577	24988925	-0.0882224	loss	GE12
N4BP2L2	chr13	32432417	32538885	-0.0880959	loss	GE12
SGPL1	chr10	70815948	70881184	-0.088014	loss	GE12
HNRNPH3	chr10	68331174	68343191	-0.0877736	loss	GE12
PCBD1	chr10	70882280	70888565	-0.0873138	loss	GE12
PARP4	chr13	24420931	24512778	-0.087235	loss	GE12
HERC4	chr10	67921899	68075348	-0.0870692	loss	GE12
PDS5B	chr13	32586452	32778019	-0.0869268	loss	GE12
VSIR	chr10	71747556	71773520	-0.0863419	loss	GE12
SIRT1	chr10	67884656	67918390	-0.0863367	loss	GE12
SPART	chr13	36301638	36370180	-0.0857795	loss	GE12
ZC3H13	chr13	45954465	46052759	-0.085575	loss	GE12
DNAJC12	chr10	67796669	67838188	-0.08553	loss	GE12
LCP1	chr13	46125920	46211871	-0.08552	loss	GE12
PSAP	chr10	71816298	71851325	-0.0853118	loss	GE12
ALG5	chr13	36949738	37000261	-0.0852578	loss	GE12
TPT1	chr13	45333471	45341284	-0.0851059	loss	GE12
COG3	chr13	45464898	45536701	-0.0850092	loss	GE12
ESD	chr13	46771256	46797420	-0.0848075	loss	GE12
EXOSC8	chr13	36998816	37009614	-0.0847791	loss	GE12
S100A13	chr1	153618787	153631360	0.166167118738256	gain	GE13
CHTOP	chr1	153633982	153646306	0.166015912220485	gain	GE13
SNAPIN	chr1	153658703	153661852	0.165930651497964	gain	GE13
ILF2	chr1	153661788	153671028	0.165849583099405	gain	GE13
INTS3	chr1	153728050	153774808	0.165579403657666	gain	GE13
S100A14	chr1	153614255	153616986	0.165499966202298	gain	GE13
SLC27A3	chr1	153774354	153780157	0.165216457497691	gain	GE13
GATAD2B	chr1	153789030	153923360	0.164975806929306	gain	GE13
DENND4B	chr1	153929501	153946718	0.164774685259444	gain	GE13
SLC39A1	chr1	153959099	153968184	0.164646596019989	gain	GE13
CRTC2	chr1	153947669	153958615	0.164622825006676	gain	GE13
JTB	chr1	153974269	153977674	0.164600498172067	gain	GE13
S100A16	chr1	153606886	153613145	0.163914550090872	gain	GE13
RAB13	chr1	153981617	153986358	0.163848000818696	gain	GE13
RPS27	chr1	153990762	153992155	0.162814567525284	gain	GE13
CLDN4	chr7	73799542	73832693	0.162617913579657	gain	GE13
CLDN3	chr7	73768997	73770270	0.162428941595963	gain	GE13
LIMK1	chr7	74082933	74122525	0.161973881411014	gain	GE13
TPM3	chr1	154155304	154194648	0.161728265443387	gain	GE13
S100A2	chr1	153561108	153567890	0.161581475526308	gain	GE13
EIF4H	chr7	74174245	74197101	0.161441862002813	gain	GE13
ABHD11	chr7	73736094	73738867	0.161408192545682	gain	GE13
LAT2	chr7	74199652	74229834	0.160896866762339	gain	GE13
RFC2	chr7	74231499	74254458	0.160774262842619	gain	GE13
C1orf43	chr1	154206696	154220637	0.160680808340126	gain	GE13
GTF2I	chr7	74650231	74760692	0.160534737994503	gain	GE13
BUD23	chr7	73683025	73705161	0.160237116971839	gain	GE13
POM121C	chr7	75416786	75486299	0.16000013535309	gain	GE13
MDH2	chr7	76048051	76067508	0.159673440629408	gain	GE13
UBAP2L	chr1	154220179	154271510	0.159637217282709	gain	GE13
STYXL1	chr7	75996338	76048004	0.159498959069106	gain	GE13
HIP1	chr7	75533298	75738962	0.159491665168195	gain	GE13
DNAJC30	chr7	73680918	73683453	0.159391999118705	gain	GE13
TMEM120A	chr7	75986831	75994656	0.159288419614707	gain	GE13
RHBDD2	chr7	75842602	75888926	0.159225008613883	gain	GE13
HSPB1	chr7	76302673	76304295	0.159163550341636	gain	GE13
POR	chr7	75899200	75986855	0.159158650195614	gain	GE13
S100A4	chr1	153543613	153550136	0.159119977984896	gain	GE13
LAMTOR4	chr7	100148907	100155944	0.158802474418426	gain	GE13
HAX1	chr1	154272589	154275875	0.158790040691944	gain	GE13
COPS6	chr7	100088969	100092187	0.158714895184683	gain	GE13
MCM7	chr7	100092728	100101940	0.158681817758746	gain	GE13
TAF6	chr7	100107070	100119841	0.158655996892295	gain	GE13
TBL2	chr7	73567537	73578791	0.158619228169734	gain	GE13
PILRB	chr7	100352176	100367733	0.158521346072697	gain	GE13
ZNF3	chr7	100064033	100082548	0.158425290611745	gain	GE13
POP7	chr7	100706121	100707486	0.158207650168866	gain	GE13
MEPCE	chr7	100428790	100434118	0.158175841779096	gain	GE13
EPHB4	chr7	100802565	100827523	0.158101301639922	gain	GE13
GNB2	chr7	100673567	100679174	0.158068887308183	gain	GE13
ARL5B	chr10	18659431	18681639	-0.0772084	loss	GE13
MRC1	chr10	17809348	17911164	-0.0770863	loss	GE13
PLXDC2	chr10	19816239	20289856	-0.0770535	loss	GE13
VIM	chr10	17228241	17237593	-0.0769554	loss	GE13
NEBL	chr10	20779973	21174187	-0.0768439	loss	GE13
PIP4K2A	chr10	22534854	22714578	-0.0768418	loss	GE13
BMI1	chr10	22321099	22331484	-0.0767945	loss	GE13
MLLT10	chr10	21524646	21743630	-0.0767608	loss	GE13
DNAJC1	chr10	21756548	22003769	-0.0767182	loss	GE13
COMMD3	chr10	22316386	22320306	-0.0767014	loss	GE13
KIAA1217	chr10	23694746	24547848	-0.076687	loss	GE13
MSRB2	chr10	23095579	23122013	-0.0766085	loss	GE13
IDI1	chr10	1039152	1049170	-0.0765934	loss	GE13
RSU1	chr10	16590611	16817463	-0.0765628	loss	GE13
GTPBP4	chr10	988434	1019932	-0.0765619	loss	GE13
OTUD1	chr10	23439458	23442390	-0.0765481	loss	GE13
ARHGAP21	chr10	24583609	24723887	-0.0765068	loss	GE13
ZMYND11	chr10	134465	254637	-0.0764554	loss	GE13
LARP4B	chr10	806914	931705	-0.0764092	loss	GE13
PTER	chr10	16436943	16513745	-0.0763384	loss	GE13
PFKP	chr10	3066333	3137718	-0.0762611	loss	GE13
APBB1IP	chr10	26438341	26567803	-0.0760991	loss	GE13
RPP38	chr10	15097180	15139818	-0.0760551	loss	GE13
PITRM1	chr10	3137728	3172841	-0.0759769	loss	GE13
FAM107B	chr10	14518557	14774897	-0.075914	loss	GE13
KLF6	chr10	3775996	3785281	-0.0759061	loss	GE13
PRPF18	chr10	13586939	13630859	-0.0754729	loss	GE13
ABI1	chr10	26746593	26861087	-0.0753276	loss	GE13
AKR1C1	chr10	4963253	4983283	-0.0752302	loss	GE13
CREM	chr10	35126791	35212958	-0.0751436	loss	GE13
SEPHS1	chr10	13317428	13348298	-0.0751391	loss	GE13
NAMPTP1	chr10	36521721	36524234	-0.0750288	loss	GE13
CCNY	chr10	35247025	35572669	-0.0749782	loss	GE13
ZNF33A	chr10	38010650	38065088	-0.0748144	loss	GE13
PHYH	chr10	13277796	13302412	-0.0747493	loss	GE13
CUL2	chr10	35008551	35090642	-0.0746772	loss	GE13
ZNF37A	chr10	38094334	38150293	-0.0746559	loss	GE13
OPTN	chr10	13099449	13138308	-0.0746372	loss	GE13
AKR1C2	chr10	4987400	5018031	-0.0745605	loss	GE13
CAMK1D	chr10	12349482	12835545	-0.074429	loss	GE13
ZNF33B	chr10	42574185	42638570	-0.0743509	loss	GE13
ANKRD26	chr10	26991914	27100498	-0.0742938	loss	GE13
BMS1	chr10	42782795	42834937	-0.0741731	loss	GE13
PARD3	chr10	34109560	34815325	-0.0741447	loss	GE13
CDC123	chr10	12195965	12250589	-0.0740959	loss	GE13
AKR1C3	chr10	5035354	5107686	-0.0740186	loss	GE13
CSGALNACT2	chr10	43138445	43185302	-0.0739702	loss	GE13
NRP1	chr10	33177492	33336262	-0.0739512	loss	GE13
ITGB1	chr10	32900318	33005792	-0.0739249	loss	GE13
DHTKD1	chr10	12068954	12123221	-0.0737859	loss	GE13
