# Supplementary material for: Coordinated Multicellular Immune Programs and Drug Targets Revealed by Single-Cell Analysis in Driver-Mutated NSCLC
Source: Int J Mol Sci. 2026 Apr 29;27(9):3997. doi: 10.3390/ijms27093997 (PMC13163347; doi:10.3390/ijms27093997)
Supplement: Supplementary file 1 [file ijms-27-03997-s001.zip › Table S9.xlsx]

## Sheet: module2_pathway_comm_data
Table S9. Interaction network of prognosis-associated LRs in CM2. Related to Figure 4.
source	target	ligand	receptor	prob	pval	interaction_name	interaction_name_2	pathway_name	annotation	evidence
Astrocyte_01_CAV1	Endothelial_02_PTMAP2	BMP7	ACVR1_BMPR2	0.00353372322404057	0	BMP7_ACVR1_BMPR2	BMP7 - (ACVR1+BMPR2)	BMP	Secreted Signaling	KEGG: hsa04350; PMID:26893264
Astrocyte_03_ROM1	Endothelial_02_PTMAP2	BMP7	ACVR1_BMPR2	0.00203462989951265	0	BMP7_ACVR1_BMPR2	BMP7 - (ACVR1+BMPR2)	BMP	Secreted Signaling	KEGG: hsa04350; PMID:26893264
Astrocyte_04_SCGB3A1	Endothelial_02_PTMAP2	BMP7	ACVR1_BMPR2	0.00278471385757421	0	BMP7_ACVR1_BMPR2	BMP7 - (ACVR1+BMPR2)	BMP	Secreted Signaling	KEGG: hsa04350; PMID:26893264
Astrocyte_05_HLA-DRB5	Endothelial_02_PTMAP2	BMP7	ACVR1_BMPR2	0.00215969525112194	0	BMP7_ACVR1_BMPR2	BMP7 - (ACVR1+BMPR2)	BMP	Secreted Signaling	KEGG: hsa04350; PMID:26893264
Astrocyte_06_CCL5	Endothelial_02_PTMAP2	BMP7	ACVR1_BMPR2	0.00240245806231971	0	BMP7_ACVR1_BMPR2	BMP7 - (ACVR1+BMPR2)	BMP	Secreted Signaling	KEGG: hsa04350; PMID:26893264
Astrocyte_01_CAV1	Fibroblast_01_Myo_HIGD1B	BMP7	ACVR1_BMPR2	0.00153629936717419	0	BMP7_ACVR1_BMPR2	BMP7 - (ACVR1+BMPR2)	BMP	Secreted Signaling	KEGG: hsa04350; PMID:26893264
Astrocyte_03_ROM1	Fibroblast_01_Myo_HIGD1B	BMP7	ACVR1_BMPR2	0.000883815595964001	0	BMP7_ACVR1_BMPR2	BMP7 - (ACVR1+BMPR2)	BMP	Secreted Signaling	KEGG: hsa04350; PMID:26893264
Astrocyte_04_SCGB3A1	Fibroblast_01_Myo_HIGD1B	BMP7	ACVR1_BMPR2	0.00120994033995868	0	BMP7_ACVR1_BMPR2	BMP7 - (ACVR1+BMPR2)	BMP	Secreted Signaling	KEGG: hsa04350; PMID:26893264
Astrocyte_05_HLA-DRB5	Fibroblast_01_Myo_HIGD1B	BMP7	ACVR1_BMPR2	0.000938005449552481	0	BMP7_ACVR1_BMPR2	BMP7 - (ACVR1+BMPR2)	BMP	Secreted Signaling	KEGG: hsa04350; PMID:26893264
Astrocyte_06_CCL5	Fibroblast_01_Myo_HIGD1B	BMP7	ACVR1_BMPR2	0.00104353757964455	0	BMP7_ACVR1_BMPR2	BMP7 - (ACVR1+BMPR2)	BMP	Secreted Signaling	KEGG: hsa04350; PMID:26893264
Astrocyte_01_CAV1	Fibroblast_02_Myo_COL10A1	BMP7	ACVR1_BMPR2	0.000995088607610526	0	BMP7_ACVR1_BMPR2	BMP7 - (ACVR1+BMPR2)	BMP	Secreted Signaling	KEGG: hsa04350; PMID:26893264
Astrocyte_03_ROM1	Fibroblast_02_Myo_COL10A1	BMP7	ACVR1_BMPR2	0.000572420720474417	0	BMP7_ACVR1_BMPR2	BMP7 - (ACVR1+BMPR2)	BMP	Secreted Signaling	KEGG: hsa04350; PMID:26893264
Astrocyte_04_SCGB3A1	Fibroblast_02_Myo_COL10A1	BMP7	ACVR1_BMPR2	0.000783658849008345	0	BMP7_ACVR1_BMPR2	BMP7 - (ACVR1+BMPR2)	BMP	Secreted Signaling	KEGG: hsa04350; PMID:26893264
Astrocyte_05_HLA-DRB5	Fibroblast_02_Myo_COL10A1	BMP7	ACVR1_BMPR2	0.000607510081698364	0	BMP7_ACVR1_BMPR2	BMP7 - (ACVR1+BMPR2)	BMP	Secreted Signaling	KEGG: hsa04350; PMID:26893264
Astrocyte_06_CCL5	Fibroblast_02_Myo_COL10A1	BMP7	ACVR1_BMPR2	0.000675864563711821	0	BMP7_ACVR1_BMPR2	BMP7 - (ACVR1+BMPR2)	BMP	Secreted Signaling	KEGG: hsa04350; PMID:26893264
Astrocyte_01_CAV1	Fibroblast_03_Myo_MKI67	BMP7	ACVR1_BMPR2	0.00105930466079891	0	BMP7_ACVR1_BMPR2	BMP7 - (ACVR1+BMPR2)	BMP	Secreted Signaling	KEGG: hsa04350; PMID:26893264
Astrocyte_03_ROM1	Fibroblast_03_Myo_MKI67	BMP7	ACVR1_BMPR2	0.000609280440186528	0	BMP7_ACVR1_BMPR2	BMP7 - (ACVR1+BMPR2)	BMP	Secreted Signaling	KEGG: hsa04350; PMID:26893264
Astrocyte_04_SCGB3A1	Fibroblast_03_Myo_MKI67	BMP7	ACVR1_BMPR2	0.000834152838581359	0	BMP7_ACVR1_BMPR2	BMP7 - (ACVR1+BMPR2)	BMP	Secreted Signaling	KEGG: hsa04350; PMID:26893264
Astrocyte_05_HLA-DRB5	Fibroblast_03_Myo_MKI67	BMP7	ACVR1_BMPR2	0.000646614602442712	0	BMP7_ACVR1_BMPR2	BMP7 - (ACVR1+BMPR2)	BMP	Secreted Signaling	KEGG: hsa04350; PMID:26893264
Astrocyte_06_CCL5	Fibroblast_03_Myo_MKI67	BMP7	ACVR1_BMPR2	0.000719379127531195	0	BMP7_ACVR1_BMPR2	BMP7 - (ACVR1+BMPR2)	BMP	Secreted Signaling	KEGG: hsa04350; PMID:26893264
Astrocyte_01_CAV1	GE9	BMP7	ACVR1_BMPR2	0.00108586526467453	0	BMP7_ACVR1_BMPR2	BMP7 - (ACVR1+BMPR2)	BMP	Secreted Signaling	KEGG: hsa04350; PMID:26893264
Astrocyte_03_ROM1	GE9	BMP7	ACVR1_BMPR2	0.000624545183047041	0	BMP7_ACVR1_BMPR2	BMP7 - (ACVR1+BMPR2)	BMP	Secreted Signaling	KEGG: hsa04350; PMID:26893264
Astrocyte_04_SCGB3A1	GE9	BMP7	ACVR1_BMPR2	0.000855056314603348	0	BMP7_ACVR1_BMPR2	BMP7 - (ACVR1+BMPR2)	BMP	Secreted Signaling	KEGG: hsa04350; PMID:26893264
Astrocyte_05_HLA-DRB5	GE9	BMP7	ACVR1_BMPR2	0.000662812486141967	0	BMP7_ACVR1_BMPR2	BMP7 - (ACVR1+BMPR2)	BMP	Secreted Signaling	KEGG: hsa04350; PMID:26893264
Astrocyte_06_CCL5	GE9	BMP7	ACVR1_BMPR2	0.000737401318576125	0	BMP7_ACVR1_BMPR2	BMP7 - (ACVR1+BMPR2)	BMP	Secreted Signaling	KEGG: hsa04350; PMID:26893264
Astrocyte_01_CAV1	Endothelial_02_PTMAP2	FGF1	FGFR1	0.0061530315294557	0	FGF1_FGFR1	FGF1 - FGFR1	FGF	Secreted Signaling	PMC: 4393358
Astrocyte_02_MALAT1	Endothelial_02_PTMAP2	FGF1	FGFR1	0.00141644622168192	0	FGF1_FGFR1	FGF1 - FGFR1	FGF	Secreted Signaling	PMC: 4393358
Astrocyte_03_ROM1	Endothelial_02_PTMAP2	FGF1	FGFR1	0.00615855754520788	0	FGF1_FGFR1	FGF1 - FGFR1	FGF	Secreted Signaling	PMC: 4393358
Astrocyte_04_SCGB3A1	Endothelial_02_PTMAP2	FGF1	FGFR1	0.00868139093798412	0	FGF1_FGFR1	FGF1 - FGFR1	FGF	Secreted Signaling	PMC: 4393358
Astrocyte_05_HLA-DRB5	Endothelial_02_PTMAP2	FGF1	FGFR1	0.00454843659360406	0	FGF1_FGFR1	FGF1 - FGFR1	FGF	Secreted Signaling	PMC: 4393358
Astrocyte_06_CCL5	Endothelial_02_PTMAP2	FGF1	FGFR1	0.00232934496872701	0	FGF1_FGFR1	FGF1 - FGFR1	FGF	Secreted Signaling	PMC: 4393358
Astrocyte_01_CAV1	Fibroblast_02_Myo_COL10A1	FGF1	FGFR1	0.0144141834240586	0	FGF1_FGFR1	FGF1 - FGFR1	FGF	Secreted Signaling	PMC: 4393358
Astrocyte_02_MALAT1	Fibroblast_02_Myo_COL10A1	FGF1	FGFR1	0.00333955714112183	0	FGF1_FGFR1	FGF1 - FGFR1	FGF	Secreted Signaling	PMC: 4393358
Astrocyte_03_ROM1	Fibroblast_02_Myo_COL10A1	FGF1	FGFR1	0.0144270210497244	0	FGF1_FGFR1	FGF1 - FGFR1	FGF	Secreted Signaling	PMC: 4393358
Astrocyte_04_SCGB3A1	Fibroblast_02_Myo_COL10A1	FGF1	FGFR1	0.0202679281473478	0	FGF1_FGFR1	FGF1 - FGFR1	FGF	Secreted Signaling	PMC: 4393358
Astrocyte_05_HLA-DRB5	Fibroblast_02_Myo_COL10A1	FGF1	FGFR1	0.0106783828311768	0	FGF1_FGFR1	FGF1 - FGFR1	FGF	Secreted Signaling	PMC: 4393358
Astrocyte_06_CCL5	Fibroblast_02_Myo_COL10A1	FGF1	FGFR1	0.00548509162507501	0	FGF1_FGFR1	FGF1 - FGFR1	FGF	Secreted Signaling	PMC: 4393358
Astrocyte_01_CAV1	Fibroblast_03_Myo_MKI67	FGF1	FGFR1	0.0037879448687861	0	FGF1_FGFR1	FGF1 - FGFR1	FGF	Secreted Signaling	PMC: 4393358
Astrocyte_02_MALAT1	Fibroblast_03_Myo_MKI67	FGF1	FGFR1	0.000870401717585841	0	FGF1_FGFR1	FGF1 - FGFR1	FGF	Secreted Signaling	PMC: 4393358
Astrocyte_03_ROM1	Fibroblast_03_Myo_MKI67	FGF1	FGFR1	0.00379135491159613	0	FGF1_FGFR1	FGF1 - FGFR1	FGF	Secreted Signaling	PMC: 4393358
Astrocyte_04_SCGB3A1	Fibroblast_03_Myo_MKI67	FGF1	FGFR1	0.00534969115289768	0	FGF1_FGFR1	FGF1 - FGFR1	FGF	Secreted Signaling	PMC: 4393358
Astrocyte_05_HLA-DRB5	Fibroblast_03_Myo_MKI67	FGF1	FGFR1	0.00279838342160165	0	FGF1_FGFR1	FGF1 - FGFR1	FGF	Secreted Signaling	PMC: 4393358
Astrocyte_06_CCL5	Fibroblast_03_Myo_MKI67	FGF1	FGFR1	0.00143187973622362	0	FGF1_FGFR1	FGF1 - FGFR1	FGF	Secreted Signaling	PMC: 4393358
Astrocyte_01_CAV1	Astrocyte_01_CAV1	FGF1	FGFR2	0.0580611290666617	0	FGF1_FGFR2	FGF1 - FGFR2	FGF	Secreted Signaling	PMC: 4393358
Astrocyte_02_MALAT1	Astrocyte_01_CAV1	FGF1	FGFR2	0.0139257449175556	0	FGF1_FGFR2	FGF1 - FGFR2	FGF	Secreted Signaling	PMC: 4393358
Astrocyte_03_ROM1	Astrocyte_01_CAV1	FGF1	FGFR2	0.0581105477631543	0	FGF1_FGFR2	FGF1 - FGFR2	FGF	Secreted Signaling	PMC: 4393358
Astrocyte_04_SCGB3A1	Astrocyte_01_CAV1	FGF1	FGFR2	0.0801980001755601	0	FGF1_FGFR2	FGF1 - FGFR2	FGF	Secreted Signaling	PMC: 4393358
Astrocyte_05_HLA-DRB5	Astrocyte_01_CAV1	FGF1	FGFR2	0.0435125391808032	0	FGF1_FGFR2	FGF1 - FGFR2	FGF	Secreted Signaling	PMC: 4393358
Astrocyte_06_CCL5	Astrocyte_01_CAV1	FGF1	FGFR2	0.0227174658741775	0	FGF1_FGFR2	FGF1 - FGFR2	FGF	Secreted Signaling	PMC: 4393358
Astrocyte_01_CAV1	Astrocyte_02_MALAT1	FGF1	FGFR2	0.0297609182164017	0	FGF1_FGFR2	FGF1 - FGFR2	FGF	Secreted Signaling	PMC: 4393358
Astrocyte_02_MALAT1	Astrocyte_02_MALAT1	FGF1	FGFR2	0.00697866257907014	0	FGF1_FGFR2	FGF1 - FGFR2	FGF	Secreted Signaling	PMC: 4393358
Astrocyte_03_ROM1	Astrocyte_02_MALAT1	FGF1	FGFR2	0.029787010932353	0	FGF1_FGFR2	FGF1 - FGFR2	FGF	Secreted Signaling	PMC: 4393358
Astrocyte_04_SCGB3A1	Astrocyte_02_MALAT1	FGF1	FGFR2	0.041584163987293	0	FGF1_FGFR2	FGF1 - FGFR2	FGF	Secreted Signaling	PMC: 4393358
Astrocyte_05_HLA-DRB5	Astrocyte_02_MALAT1	FGF1	FGFR2	0.0221369601028791	0	FGF1_FGFR2	FGF1 - FGFR2	FGF	Secreted Signaling	PMC: 4393358
Astrocyte_06_CCL5	Astrocyte_02_MALAT1	FGF1	FGFR2	0.0114353543363064	0	FGF1_FGFR2	FGF1 - FGFR2	FGF	Secreted Signaling	PMC: 4393358
Astrocyte_01_CAV1	Astrocyte_03_ROM1	FGF1	FGFR2	0.0609113066945865	0	FGF1_FGFR2	FGF1 - FGFR2	FGF	Secreted Signaling	PMC: 4393358
Astrocyte_02_MALAT1	Astrocyte_03_ROM1	FGF1	FGFR2	0.0146430301125378	0	FGF1_FGFR2	FGF1 - FGFR2	FGF	Secreted Signaling	PMC: 4393358
Astrocyte_03_ROM1	Astrocyte_03_ROM1	FGF1	FGFR2	0.0609629943102936	0	FGF1_FGFR2	FGF1 - FGFR2	FGF	Secreted Signaling	PMC: 4393358
Astrocyte_04_SCGB3A1	Astrocyte_03_ROM1	FGF1	FGFR2	0.0840379086865038	0	FGF1_FGFR2	FGF1 - FGFR2	FGF	Secreted Signaling	PMC: 4393358
Astrocyte_05_HLA-DRB5	Astrocyte_03_ROM1	FGF1	FGFR2	0.0456831744062976	0	FGF1_FGFR2	FGF1 - FGFR2	FGF	Secreted Signaling	PMC: 4393358
Astrocyte_06_CCL5	Astrocyte_03_ROM1	FGF1	FGFR2	0.0238766286702651	0	FGF1_FGFR2	FGF1 - FGFR2	FGF	Secreted Signaling	PMC: 4393358
Astrocyte_01_CAV1	Astrocyte_04_SCGB3A1	FGF1	FGFR2	0.0495190675420299	0	FGF1_FGFR2	FGF1 - FGFR2	FGF	Secreted Signaling	PMC: 4393358
Astrocyte_02_MALAT1	Astrocyte_04_SCGB3A1	FGF1	FGFR2	0.0117956497532421	0	FGF1_FGFR2	FGF1 - FGFR2	FGF	Secreted Signaling	PMC: 4393358
Astrocyte_03_ROM1	Astrocyte_04_SCGB3A1	FGF1	FGFR2	0.0495615982203241	0	FGF1_FGFR2	FGF1 - FGFR2	FGF	Secreted Signaling	PMC: 4393358
Astrocyte_04_SCGB3A1	Astrocyte_04_SCGB3A1	FGF1	FGFR2	0.0686364360617161	0	FGF1_FGFR2	FGF1 - FGFR2	FGF	Secreted Signaling	PMC: 4393358
Astrocyte_05_HLA-DRB5	Astrocyte_04_SCGB3A1	FGF1	FGFR2	0.037026755534333	0	FGF1_FGFR2	FGF1 - FGFR2	FGF	Secreted Signaling	PMC: 4393358
Astrocyte_06_CCL5	Astrocyte_04_SCGB3A1	FGF1	FGFR2	0.0192688592419357	0	FGF1_FGFR2	FGF1 - FGFR2	FGF	Secreted Signaling	PMC: 4393358
Astrocyte_01_CAV1	Astrocyte_05_HLA-DRB5	FGF1	FGFR2	0.0456717527019213	0	FGF1_FGFR2	FGF1 - FGFR2	FGF	Secreted Signaling	PMC: 4393358
Astrocyte_02_MALAT1	Astrocyte_05_HLA-DRB5	FGF1	FGFR2	0.0108457596202484	0	FGF1_FGFR2	FGF1 - FGFR2	FGF	Secreted Signaling	PMC: 4393358
Astrocyte_03_ROM1	Astrocyte_05_HLA-DRB5	FGF1	FGFR2	0.0457111379340039	0	FGF1_FGFR2	FGF1 - FGFR2	FGF	Secreted Signaling	PMC: 4393358
Astrocyte_04_SCGB3A1	Astrocyte_05_HLA-DRB5	FGF1	FGFR2	0.0634029023850728	0	FGF1_FGFR2	FGF1 - FGFR2	FGF	Secreted Signaling	PMC: 4393358
Astrocyte_05_HLA-DRB5	Astrocyte_05_HLA-DRB5	FGF1	FGFR2	0.0341151771170503	0	FGF1_FGFR2	FGF1 - FGFR2	FGF	Secreted Signaling	PMC: 4393358
Astrocyte_06_CCL5	Astrocyte_05_HLA-DRB5	FGF1	FGFR2	0.0177279563196229	0	FGF1_FGFR2	FGF1 - FGFR2	FGF	Secreted Signaling	PMC: 4393358
Astrocyte_01_CAV1	Astrocyte_06_CCL5	FGF1	FGFR2	0.0522345315971019	0	FGF1_FGFR2	FGF1 - FGFR2	FGF	Secreted Signaling	PMC: 4393358
Astrocyte_02_MALAT1	Astrocyte_06_CCL5	FGF1	FGFR2	0.0124696236103202	0	FGF1_FGFR2	FGF1 - FGFR2	FGF	Secreted Signaling	PMC: 4393358
Astrocyte_03_ROM1	Astrocyte_06_CCL5	FGF1	FGFR2	0.0522792662386869	0	FGF1_FGFR2	FGF1 - FGFR2	FGF	Secreted Signaling	PMC: 4393358
Astrocyte_04_SCGB3A1	Astrocyte_06_CCL5	FGF1	FGFR2	0.0723204682672373	0	FGF1_FGFR2	FGF1 - FGFR2	FGF	Secreted Signaling	PMC: 4393358
Astrocyte_05_HLA-DRB5	Astrocyte_06_CCL5	FGF1	FGFR2	0.0390853518512097	0	FGF1_FGFR2	FGF1 - FGFR2	FGF	Secreted Signaling	PMC: 4393358
Astrocyte_06_CCL5	Astrocyte_06_CCL5	FGF1	FGFR2	0.0203610356060332	0	FGF1_FGFR2	FGF1 - FGFR2	FGF	Secreted Signaling	PMC: 4393358
Astrocyte_01_CAV1	GE1	FGF1	FGFR3	0.00424122843148059	0	FGF1_FGFR3	FGF1 - FGFR3	FGF	Secreted Signaling	PMC: 4393358
Astrocyte_02_MALAT1	GE1	FGF1	FGFR3	0.0009748997996615	0	FGF1_FGFR3	FGF1 - FGFR3	FGF	Secreted Signaling	PMC: 4393358
Astrocyte_03_ROM1	GE1	FGF1	FGFR3	0.0042450447974612	0	FGF1_FGFR3	FGF1 - FGFR3	FGF	Secreted Signaling	PMC: 4393358
Astrocyte_04_SCGB3A1	GE1	FGF1	FGFR3	0.00598873726322621	0	FGF1_FGFR3	FGF1 - FGFR3	FGF	Secreted Signaling	PMC: 4393358
Astrocyte_05_HLA-DRB5	GE1	FGF1	FGFR3	0.00313362381941864	0	FGF1_FGFR3	FGF1 - FGFR3	FGF	Secreted Signaling	PMC: 4393358
Astrocyte_06_CCL5	GE1	FGF1	FGFR3	0.0016036791570388	0	FGF1_FGFR3	FGF1 - FGFR3	FGF	Secreted Signaling	PMC: 4393358
Astrocyte_01_CAV1	GE11	FGF1	FGFR3	0.00465965301434036	0	FGF1_FGFR3	FGF1 - FGFR3	FGF	Secreted Signaling	PMC: 4393358
Astrocyte_02_MALAT1	GE11	FGF1	FGFR3	0.00107142669453783	0	FGF1_FGFR3	FGF1 - FGFR3	FGF	Secreted Signaling	PMC: 4393358
Astrocyte_03_ROM1	GE11	FGF1	FGFR3	0.00466384412601921	0	FGF1_FGFR3	FGF1 - FGFR3	FGF	Secreted Signaling	PMC: 4393358
Astrocyte_04_SCGB3A1	GE11	FGF1	FGFR3	0.00657842590991531	0	FGF1_FGFR3	FGF1 - FGFR3	FGF	Secreted Signaling	PMC: 4393358
Astrocyte_05_HLA-DRB5	GE11	FGF1	FGFR3	0.00344315389627645	0	FGF1_FGFR3	FGF1 - FGFR3	FGF	Secreted Signaling	PMC: 4393358
Astrocyte_06_CCL5	GE11	FGF1	FGFR3	0.00176235300292164	0	FGF1_FGFR3	FGF1 - FGFR3	FGF	Secreted Signaling	PMC: 4393358
Astrocyte_01_CAV1	GE2	FGF1	FGFR3	0.00393124789431127	0	FGF1_FGFR3	FGF1 - FGFR3	FGF	Secreted Signaling	PMC: 4393358
Astrocyte_02_MALAT1	GE2	FGF1	FGFR3	0.000903430274694708	0	FGF1_FGFR3	FGF1 - FGFR3	FGF	Secreted Signaling	PMC: 4393358
Astrocyte_03_ROM1	GE2	FGF1	FGFR3	0.00393478643406294	0	FGF1_FGFR3	FGF1 - FGFR3	FGF	Secreted Signaling	PMC: 4393358
Astrocyte_04_SCGB3A1	GE2	FGF1	FGFR3	0.00555174787027106	0	FGF1_FGFR3	FGF1 - FGFR3	FGF	Secreted Signaling	PMC: 4393358
Astrocyte_05_HLA-DRB5	GE2	FGF1	FGFR3	0.00290435915507289	0	FGF1_FGFR3	FGF1 - FGFR3	FGF	Secreted Signaling	PMC: 4393358
Astrocyte_06_CCL5	GE2	FGF1	FGFR3	0.00148618263533686	0	FGF1_FGFR3	FGF1 - FGFR3	FGF	Secreted Signaling	PMC: 4393358
Fibroblast_02_Myo_COL10A1	Endothelial_02_PTMAP2	FGF7	FGFR1	0.0014259200086024	0	FGF7_FGFR1	FGF7 - FGFR1	FGF	Secreted Signaling	PMC: 4393358
Fibroblast_02_Myo_COL10A1	Fibroblast_02_Myo_COL10A1	FGF7	FGFR1	0.00336185019776613	0	FGF7_FGFR1	FGF7 - FGFR1	FGF	Secreted Signaling	PMC: 4393358
Fibroblast_02_Myo_COL10A1	Fibroblast_03_Myo_MKI67	FGF7	FGFR1	0.000876226534318411	0	FGF7_FGFR1	FGF7 - FGFR1	FGF	Secreted Signaling	PMC: 4393358
Fibroblast_02_Myo_COL10A1	Astrocyte_01_CAV1	FGF7	FGFR2	0.0140177116555939	0	FGF7_FGFR2	FGF7 - FGFR2	FGF	Secreted Signaling	PMC: 4393358
Fibroblast_02_Myo_COL10A1	Astrocyte_02_MALAT1	FGF7	FGFR2	0.00702507708316562	0	FGF7_FGFR2	FGF7 - FGFR2	FGF	Secreted Signaling	PMC: 4393358
Fibroblast_02_Myo_COL10A1	Astrocyte_03_ROM1	FGF7	FGFR2	0.0147396630516497	0	FGF7_FGFR2	FGF7 - FGFR2	FGF	Secreted Signaling	PMC: 4393358
Fibroblast_02_Myo_COL10A1	Astrocyte_04_SCGB3A1	FGF7	FGFR2	0.011873718561992	0	FGF7_FGFR2	FGF7 - FGFR2	FGF	Secreted Signaling	PMC: 4393358
Fibroblast_02_Myo_COL10A1	Astrocyte_05_HLA-DRB5	FGF7	FGFR2	0.0109176110934782	0	FGF7_FGFR2	FGF7 - FGFR2	FGF	Secreted Signaling	PMC: 4393358
Fibroblast_02_Myo_COL10A1	Astrocyte_06_CCL5	FGF7	FGFR2	0.0125520964161828	0	FGF7_FGFR2	FGF7 - FGFR2	FGF	Secreted Signaling	PMC: 4393358
Endothelial_02_PTMAP2	Endothelial_02_PTMAP2	APLN	APLNR	0.00233708469616024	0	APLN_APLNR	APLN - APLNR	APELIN	Secreted Signaling	KEGG: hsa04371
Endothelial_02_PTMAP2	Macrophage_06_C3	CX3CL1	CX3CR1	0.00670174103653369	0	CX3CL1_CX3CR1	CX3CL1 - CX3CR1	CX3C	Secreted Signaling	KEGG: hsa04060
Astrocyte_05_HLA-DRB5	Neurophil_01_GOS2	IL1B	IL1R2	0.00270404967733291	0	IL1B_IL1R2	IL1B - IL1R2	IL1	Secreted Signaling	KEGG: hsa04060
Macrophage_06_C3	Neurophil_01_GOS2	IL1B	IL1R2	0.0117592858765606	0	IL1B_IL1R2	IL1B - IL1R2	IL1	Secreted Signaling	KEGG: hsa04060
Neurophil_01_GOS2	Neurophil_01_GOS2	IL1B	IL1R2	0.0141468330056679	0	IL1B_IL1R2	IL1B - IL1R2	IL1	Secreted Signaling	KEGG: hsa04060
Endothelial_02_PTMAP2	GE1	TNFSF10	TNFRSF10A	0.00292488313172472	0	TNFSF10_TNFRSF10B	TNFSF10 - TNFRSF10B	TRAIL	Secreted Signaling	KEGG: hsa04060
Fibroblast_02_Myo_COL10A1	GE1	TNFSF10	TNFRSF10A	0.00057435419394479	0	TNFSF10_TNFRSF10B	TNFSF10 - TNFRSF10B	TRAIL	Secreted Signaling	KEGG: hsa04060
GE1	GE1	TNFSF10	TNFRSF10A	0.00183217776247301	0	TNFSF10_TNFRSF10B	TNFSF10 - TNFRSF10B	TRAIL	Secreted Signaling	KEGG: hsa04060
GE11	GE1	TNFSF10	TNFRSF10A	0.00197882494646503	0	TNFSF10_TNFRSF10B	TNFSF10 - TNFRSF10B	TRAIL	Secreted Signaling	KEGG: hsa04060
GE2	GE1	TNFSF10	TNFRSF10A	0.000822616410926358	0	TNFSF10_TNFRSF10B	TNFSF10 - TNFRSF10B	TRAIL	Secreted Signaling	KEGG: hsa04060
GE8	GE1	TNFSF10	TNFRSF10A	0.000383996241708047	0	TNFSF10_TNFRSF10B	TNFSF10 - TNFRSF10B	TRAIL	Secreted Signaling	KEGG: hsa04060
Endothelial_02_PTMAP2	GE11	TNFSF10	TNFRSF10A	0.0038235271904603	0	TNFSF10_TNFRSF10B	TNFSF10 - TNFRSF10B	TRAIL	Secreted Signaling	KEGG: hsa04060
Fibroblast_02_Myo_COL10A1	GE11	TNFSF10	TNFRSF10A	0.000751363569455995	0	TNFSF10_TNFRSF10B	TNFSF10 - TNFRSF10B	TRAIL	Secreted Signaling	KEGG: hsa04060
GE1	GE11	TNFSF10	TNFRSF10A	0.00239590463776818	0	TNFSF10_TNFRSF10B	TNFSF10 - TNFRSF10B	TRAIL	Secreted Signaling	KEGG: hsa04060
GE11	GE11	TNFSF10	TNFRSF10A	0.0025875554547781	0	TNFSF10_TNFRSF10B	TNFSF10 - TNFRSF10B	TRAIL	Secreted Signaling	KEGG: hsa04060
GE2	GE11	TNFSF10	TNFRSF10A	0.00107605497651313	0	TNFSF10_TNFRSF10B	TNFSF10 - TNFRSF10B	TRAIL	Secreted Signaling	KEGG: hsa04060
GE8	GE11	TNFSF10	TNFRSF10A	0.000502368968471295	0	TNFSF10_TNFRSF10B	TNFSF10 - TNFRSF10B	TRAIL	Secreted Signaling	KEGG: hsa04060
Endothelial_02_PTMAP2	GE2	TNFSF10	TNFRSF10A	0.00262797189919756	0	TNFSF10_TNFRSF10B	TNFSF10 - TNFRSF10B	TRAIL	Secreted Signaling	KEGG: hsa04060
Fibroblast_02_Myo_COL10A1	GE2	TNFSF10	TNFRSF10A	0.000515926788583999	0	TNFSF10_TNFRSF10B	TNFSF10 - TNFRSF10B	TRAIL	Secreted Signaling	KEGG: hsa04060
GE1	GE2	TNFSF10	TNFRSF10A	0.00164600630733974	0	TNFSF10_TNFRSF10B	TNFSF10 - TNFRSF10B	TRAIL	Secreted Signaling	KEGG: hsa04060
GE11	GE2	TNFSF10	TNFRSF10A	0.00177777890053729	0	TNFSF10_TNFRSF10B	TNFSF10 - TNFRSF10B	TRAIL	Secreted Signaling	KEGG: hsa04060
GE2	GE2	TNFSF10	TNFRSF10A	0.000738952675027145	0	TNFSF10_TNFRSF10B	TNFSF10 - TNFRSF10B	TRAIL	Secreted Signaling	KEGG: hsa04060
GE8	GE2	TNFSF10	TNFRSF10A	0.000344926721837974	0	TNFSF10_TNFRSF10B	TNFSF10 - TNFRSF10B	TRAIL	Secreted Signaling	KEGG: hsa04060
Endothelial_02_PTMAP2	GE8	TNFSF10	TNFRSF10A	0.00395270882857189	0	TNFSF10_TNFRSF10B	TNFSF10 - TNFRSF10B	TRAIL	Secreted Signaling	KEGG: hsa04060
Fibroblast_02_Myo_COL10A1	GE8	TNFSF10	TNFRSF10A	0.000776830070281167	0	TNFSF10_TNFRSF10B	TNFSF10 - TNFRSF10B	TRAIL	Secreted Signaling	KEGG: hsa04060
GE1	GE8	TNFSF10	TNFRSF10A	0.00247697257151771	0	TNFSF10_TNFRSF10B	TNFSF10 - TNFRSF10B	TRAIL	Secreted Signaling	KEGG: hsa04060
GE11	GE8	TNFSF10	TNFRSF10A	0.00267509070508798	0	TNFSF10_TNFRSF10B	TNFSF10 - TNFRSF10B	TRAIL	Secreted Signaling	KEGG: hsa04060
GE2	GE8	TNFSF10	TNFRSF10A	0.00111251422212662	0	TNFSF10_TNFRSF10B	TNFSF10 - TNFRSF10B	TRAIL	Secreted Signaling	KEGG: hsa04060
GE8	GE8	TNFSF10	TNFRSF10A	0.00051940050456972	0	TNFSF10_TNFRSF10B	TNFSF10 - TNFRSF10B	TRAIL	Secreted Signaling	KEGG: hsa04060
Endothelial_02_PTMAP2	GE9	TNFSF10	TNFRSF10A	0.0031595808074904	0	TNFSF10_TNFRSF10B	TNFSF10 - TNFRSF10B	TRAIL	Secreted Signaling	KEGG: hsa04060
Fibroblast_02_Myo_COL10A1	GE9	TNFSF10	TNFRSF10A	0.000620558754012587	0	TNFSF10_TNFRSF10B	TNFSF10 - TNFRSF10B	TRAIL	Secreted Signaling	KEGG: hsa04060
GE1	GE9	TNFSF10	TNFRSF10A	0.00197936893285815	0	TNFSF10_TNFRSF10B	TNFSF10 - TNFRSF10B	TRAIL	Secreted Signaling	KEGG: hsa04060
GE11	GE9	TNFSF10	TNFRSF10A	0.0021377720404362	0	TNFSF10_TNFRSF10B	TNFSF10 - TNFRSF10B	TRAIL	Secreted Signaling	KEGG: hsa04060
GE2	GE9	TNFSF10	TNFRSF10A	0.000888774939778725	0	TNFSF10_TNFRSF10B	TNFSF10 - TNFRSF10B	TRAIL	Secreted Signaling	KEGG: hsa04060
GE8	GE9	TNFSF10	TNFRSF10A	0.000414893602356682	0	TNFSF10_TNFRSF10B	TNFSF10 - TNFRSF10B	TRAIL	Secreted Signaling	KEGG: hsa04060
Macrophage_06_C3	B_04_PTMAP2	TNFSF13B	TNFRSF13C	0.004933864361093	0	TNFSF13B_TNFRSF13C	TNFSF13B - TNFRSF13C	BAFF	Secreted Signaling	KEGG: hsa04060
Astrocyte_01_CAV1	Endothelial_02_PTMAP2	ANGPTL2	ITGA5_ITGB1	0.0289937024127821	0	ANGPTL2_ITGA5_ITGB1	ANGPTL2 - (ITGA5+ITGB1)	ANGPTL	Secreted Signaling	PMID: 24478758
Astrocyte_03_ROM1	Endothelial_02_PTMAP2	ANGPTL2	ITGA5_ITGB1	0.0114179711196986	0	ANGPTL2_ITGA5_ITGB1	ANGPTL2 - (ITGA5+ITGB1)	ANGPTL	Secreted Signaling	PMID: 24478758
Astrocyte_04_SCGB3A1	Endothelial_02_PTMAP2	ANGPTL2	ITGA5_ITGB1	0.0105417141242522	0	ANGPTL2_ITGA5_ITGB1	ANGPTL2 - (ITGA5+ITGB1)	ANGPTL	Secreted Signaling	PMID: 24478758
Astrocyte_05_HLA-DRB5	Endothelial_02_PTMAP2	ANGPTL2	ITGA5_ITGB1	0.023760669205665	0	ANGPTL2_ITGA5_ITGB1	ANGPTL2 - (ITGA5+ITGB1)	ANGPTL	Secreted Signaling	PMID: 24478758
Astrocyte_06_CCL5	Endothelial_02_PTMAP2	ANGPTL2	ITGA5_ITGB1	0.0074852035695242	0	ANGPTL2_ITGA5_ITGB1	ANGPTL2 - (ITGA5+ITGB1)	ANGPTL	Secreted Signaling	PMID: 24478758
Endothelial_02_PTMAP2	Endothelial_02_PTMAP2	ANGPTL2	ITGA5_ITGB1	0.029085672047786	0	ANGPTL2_ITGA5_ITGB1	ANGPTL2 - (ITGA5+ITGB1)	ANGPTL	Secreted Signaling	PMID: 24478758
Fibroblast_02_Myo_COL10A1	Endothelial_02_PTMAP2	ANGPTL2	ITGA5_ITGB1	0.0123673688947002	0	ANGPTL2_ITGA5_ITGB1	ANGPTL2 - (ITGA5+ITGB1)	ANGPTL	Secreted Signaling	PMID: 24478758
Fibroblast_03_Myo_MKI67	Endothelial_02_PTMAP2	ANGPTL2	ITGA5_ITGB1	0.00594452718848382	0	ANGPTL2_ITGA5_ITGB1	ANGPTL2 - (ITGA5+ITGB1)	ANGPTL	Secreted Signaling	PMID: 24478758
Astrocyte_01_CAV1	Fibroblast_02_Myo_COL10A1	ANGPTL2	ITGA5_ITGB1	0.0135011171765735	0	ANGPTL2_ITGA5_ITGB1	ANGPTL2 - (ITGA5+ITGB1)	ANGPTL	Secreted Signaling	PMID: 24478758
Astrocyte_03_ROM1	Fibroblast_02_Myo_COL10A1	ANGPTL2	ITGA5_ITGB1	0.00526592539730258	0	ANGPTL2_ITGA5_ITGB1	ANGPTL2 - (ITGA5+ITGB1)	ANGPTL	Secreted Signaling	PMID: 24478758
Astrocyte_04_SCGB3A1	Fibroblast_02_Myo_COL10A1	ANGPTL2	ITGA5_ITGB1	0.00485947815495808	0	ANGPTL2_ITGA5_ITGB1	ANGPTL2 - (ITGA5+ITGB1)	ANGPTL	Secreted Signaling	PMID: 24478758
Astrocyte_05_HLA-DRB5	Fibroblast_02_Myo_COL10A1	ANGPTL2	ITGA5_ITGB1	0.0110325484766664	0	ANGPTL2_ITGA5_ITGB1	ANGPTL2 - (ITGA5+ITGB1)	ANGPTL	Secreted Signaling	PMID: 24478758
Astrocyte_06_CCL5	Fibroblast_02_Myo_COL10A1	ANGPTL2	ITGA5_ITGB1	0.00344476404617311	0	ANGPTL2_ITGA5_ITGB1	ANGPTL2 - (ITGA5+ITGB1)	ANGPTL	Secreted Signaling	PMID: 24478758
Endothelial_02_PTMAP2	Fibroblast_02_Myo_COL10A1	ANGPTL2	ITGA5_ITGB1	0.0135446289740182	0	ANGPTL2_ITGA5_ITGB1	ANGPTL2 - (ITGA5+ITGB1)	ANGPTL	Secreted Signaling	PMID: 24478758
Fibroblast_02_Myo_COL10A1	Fibroblast_02_Myo_COL10A1	ANGPTL2	ITGA5_ITGB1	0.00570673702100575	0	ANGPTL2_ITGA5_ITGB1	ANGPTL2 - (ITGA5+ITGB1)	ANGPTL	Secreted Signaling	PMID: 24478758
Fibroblast_03_Myo_MKI67	Fibroblast_02_Myo_COL10A1	ANGPTL2	ITGA5_ITGB1	0.00273343928828687	0	ANGPTL2_ITGA5_ITGB1	ANGPTL2 - (ITGA5+ITGB1)	ANGPTL	Secreted Signaling	PMID: 24478758
Astrocyte_01_CAV1	Fibroblast_03_Myo_MKI67	ANGPTL2	ITGA5_ITGB1	0.0181141554331581	0	ANGPTL2_ITGA5_ITGB1	ANGPTL2 - (ITGA5+ITGB1)	ANGPTL	Secreted Signaling	PMID: 24478758
Astrocyte_03_ROM1	Fibroblast_03_Myo_MKI67	ANGPTL2	ITGA5_ITGB1	0.00708538725265354	0	ANGPTL2_ITGA5_ITGB1	ANGPTL2 - (ITGA5+ITGB1)	ANGPTL	Secreted Signaling	PMID: 24478758
Astrocyte_04_SCGB3A1	Fibroblast_03_Myo_MKI67	ANGPTL2	ITGA5_ITGB1	0.00653942917608014	0	ANGPTL2_ITGA5_ITGB1	ANGPTL2 - (ITGA5+ITGB1)	ANGPTL	Secreted Signaling	PMID: 24478758
Astrocyte_05_HLA-DRB5	Fibroblast_03_Myo_MKI67	ANGPTL2	ITGA5_ITGB1	0.0148147971167072	0	ANGPTL2_ITGA5_ITGB1	ANGPTL2 - (ITGA5+ITGB1)	ANGPTL	Secreted Signaling	PMID: 24478758
Astrocyte_06_CCL5	Fibroblast_03_Myo_MKI67	ANGPTL2	ITGA5_ITGB1	0.00463791920209379	0	ANGPTL2_ITGA5_ITGB1	ANGPTL2 - (ITGA5+ITGB1)	ANGPTL	Secreted Signaling	PMID: 24478758
Endothelial_02_PTMAP2	Fibroblast_03_Myo_MKI67	ANGPTL2	ITGA5_ITGB1	0.0181722604008223	0	ANGPTL2_ITGA5_ITGB1	ANGPTL2 - (ITGA5+ITGB1)	ANGPTL	Secreted Signaling	PMID: 24478758
Fibroblast_02_Myo_COL10A1	Fibroblast_03_Myo_MKI67	ANGPTL2	ITGA5_ITGB1	0.00767733087159075	0	ANGPTL2_ITGA5_ITGB1	ANGPTL2 - (ITGA5+ITGB1)	ANGPTL	Secreted Signaling	PMID: 24478758
Fibroblast_03_Myo_MKI67	Fibroblast_03_Myo_MKI67	ANGPTL2	ITGA5_ITGB1	0.00368112458195648	0	ANGPTL2_ITGA5_ITGB1	ANGPTL2 - (ITGA5+ITGB1)	ANGPTL	Secreted Signaling	PMID: 24478758
Astrocyte_01_CAV1	Neurophil_01_GOS2	ANGPTL2	LILRB3	0.00860247650287884	0	ANGPTL2_PIRB	ANGPTL2 - PIRB	ANGPTL	Secreted Signaling	PMID: 24478758
Astrocyte_03_ROM1	Neurophil_01_GOS2	ANGPTL2	LILRB3	0.00334514578930909	0	ANGPTL2_PIRB	ANGPTL2 - PIRB	ANGPTL	Secreted Signaling	PMID: 24478758
Astrocyte_04_SCGB3A1	Neurophil_01_GOS2	ANGPTL2	LILRB3	0.00308649274245173	0	ANGPTL2_PIRB	ANGPTL2 - PIRB	ANGPTL	Secreted Signaling	PMID: 24478758
Astrocyte_05_HLA-DRB5	Neurophil_01_GOS2	ANGPTL2	LILRB3	0.00702320751758206	0	ANGPTL2_PIRB	ANGPTL2 - PIRB	ANGPTL	Secreted Signaling	PMID: 24478758
Astrocyte_06_CCL5	Neurophil_01_GOS2	ANGPTL2	LILRB3	0.00218680422349069	0	ANGPTL2_PIRB	ANGPTL2 - PIRB	ANGPTL	Secreted Signaling	PMID: 24478758
Endothelial_02_PTMAP2	Neurophil_01_GOS2	ANGPTL2	LILRB3	0.00863033893316502	0	ANGPTL2_PIRB	ANGPTL2 - PIRB	ANGPTL	Secreted Signaling	PMID: 24478758
Fibroblast_02_Myo_COL10A1	Neurophil_01_GOS2	ANGPTL2	LILRB3	0.00362575465112879	0	ANGPTL2_PIRB	ANGPTL2 - PIRB	ANGPTL	Secreted Signaling	PMID: 24478758
Fibroblast_03_Myo_MKI67	Neurophil_01_GOS2	ANGPTL2	LILRB3	0.00173478903458205	0	ANGPTL2_PIRB	ANGPTL2 - PIRB	ANGPTL	Secreted Signaling	PMID: 24478758
Astrocyte_05_HLA-DRB5	Endothelial_02_PTMAP2	ANGPTL4	ITGA5_ITGB1	0.00497252292756411	0	ANGPTL4_ITGA5_ITGB1	ANGPTL4 - (ITGA5+ITGB1)	ANGPTL	Secreted Signaling	PMID: 30049845
GE8	Endothelial_02_PTMAP2	ANGPTL4	ITGA5_ITGB1	0.00699130002282014	0	ANGPTL4_ITGA5_ITGB1	ANGPTL4 - (ITGA5+ITGB1)	ANGPTL	Secreted Signaling	PMID: 30049845
Astrocyte_05_HLA-DRB5	Fibroblast_02_Myo_COL10A1	ANGPTL4	ITGA5_ITGB1	0.00228528083873354	0	ANGPTL4_ITGA5_ITGB1	ANGPTL4 - (ITGA5+ITGB1)	ANGPTL	Secreted Signaling	PMID: 30049845
GE8	Fibroblast_02_Myo_COL10A1	ANGPTL4	ITGA5_ITGB1	0.0032166007661721	0	ANGPTL4_ITGA5_ITGB1	ANGPTL4 - (ITGA5+ITGB1)	ANGPTL	Secreted Signaling	PMID: 30049845
Astrocyte_05_HLA-DRB5	Fibroblast_03_Myo_MKI67	ANGPTL4	ITGA5_ITGB1	0.00307806885917979	0	ANGPTL4_ITGA5_ITGB1	ANGPTL4 - (ITGA5+ITGB1)	ANGPTL	Secreted Signaling	PMID: 30049845
GE8	Fibroblast_03_Myo_MKI67	ANGPTL4	ITGA5_ITGB1	0.00433107098198316	0	ANGPTL4_ITGA5_ITGB1	ANGPTL4 - (ITGA5+ITGB1)	ANGPTL	Secreted Signaling	PMID: 30049845
Astrocyte_05_HLA-DRB5	Endothelial_02_PTMAP2	ANGPTL4	CDH5	0.00546542720450519	0	ANGPTL4_CDH5	ANGPTL4 - CDH5	ANGPTL	Secreted Signaling	PMID: 30049845
GE8	Endothelial_02_PTMAP2	ANGPTL4	CDH5	0.00768277167213955	0	ANGPTL4_CDH5	ANGPTL4 - CDH5	ANGPTL	Secreted Signaling	PMID: 30049845
Astrocyte_05_HLA-DRB5	Fibroblast_01_Myo_HIGD1B	ANGPTL4	CDH11	0.00194460224216132	0	ANGPTL4_CDH11	ANGPTL4 - CDH11	ANGPTL	Secreted Signaling	PMID: 30049845
GE8	Fibroblast_01_Myo_HIGD1B	ANGPTL4	CDH11	0.00273746643776501	0	ANGPTL4_CDH11	ANGPTL4 - CDH11	ANGPTL	Secreted Signaling	PMID: 30049845
Astrocyte_05_HLA-DRB5	Fibroblast_02_Myo_COL10A1	ANGPTL4	CDH11	0.00378371146629852	0	ANGPTL4_CDH11	ANGPTL4 - CDH11	ANGPTL	Secreted Signaling	PMID: 30049845
GE8	Fibroblast_02_Myo_COL10A1	ANGPTL4	CDH11	0.00532242883917827	0	ANGPTL4_CDH11	ANGPTL4 - CDH11	ANGPTL	Secreted Signaling	PMID: 30049845
Astrocyte_05_HLA-DRB5	Fibroblast_03_Myo_MKI67	ANGPTL4	CDH11	0.00225656045044618	0	ANGPTL4_CDH11	ANGPTL4 - CDH11	ANGPTL	Secreted Signaling	PMID: 30049845
GE8	Fibroblast_03_Myo_MKI67	ANGPTL4	CDH11	0.00317621322610607	0	ANGPTL4_CDH11	ANGPTL4 - CDH11	ANGPTL	Secreted Signaling	PMID: 30049845
Astrocyte_05_HLA-DRB5	Fibroblast_02_Myo_COL10A1	ANGPTL4	SDC1	0.00045164726633252	0	ANGPTL4_SDC1	ANGPTL4 - SDC1	ANGPTL	Secreted Signaling	PMID: 29017031
GE8	Fibroblast_02_Myo_COL10A1	ANGPTL4	SDC1	0.000636183447070249	0	ANGPTL4_SDC1	ANGPTL4 - SDC1	ANGPTL	Secreted Signaling	PMID: 29017031
Astrocyte_05_HLA-DRB5	GE1	ANGPTL4	SDC1	0.00481225829738798	0	ANGPTL4_SDC1	ANGPTL4 - SDC1	ANGPTL	Secreted Signaling	PMID: 29017031
GE8	GE1	ANGPTL4	SDC1	0.00676641257770227	0	ANGPTL4_SDC1	ANGPTL4 - SDC1	ANGPTL	Secreted Signaling	PMID: 29017031
Astrocyte_05_HLA-DRB5	GE11	ANGPTL4	SDC1	0.00589547309452412	0	ANGPTL4_SDC1	ANGPTL4 - SDC1	ANGPTL	Secreted Signaling	PMID: 29017031
GE8	GE11	ANGPTL4	SDC1	0.00828583522021427	0	ANGPTL4_SDC1	ANGPTL4 - SDC1	ANGPTL	Secreted Signaling	PMID: 29017031
Astrocyte_05_HLA-DRB5	GE2	ANGPTL4	SDC1	0.00451537785524435	0	ANGPTL4_SDC1	ANGPTL4 - SDC1	ANGPTL	Secreted Signaling	PMID: 29017031
GE8	GE2	ANGPTL4	SDC1	0.00634974459871558	0	ANGPTL4_SDC1	ANGPTL4 - SDC1	ANGPTL	Secreted Signaling	PMID: 29017031
Astrocyte_05_HLA-DRB5	GE8	ANGPTL4	SDC1	0.00208711923741952	0	ANGPTL4_SDC1	ANGPTL4 - SDC1	ANGPTL	Secreted Signaling	PMID: 29017031
GE8	GE8	ANGPTL4	SDC1	0.00293792021746306	0	ANGPTL4_SDC1	ANGPTL4 - SDC1	ANGPTL	Secreted Signaling	PMID: 29017031
Astrocyte_05_HLA-DRB5	GE9	ANGPTL4	SDC1	0.00200282146575262	0	ANGPTL4_SDC1	ANGPTL4 - SDC1	ANGPTL	Secreted Signaling	PMID: 29017031
GE8	GE9	ANGPTL4	SDC1	0.00281935607683559	0	ANGPTL4_SDC1	ANGPTL4 - SDC1	ANGPTL	Secreted Signaling	PMID: 29017031
Astrocyte_05_HLA-DRB5	Fibroblast_01_Myo_HIGD1B	ANGPTL4	SDC2	0.00452649294828987	0	ANGPTL4_SDC2	ANGPTL4 - SDC2	ANGPTL	Secreted Signaling	PMID: 29017031
GE8	Fibroblast_01_Myo_HIGD1B	ANGPTL4	SDC2	0.00636534631169749	0	ANGPTL4_SDC2	ANGPTL4 - SDC2	ANGPTL	Secreted Signaling	PMID: 29017031
Astrocyte_05_HLA-DRB5	Fibroblast_02_Myo_COL10A1	ANGPTL4	SDC2	0.00216360052273733	0	ANGPTL4_SDC2	ANGPTL4 - SDC2	ANGPTL	Secreted Signaling	PMID: 29017031
GE8	Fibroblast_02_Myo_COL10A1	ANGPTL4	SDC2	0.00304548346790612	0	ANGPTL4_SDC2	ANGPTL4 - SDC2	ANGPTL	Secreted Signaling	PMID: 29017031
Astrocyte_05_HLA-DRB5	Fibroblast_03_Myo_MKI67	ANGPTL4	SDC2	0.00351423160768799	0	ANGPTL4_SDC2	ANGPTL4 - SDC2	ANGPTL	Secreted Signaling	PMID: 29017031
GE8	Fibroblast_03_Myo_MKI67	ANGPTL4	SDC2	0.00494390378738921	0	ANGPTL4_SDC2	ANGPTL4 - SDC2	ANGPTL	Secreted Signaling	PMID: 29017031
Astrocyte_05_HLA-DRB5	GE1	ANGPTL4	SDC2	0.00046553430435354	0	ANGPTL4_SDC2	ANGPTL4 - SDC2	ANGPTL	Secreted Signaling	PMID: 29017031
GE8	GE1	ANGPTL4	SDC2	0.000655740794530563	0	ANGPTL4_SDC2	ANGPTL4 - SDC2	ANGPTL	Secreted Signaling	PMID: 29017031
Astrocyte_05_HLA-DRB5	GE2	ANGPTL4	SDC2	0.000422493011781575	0	ANGPTL4_SDC2	ANGPTL4 - SDC2	ANGPTL	Secreted Signaling	PMID: 29017031
GE8	GE2	ANGPTL4	SDC2	0.000595124301327382	0	ANGPTL4_SDC2	ANGPTL4 - SDC2	ANGPTL	Secreted Signaling	PMID: 29017031
Astrocyte_05_HLA-DRB5	Astrocyte_05_HLA-DRB5	ANGPTL4	SDC3	0.00177037912653392	0	ANGPTL4_SDC3	ANGPTL4 - SDC3	ANGPTL	Secreted Signaling	PMID: 29017031
GE8	Astrocyte_05_HLA-DRB5	ANGPTL4	SDC3	0.00249238548278471	0	ANGPTL4_SDC3	ANGPTL4 - SDC3	ANGPTL	Secreted Signaling	PMID: 29017031
Astrocyte_05_HLA-DRB5	Endothelial_02_PTMAP2	ANGPTL4	SDC3	0.00037174378314257	0	ANGPTL4_SDC3	ANGPTL4 - SDC3	ANGPTL	Secreted Signaling	PMID: 29017031
GE8	Endothelial_02_PTMAP2	ANGPTL4	SDC3	0.000523649723499646	0	ANGPTL4_SDC3	ANGPTL4 - SDC3	ANGPTL	Secreted Signaling	PMID: 29017031
Astrocyte_05_HLA-DRB5	GE1	ANGPTL4	SDC3	0.000681386922004414	0	ANGPTL4_SDC3	ANGPTL4 - SDC3	ANGPTL	Secreted Signaling	PMID: 29017031
GE8	GE1	ANGPTL4	SDC3	0.000959701094106865	0	ANGPTL4_SDC3	ANGPTL4 - SDC3	ANGPTL	Secreted Signaling	PMID: 29017031
Astrocyte_05_HLA-DRB5	GE11	ANGPTL4	SDC3	0.000699292146101927	0	ANGPTL4_SDC3	ANGPTL4 - SDC3	ANGPTL	Secreted Signaling	PMID: 29017031
GE8	GE11	ANGPTL4	SDC3	0.000984912543230149	0	ANGPTL4_SDC3	ANGPTL4 - SDC3	ANGPTL	Secreted Signaling	PMID: 29017031
Astrocyte_05_HLA-DRB5	GE2	ANGPTL4	SDC3	0.000629937015417062	0	ANGPTL4_SDC3	ANGPTL4 - SDC3	ANGPTL	Secreted Signaling	PMID: 29017031
GE8	GE2	ANGPTL4	SDC3	0.000887255004270188	0	ANGPTL4_SDC3	ANGPTL4 - SDC3	ANGPTL	Secreted Signaling	PMID: 29017031
Astrocyte_05_HLA-DRB5	GE8	ANGPTL4	SDC3	0.000105317193027312	0	ANGPTL4_SDC3	ANGPTL4 - SDC3	ANGPTL	Secreted Signaling	PMID: 29017031
GE8	GE8	ANGPTL4	SDC3	0.000148369195420038	0	ANGPTL4_SDC3	ANGPTL4 - SDC3	ANGPTL	Secreted Signaling	PMID: 29017031
Astrocyte_05_HLA-DRB5	Astrocyte_05_HLA-DRB5	ANGPTL4	SDC4	0.000365258297686295	0	ANGPTL4_SDC4	ANGPTL4 - SDC4	ANGPTL	Secreted Signaling	PMID: 29017031
GE8	Astrocyte_05_HLA-DRB5	ANGPTL4	SDC4	0.000514515433326781	0	ANGPTL4_SDC4	ANGPTL4 - SDC4	ANGPTL	Secreted Signaling	PMID: 29017031
Astrocyte_05_HLA-DRB5	GE1	ANGPTL4	SDC4	0.00507498875228708	0	ANGPTL4_SDC4	ANGPTL4 - SDC4	ANGPTL	Secreted Signaling	PMID: 29017031
GE8	GE1	ANGPTL4	SDC4	0.00713506728710789	0	ANGPTL4_SDC4	ANGPTL4 - SDC4	ANGPTL	Secreted Signaling	PMID: 29017031
Astrocyte_05_HLA-DRB5	GE11	ANGPTL4	SDC4	0.00529873220699337	0	ANGPTL4_SDC4	ANGPTL4 - SDC4	ANGPTL	Secreted Signaling	PMID: 29017031
GE8	GE11	ANGPTL4	SDC4	0.00744895441648209	0	ANGPTL4_SDC4	ANGPTL4 - SDC4	ANGPTL	Secreted Signaling	PMID: 29017031
Astrocyte_05_HLA-DRB5	GE2	ANGPTL4	SDC4	0.0046679980457253	0	ANGPTL4_SDC4	ANGPTL4 - SDC4	ANGPTL	Secreted Signaling	PMID: 29017031
GE8	GE2	ANGPTL4	SDC4	0.006563957732371	0	ANGPTL4_SDC4	ANGPTL4 - SDC4	ANGPTL	Secreted Signaling	PMID: 29017031
Astrocyte_05_HLA-DRB5	GE8	ANGPTL4	SDC4	0.00628562007859675	0	ANGPTL4_SDC4	ANGPTL4 - SDC4	ANGPTL	Secreted Signaling	PMID: 29017031
GE8	GE8	ANGPTL4	SDC4	0.00883276459265388	0	ANGPTL4_SDC4	ANGPTL4 - SDC4	ANGPTL	Secreted Signaling	PMID: 29017031
Astrocyte_05_HLA-DRB5	GE9	ANGPTL4	SDC4	0.00593450807588721	0	ANGPTL4_SDC4	ANGPTL4 - SDC4	ANGPTL	Secreted Signaling	PMID: 29017031
GE8	GE9	ANGPTL4	SDC4	0.00834056442747246	0	ANGPTL4_SDC4	ANGPTL4 - SDC4	ANGPTL	Secreted Signaling	PMID: 29017031
Astrocyte_01_CAV1	Fibroblast_02_Myo_COL10A1	PTN	SDC1	0.00440084671467149	0	PTN_SDC1	PTN - SDC1	PTN	Secreted Signaling	PMID: 28356350; PMID: 25620911
Astrocyte_02_MALAT1	Fibroblast_02_Myo_COL10A1	PTN	SDC1	0.00165169788753164	0	PTN_SDC1	PTN - SDC1	PTN	Secreted Signaling	PMID: 28356350; PMID: 25620911
Astrocyte_03_ROM1	Fibroblast_02_Myo_COL10A1	PTN	SDC1	0.00702316167745552	0	PTN_SDC1	PTN - SDC1	PTN	Secreted Signaling	PMID: 28356350; PMID: 25620911
Astrocyte_04_SCGB3A1	Fibroblast_02_Myo_COL10A1	PTN	SDC1	0.00745385449579512	0	PTN_SDC1	PTN - SDC1	PTN	Secreted Signaling	PMID: 28356350; PMID: 25620911
Astrocyte_05_HLA-DRB5	Fibroblast_02_Myo_COL10A1	PTN	SDC1	0.00753731055815327	0	PTN_SDC1	PTN - SDC1	PTN	Secreted Signaling	PMID: 28356350; PMID: 25620911
Astrocyte_06_CCL5	Fibroblast_02_Myo_COL10A1	PTN	SDC1	0.00160306079740008	0	PTN_SDC1	PTN - SDC1	PTN	Secreted Signaling	PMID: 28356350; PMID: 25620911
Fibroblast_01_Myo_HIGD1B	Fibroblast_02_Myo_COL10A1	PTN	SDC1	0.00138333645171812	0	PTN_SDC1	PTN - SDC1	PTN	Secreted Signaling	PMID: 28356350; PMID: 25620911
Fibroblast_03_Myo_MKI67	Fibroblast_02_Myo_COL10A1	PTN	SDC1	0.00247441060458449	0	PTN_SDC1	PTN - SDC1	PTN	Secreted Signaling	PMID: 28356350; PMID: 25620911
GE1	Fibroblast_02_Myo_COL10A1	PTN	SDC1	0.000608015022171645	0	PTN_SDC1	PTN - SDC1	PTN	Secreted Signaling	PMID: 28356350; PMID: 25620911
GE11	Fibroblast_02_Myo_COL10A1	PTN	SDC1	0.000860544052987087	0	PTN_SDC1	PTN - SDC1	PTN	Secreted Signaling	PMID: 28356350; PMID: 25620911
GE2	Fibroblast_02_Myo_COL10A1	PTN	SDC1	0.00076796490701617	0	PTN_SDC1	PTN - SDC1	PTN	Secreted Signaling	PMID: 28356350; PMID: 25620911
Astrocyte_01_CAV1	GE1	PTN	SDC1	0.0451676188572987	0	PTN_SDC1	PTN - SDC1	PTN	Secreted Signaling	PMID: 28356350; PMID: 25620911
Astrocyte_02_MALAT1	GE1	PTN	SDC1	0.0173970230602506	0	PTN_SDC1	PTN - SDC1	PTN	Secreted Signaling	PMID: 28356350; PMID: 25620911
Astrocyte_03_ROM1	GE1	PTN	SDC1	0.0703646469259607	0	PTN_SDC1	PTN - SDC1	PTN	Secreted Signaling	PMID: 28356350; PMID: 25620911
Astrocyte_04_SCGB3A1	GE1	PTN	SDC1	0.0743887342949692	0	PTN_SDC1	PTN - SDC1	PTN	Secreted Signaling	PMID: 28356350; PMID: 25620911
Astrocyte_05_HLA-DRB5	GE1	PTN	SDC1	0.075164863955128	0	PTN_SDC1	PTN - SDC1	PTN	Secreted Signaling	PMID: 28356350; PMID: 25620911
Astrocyte_06_CCL5	GE1	PTN	SDC1	0.016892582915617	0	PTN_SDC1	PTN - SDC1	PTN	Secreted Signaling	PMID: 28356350; PMID: 25620911
Fibroblast_01_Myo_HIGD1B	GE1	PTN	SDC1	0.0146078547641495	0	PTN_SDC1	PTN - SDC1	PTN	Secreted Signaling	PMID: 28356350; PMID: 25620911
Fibroblast_03_Myo_MKI67	GE1	PTN	SDC1	0.0258593568985052	0	PTN_SDC1	PTN - SDC1	PTN	Secreted Signaling	PMID: 28356350; PMID: 25620911
GE1	GE1	PTN	SDC1	0.00646857161922434	0	PTN_SDC1	PTN - SDC1	PTN	Secreted Signaling	PMID: 28356350; PMID: 25620911
GE11	GE1	PTN	SDC1	0.00913294247157225	0	PTN_SDC1	PTN - SDC1	PTN	Secreted Signaling	PMID: 28356350; PMID: 25620911
GE2	GE1	PTN	SDC1	0.00815766750706833	0	PTN_SDC1	PTN - SDC1	PTN	Secreted Signaling	PMID: 28356350; PMID: 25620911
Astrocyte_01_CAV1	GE11	PTN	SDC1	0.0548341095880229	0	PTN_SDC1	PTN - SDC1	PTN	Secreted Signaling	PMID: 28356350; PMID: 25620911
Astrocyte_02_MALAT1	GE11	PTN	SDC1	0.0212525097054123	0	PTN_SDC1	PTN - SDC1	PTN	Secreted Signaling	PMID: 28356350; PMID: 25620911
Astrocyte_03_ROM1	GE11	PTN	SDC1	0.0849439185413313	0	PTN_SDC1	PTN - SDC1	PTN	Secreted Signaling	PMID: 28356350; PMID: 25620911
Astrocyte_04_SCGB3A1	GE11	PTN	SDC1	0.0897213110429235	0	PTN_SDC1	PTN - SDC1	PTN	Secreted Signaling	PMID: 28356350; PMID: 25620911
Astrocyte_05_HLA-DRB5	GE11	PTN	SDC1	0.0906417466564101	0	PTN_SDC1	PTN - SDC1	PTN	Secreted Signaling	PMID: 28356350; PMID: 25620911
Astrocyte_06_CCL5	GE11	PTN	SDC1	0.0206386248422974	0	PTN_SDC1	PTN - SDC1	PTN	Secreted Signaling	PMID: 28356350; PMID: 25620911
Fibroblast_01_Myo_HIGD1B	GE11	PTN	SDC1	0.0178564456061619	0	PTN_SDC1	PTN - SDC1	PTN	Secreted Signaling	PMID: 28356350; PMID: 25620911
Fibroblast_03_Myo_MKI67	GE11	PTN	SDC1	0.031530067247452	0	PTN_SDC1	PTN - SDC1	PTN	Secreted Signaling	PMID: 28356350; PMID: 25620911
GE1	GE11	PTN	SDC1	0.00792164640649699	0	PTN_SDC1	PTN - SDC1	PTN	Secreted Signaling	PMID: 28356350; PMID: 25620911
GE11	GE11	PTN	SDC1	0.0111777975472822	0	PTN_SDC1	PTN - SDC1	PTN	Secreted Signaling	PMID: 28356350; PMID: 25620911
GE2	GE11	PTN	SDC1	0.00998636041562283	0	PTN_SDC1	PTN - SDC1	PTN	Secreted Signaling	PMID: 28356350; PMID: 25620911
Astrocyte_01_CAV1	GE2	PTN	SDC1	0.042487402860728	0	PTN_SDC1	PTN - SDC1	PTN	Secreted Signaling	PMID: 28356350; PMID: 25620911
Astrocyte_02_MALAT1	GE2	PTN	SDC1	0.0163365012663021	0	PTN_SDC1	PTN - SDC1	PTN	Secreted Signaling	PMID: 28356350; PMID: 25620911
Astrocyte_03_ROM1	GE2	PTN	SDC1	0.0662930647927839	0	PTN_SDC1	PTN - SDC1	PTN	Secreted Signaling	PMID: 28356350; PMID: 25620911
Astrocyte_04_SCGB3A1	GE2	PTN	SDC1	0.0701018609703677	0	PTN_SDC1	PTN - SDC1	PTN	Secreted Signaling	PMID: 28356350; PMID: 25620911
Astrocyte_05_HLA-DRB5	GE2	PTN	SDC1	0.0708366867621998	0	PTN_SDC1	PTN - SDC1	PTN	Secreted Signaling	PMID: 28356350; PMID: 25620911
Astrocyte_06_CCL5	GE2	PTN	SDC1	0.0158623153590567	0	PTN_SDC1	PTN - SDC1	PTN	Secreted Signaling	PMID: 28356350; PMID: 25620911
Fibroblast_01_Myo_HIGD1B	GE2	PTN	SDC1	0.0137149873392297	0	PTN_SDC1	PTN - SDC1	PTN	Secreted Signaling	PMID: 28356350; PMID: 25620911
Fibroblast_03_Myo_MKI67	GE2	PTN	SDC1	0.0242957267709323	0	PTN_SDC1	PTN - SDC1	PTN	Secreted Signaling	PMID: 28356350; PMID: 25620911
GE1	GE2	PTN	SDC1	0.00607013225823622	0	PTN_SDC1	PTN - SDC1	PTN	Secreted Signaling	PMID: 28356350; PMID: 25620911
GE11	GE2	PTN	SDC1	0.00857180394096964	0	PTN_SDC1	PTN - SDC1	PTN	Secreted Signaling	PMID: 28356350; PMID: 25620911
GE2	GE2	PTN	SDC1	0.00765598800563107	0	PTN_SDC1	PTN - SDC1	PTN	Secreted Signaling	PMID: 28356350; PMID: 25620911
Astrocyte_01_CAV1	GE8	PTN	SDC1	0.0200500143949867	0	PTN_SDC1	PTN - SDC1	PTN	Secreted Signaling	PMID: 28356350; PMID: 25620911
Astrocyte_02_MALAT1	GE8	PTN	SDC1	0.00759966565587543	0	PTN_SDC1	PTN - SDC1	PTN	Secreted Signaling	PMID: 28356350; PMID: 25620911
Astrocyte_03_ROM1	GE8	PTN	SDC1	0.0317002312540254	0	PTN_SDC1	PTN - SDC1	PTN	Secreted Signaling	PMID: 28356350; PMID: 25620911
Astrocyte_04_SCGB3A1	GE8	PTN	SDC1	0.0335930400094413	0	PTN_SDC1	PTN - SDC1	PTN	Secreted Signaling	PMID: 28356350; PMID: 25620911
Astrocyte_05_HLA-DRB5	GE8	PTN	SDC1	0.0339591466364685	0	PTN_SDC1	PTN - SDC1	PTN	Secreted Signaling	PMID: 28356350; PMID: 25620911
Astrocyte_06_CCL5	GE8	PTN	SDC1	0.00737717464285431	0	PTN_SDC1	PTN - SDC1	PTN	Secreted Signaling	PMID: 28356350; PMID: 25620911
Fibroblast_01_Myo_HIGD1B	GE8	PTN	SDC1	0.00637106880127852	0	PTN_SDC1	PTN - SDC1	PTN	Secreted Signaling	PMID: 28356350; PMID: 25620911
Fibroblast_03_Myo_MKI67	GE8	PTN	SDC1	0.0113513820529668	0	PTN_SDC1	PTN - SDC1	PTN	Secreted Signaling	PMID: 28356350; PMID: 25620911
GE1	GE8	PTN	SDC1	0.00280812369236794	0	PTN_SDC1	PTN - SDC1	PTN	Secreted Signaling	PMID: 28356350; PMID: 25620911
GE11	GE8	PTN	SDC1	0.00397080100123451	0	PTN_SDC1	PTN - SDC1	PTN	Secreted Signaling	PMID: 28356350; PMID: 25620911
GE2	GE8	PTN	SDC1	0.0035448009868915	0	PTN_SDC1	PTN - SDC1	PTN	Secreted Signaling	PMID: 28356350; PMID: 25620911
Astrocyte_01_CAV1	GE9	PTN	SDC1	0.019254202062788	0	PTN_SDC1	PTN - SDC1	PTN	Secreted Signaling	PMID: 28356350; PMID: 25620911
Astrocyte_02_MALAT1	GE9	PTN	SDC1	0.0072943461847049	0	PTN_SDC1	PTN - SDC1	PTN	Secreted Signaling	PMID: 28356350; PMID: 25620911
Astrocyte_03_ROM1	GE9	PTN	SDC1	0.0304563775481177	0	PTN_SDC1	PTN - SDC1	PTN	Secreted Signaling	PMID: 28356350; PMID: 25620911
Astrocyte_04_SCGB3A1	GE9	PTN	SDC1	0.0322773919956337	0	PTN_SDC1	PTN - SDC1	PTN	Secreted Signaling	PMID: 28356350; PMID: 25620911
Astrocyte_05_HLA-DRB5	GE9	PTN	SDC1	0.0326296444285646	0	PTN_SDC1	PTN - SDC1	PTN	Secreted Signaling	PMID: 28356350; PMID: 25620911
Astrocyte_06_CCL5	GE9	PTN	SDC1	0.00708073005620224	0	PTN_SDC1	PTN - SDC1	PTN	Secreted Signaling	PMID: 28356350; PMID: 25620911
Fibroblast_01_Myo_HIGD1B	GE9	PTN	SDC1	0.0061148045440429	0	PTN_SDC1	PTN - SDC1	PTN	Secreted Signaling	PMID: 28356350; PMID: 25620911
Fibroblast_03_Myo_MKI67	GE9	PTN	SDC1	0.0108969909868219	0	PTN_SDC1	PTN - SDC1	PTN	Secreted Signaling	PMID: 28356350; PMID: 25620911
GE1	GE9	PTN	SDC1	0.00269478352636302	0	PTN_SDC1	PTN - SDC1	PTN	Secreted Signaling	PMID: 28356350; PMID: 25620911
GE11	GE9	PTN	SDC1	0.00381071273179649	0	PTN_SDC1	PTN - SDC1	PTN	Secreted Signaling	PMID: 28356350; PMID: 25620911
GE2	GE9	PTN	SDC1	0.00340182883170641	0	PTN_SDC1	PTN - SDC1	PTN	Secreted Signaling	PMID: 28356350; PMID: 25620911
Astrocyte_01_CAV1	Fibroblast_01_Myo_HIGD1B	PTN	SDC2	0.0425879913654972	0	PTN_SDC2	PTN - SDC2	PTN	Secreted Signaling	PMID: 28356350; PMID: 25620911
Astrocyte_02_MALAT1	Fibroblast_01_Myo_HIGD1B	PTN	SDC2	0.0163762366453683	0	PTN_SDC2	PTN - SDC2	PTN	Secreted Signaling	PMID: 28356350; PMID: 25620911
Astrocyte_03_ROM1	Fibroblast_01_Myo_HIGD1B	PTN	SDC2	0.0664461019153499	0	PTN_SDC2	PTN - SDC2	PTN	Secreted Signaling	PMID: 28356350; PMID: 25620911
Astrocyte_04_SCGB3A1	Fibroblast_01_Myo_HIGD1B	PTN	SDC2	0.0702630290182288	0	PTN_SDC2	PTN - SDC2	PTN	Secreted Signaling	PMID: 28356350; PMID: 25620911
Astrocyte_05_HLA-DRB5	Fibroblast_01_Myo_HIGD1B	PTN	SDC2	0.0709994152259667	0	PTN_SDC2	PTN - SDC2	PTN	Secreted Signaling	PMID: 28356350; PMID: 25620911
Astrocyte_06_CCL5	Fibroblast_01_Myo_HIGD1B	PTN	SDC2	0.0159009160167818	0	PTN_SDC2	PTN - SDC2	PTN	Secreted Signaling	PMID: 28356350; PMID: 25620911
Fibroblast_01_Myo_HIGD1B	Fibroblast_01_Myo_HIGD1B	PTN	SDC2	0.0137484355132108	0	PTN_SDC2	PTN - SDC2	PTN	Secreted Signaling	PMID: 28356350; PMID: 25620911
Fibroblast_03_Myo_MKI67	Fibroblast_01_Myo_HIGD1B	PTN	SDC2	0.0243543421136098	0	PTN_SDC2	PTN - SDC2	PTN	Secreted Signaling	PMID: 28356350; PMID: 25620911
GE1	Fibroblast_01_Myo_HIGD1B	PTN	SDC2	0.00608505115379748	0	PTN_SDC2	PTN - SDC2	PTN	Secreted Signaling	PMID: 28356350; PMID: 25620911
GE11	Fibroblast_01_Myo_HIGD1B	PTN	SDC2	0.0085928181760883	0	PTN_SDC2	PTN - SDC2	PTN	Secreted Signaling	PMID: 28356350; PMID: 25620911
GE2	Fibroblast_01_Myo_HIGD1B	PTN	SDC2	0.00767477444924278	0	PTN_SDC2	PTN - SDC2	PTN	Secreted Signaling	PMID: 28356350; PMID: 25620911
Astrocyte_01_CAV1	Fibroblast_02_Myo_COL10A1	PTN	SDC2	0.0207710347321293	0	PTN_SDC2	PTN - SDC2	PTN	Secreted Signaling	PMID: 28356350; PMID: 25620911
Astrocyte_02_MALAT1	Fibroblast_02_Myo_COL10A1	PTN	SDC2	0.00787655661305409	0	PTN_SDC2	PTN - SDC2	PTN	Secreted Signaling	PMID: 28356350; PMID: 25620911
Astrocyte_03_ROM1	Fibroblast_02_Myo_COL10A1	PTN	SDC2	0.0328261720130937	0	PTN_SDC2	PTN - SDC2	PTN	Secreted Signaling	PMID: 28356350; PMID: 25620911
Astrocyte_04_SCGB3A1	Fibroblast_02_Myo_COL10A1	PTN	SDC2	0.0347837952083712	0	PTN_SDC2	PTN - SDC2	PTN	Secreted Signaling	PMID: 28356350; PMID: 25620911
Astrocyte_05_HLA-DRB5	Fibroblast_02_Myo_COL10A1	PTN	SDC2	0.0351624068575665	0	PTN_SDC2	PTN - SDC2	PTN	Secreted Signaling	PMID: 28356350; PMID: 25620911
Astrocyte_06_CCL5	Fibroblast_02_Myo_COL10A1	PTN	SDC2	0.00764602167990817	0	PTN_SDC2	PTN - SDC2	PTN	Secreted Signaling	PMID: 28356350; PMID: 25620911
Fibroblast_01_Myo_HIGD1B	Fibroblast_02_Myo_COL10A1	PTN	SDC2	0.00660349415348129	0	PTN_SDC2	PTN - SDC2	PTN	Secreted Signaling	PMID: 28356350; PMID: 25620911
Fibroblast_03_Myo_MKI67	Fibroblast_02_Myo_COL10A1	PTN	SDC2	0.0117633451115811	0	PTN_SDC2	PTN - SDC2	PTN	Secreted Signaling	PMID: 28356350; PMID: 25620911
GE1	Fibroblast_02_Myo_COL10A1	PTN	SDC2	0.00291094870125891	0	PTN_SDC2	PTN - SDC2	PTN	Secreted Signaling	PMID: 28356350; PMID: 25620911
GE11	Fibroblast_02_Myo_COL10A1	PTN	SDC2	0.00411602401384418	0	PTN_SDC2	PTN - SDC2	PTN	Secreted Signaling	PMID: 28356350; PMID: 25620911
GE2	Fibroblast_02_Myo_COL10A1	PTN	SDC2	0.00367450149506761	0	PTN_SDC2	PTN - SDC2	PTN	Secreted Signaling	PMID: 28356350; PMID: 25620911
Astrocyte_01_CAV1	Fibroblast_03_Myo_MKI67	PTN	SDC2	0.0333491717661479	0	PTN_SDC2	PTN - SDC2	PTN	Secreted Signaling	PMID: 28356350; PMID: 25620911
Astrocyte_02_MALAT1	Fibroblast_03_Myo_MKI67	PTN	SDC2	0.0127479478058241	0	PTN_SDC2	PTN - SDC2	PTN	Secreted Signaling	PMID: 28356350; PMID: 25620911
Astrocyte_03_ROM1	Fibroblast_03_Myo_MKI67	PTN	SDC2	0.0523144322486628	0	PTN_SDC2	PTN - SDC2	PTN	Secreted Signaling	PMID: 28356350; PMID: 25620911
Astrocyte_04_SCGB3A1	Fibroblast_03_Myo_MKI67	PTN	SDC2	0.0553677257454143	0	PTN_SDC2	PTN - SDC2	PTN	Secreted Signaling	PMID: 28356350; PMID: 25620911
Astrocyte_05_HLA-DRB5	Fibroblast_03_Myo_MKI67	PTN	SDC2	0.0559573985084898	0	PTN_SDC2	PTN - SDC2	PTN	Secreted Signaling	PMID: 28356350; PMID: 25620911
Astrocyte_06_CCL5	Fibroblast_03_Myo_MKI67	PTN	SDC2	0.0123766132449381	0	PTN_SDC2	PTN - SDC2	PTN	Secreted Signaling	PMID: 28356350; PMID: 25620911
Fibroblast_01_Myo_HIGD1B	Fibroblast_03_Myo_MKI67	PTN	SDC2	0.0106960264340678	0	PTN_SDC2	PTN - SDC2	PTN	Secreted Signaling	PMID: 28356350; PMID: 25620911
Fibroblast_03_Myo_MKI67	Fibroblast_03_Myo_MKI67	PTN	SDC2	0.0189925693825996	0	PTN_SDC2	PTN - SDC2	PTN	Secreted Signaling	PMID: 28356350; PMID: 25620911
GE1	Fibroblast_03_Myo_MKI67	PTN	SDC2	0.00472590350936026	0	PTN_SDC2	PTN - SDC2	PTN	Secreted Signaling	PMID: 28356350; PMID: 25620911
GE11	Fibroblast_03_Myo_MKI67	PTN	SDC2	0.00667730261821613	0	PTN_SDC2	PTN - SDC2	PTN	Secreted Signaling	PMID: 28356350; PMID: 25620911
GE2	Fibroblast_03_Myo_MKI67	PTN	SDC2	0.00596267883958604	0	PTN_SDC2	PTN - SDC2	PTN	Secreted Signaling	PMID: 28356350; PMID: 25620911
Astrocyte_01_CAV1	GE1	PTN	SDC2	0.00453561088291368	0	PTN_SDC2	PTN - SDC2	PTN	Secreted Signaling	PMID: 28356350; PMID: 25620911
Astrocyte_02_MALAT1	GE1	PTN	SDC2	0.00170242067311694	0	PTN_SDC2	PTN - SDC2	PTN	Secreted Signaling	PMID: 28356350; PMID: 25620911
Astrocyte_03_ROM1	GE1	PTN	SDC2	0.00723764347076664	0	PTN_SDC2	PTN - SDC2	PTN	Secreted Signaling	PMID: 28356350; PMID: 25620911
Astrocyte_04_SCGB3A1	GE1	PTN	SDC2	0.00768138755853123	0	PTN_SDC2	PTN - SDC2	PTN	Secreted Signaling	PMID: 28356350; PMID: 25620911
Astrocyte_05_HLA-DRB5	GE1	PTN	SDC2	0.00776737122739223	0	PTN_SDC2	PTN - SDC2	PTN	Secreted Signaling	PMID: 28356350; PMID: 25620911
Astrocyte_06_CCL5	GE1	PTN	SDC2	0.00165229243514944	0	PTN_SDC2	PTN - SDC2	PTN	Secreted Signaling	PMID: 28356350; PMID: 25620911
Fibroblast_01_Myo_HIGD1B	GE1	PTN	SDC2	0.00142582976682362	0	PTN_SDC2	PTN - SDC2	PTN	Secreted Signaling	PMID: 28356350; PMID: 25620911
Fibroblast_03_Myo_MKI67	GE1	PTN	SDC2	0.0025503339300712	0	PTN_SDC2	PTN - SDC2	PTN	Secreted Signaling	PMID: 28356350; PMID: 25620911
GE1	GE1	PTN	SDC2	0.000626706967988393	0	PTN_SDC2	PTN - SDC2	PTN	Secreted Signaling	PMID: 28356350; PMID: 25620911
GE11	GE1	PTN	SDC2	0.000886992500547505	0	PTN_SDC2	PTN - SDC2	PTN	Secreted Signaling	PMID: 28356350; PMID: 25620911
GE2	GE1	PTN	SDC2	0.000791570229008847	0	PTN_SDC2	PTN - SDC2	PTN	Secreted Signaling	PMID: 28356350; PMID: 25620911
Astrocyte_01_CAV1	GE2	PTN	SDC2	0.00411781813973698	0	PTN_SDC2	PTN - SDC2	PTN	Secreted Signaling	PMID: 28356350; PMID: 25620911
Astrocyte_02_MALAT1	GE2	PTN	SDC2	0.00154519899208352	0	PTN_SDC2	PTN - SDC2	PTN	Secreted Signaling	PMID: 28356350; PMID: 25620911
Astrocyte_03_ROM1	GE2	PTN	SDC2	0.00657259934502915	0	PTN_SDC2	PTN - SDC2	PTN	Secreted Signaling	PMID: 28356350; PMID: 25620911
Astrocyte_04_SCGB3A1	GE2	PTN	SDC2	0.00697585570344273	0	PTN_SDC2	PTN - SDC2	PTN	Secreted Signaling	PMID: 28356350; PMID: 25620911
Astrocyte_05_HLA-DRB5	GE2	PTN	SDC2	0.00705399795313693	0	PTN_SDC2	PTN - SDC2	PTN	Secreted Signaling	PMID: 28356350; PMID: 25620911
Astrocyte_06_CCL5	GE2	PTN	SDC2	0.00149969323453916	0	PTN_SDC2	PTN - SDC2	PTN	Secreted Signaling	PMID: 28356350; PMID: 25620911
Fibroblast_01_Myo_HIGD1B	GE2	PTN	SDC2	0.00129411865189534	0	PTN_SDC2	PTN - SDC2	PTN	Secreted Signaling	PMID: 28356350; PMID: 25620911
Fibroblast_03_Myo_MKI67	GE2	PTN	SDC2	0.00231498748724453	0	PTN_SDC2	PTN - SDC2	PTN	Secreted Signaling	PMID: 28356350; PMID: 25620911
GE1	GE2	PTN	SDC2	0.000568772825963378	0	PTN_SDC2	PTN - SDC2	PTN	Secreted Signaling	PMID: 28356350; PMID: 25620911
GE11	GE2	PTN	SDC2	0.00080501638517913	0	PTN_SDC2	PTN - SDC2	PTN	Secreted Signaling	PMID: 28356350; PMID: 25620911
GE2	GE2	PTN	SDC2	0.000718406727636348	0	PTN_SDC2	PTN - SDC2	PTN	Secreted Signaling	PMID: 28356350; PMID: 25620911
Astrocyte_01_CAV1	Astrocyte_05_HLA-DRB5	PTN	SDC3	0.0170538214437321	0	PTN_SDC3	PTN - SDC3	PTN	Secreted Signaling	PMID: 28356350; PMID: 25620911
Astrocyte_02_MALAT1	Astrocyte_05_HLA-DRB5	PTN	SDC3	0.006451753121487	0	PTN_SDC3	PTN - SDC3	PTN	Secreted Signaling	PMID: 28356350; PMID: 25620911
Astrocyte_03_ROM1	Astrocyte_05_HLA-DRB5	PTN	SDC3	0.0270110644403828	0	PTN_SDC3	PTN - SDC3	PTN	Secreted Signaling	PMID: 28356350; PMID: 25620911
Astrocyte_04_SCGB3A1	Astrocyte_05_HLA-DRB5	PTN	SDC3	0.0286321639511838	0	PTN_SDC3	PTN - SDC3	PTN	Secreted Signaling	PMID: 28356350; PMID: 25620911
Astrocyte_05_HLA-DRB5	Astrocyte_05_HLA-DRB5	PTN	SDC3	0.0289458248786393	0	PTN_SDC3	PTN - SDC3	PTN	Secreted Signaling	PMID: 28356350; PMID: 25620911
Astrocyte_06_CCL5	Astrocyte_05_HLA-DRB5	PTN	SDC3	0.0062626567999639	0	PTN_SDC3	PTN - SDC3	PTN	Secreted Signaling	PMID: 28356350; PMID: 25620911
Fibroblast_01_Myo_HIGD1B	Astrocyte_05_HLA-DRB5	PTN	SDC3	0.0054077218466566	0	PTN_SDC3	PTN - SDC3	PTN	Secreted Signaling	PMID: 28356350; PMID: 25620911
Fibroblast_03_Myo_MKI67	Astrocyte_05_HLA-DRB5	PTN	SDC3	0.0096422871469027	0	PTN_SDC3	PTN - SDC3	PTN	Secreted Signaling	PMID: 28356350; PMID: 25620911
GE1	Astrocyte_05_HLA-DRB5	PTN	SDC3	0.00238222553349421	0	PTN_SDC3	PTN - SDC3	PTN	Secreted Signaling	PMID: 28356350; PMID: 25620911
GE11	Astrocyte_05_HLA-DRB5	PTN	SDC3	0.00336915948715261	0	PTN_SDC3	PTN - SDC3	PTN	Secreted Signaling	PMID: 28356350; PMID: 25620911
GE2	Astrocyte_05_HLA-DRB5	PTN	SDC3	0.00300751056915717	0	PTN_SDC3	PTN - SDC3	PTN	Secreted Signaling	PMID: 28356350; PMID: 25620911
Astrocyte_01_CAV1	Endothelial_02_PTMAP2	PTN	SDC3	0.00362480162981609	0	PTN_SDC3	PTN - SDC3	PTN	Secreted Signaling	PMID: 28356350; PMID: 25620911
Astrocyte_02_MALAT1	Endothelial_02_PTMAP2	PTN	SDC3	0.00135977545414157	0	PTN_SDC3	PTN - SDC3	PTN	Secreted Signaling	PMID: 28356350; PMID: 25620911
Astrocyte_03_ROM1	Endothelial_02_PTMAP2	PTN	SDC3	0.00578738573207637	0	PTN_SDC3	PTN - SDC3	PTN	Secreted Signaling	PMID: 28356350; PMID: 25620911
Astrocyte_04_SCGB3A1	Endothelial_02_PTMAP2	PTN	SDC3	0.00614276385578251	0	PTN_SDC3	PTN - SDC3	PTN	Secreted Signaling	PMID: 28356350; PMID: 25620911
Astrocyte_05_HLA-DRB5	Endothelial_02_PTMAP2	PTN	SDC3	0.00621163233921403	0	PTN_SDC3	PTN - SDC3	PTN	Secreted Signaling	PMID: 28356350; PMID: 25620911
Astrocyte_06_CCL5	Endothelial_02_PTMAP2	PTN	SDC3	0.00131972315971714	0	PTN_SDC3	PTN - SDC3	PTN	Secreted Signaling	PMID: 28356350; PMID: 25620911
Fibroblast_01_Myo_HIGD1B	Endothelial_02_PTMAP2	PTN	SDC3	0.00113879033496867	0	PTN_SDC3	PTN - SDC3	PTN	Secreted Signaling	PMID: 28356350; PMID: 25620911
Fibroblast_03_Myo_MKI67	Endothelial_02_PTMAP2	PTN	SDC3	0.00203737799274633	0	PTN_SDC3	PTN - SDC3	PTN	Secreted Signaling	PMID: 28356350; PMID: 25620911
GE1	Endothelial_02_PTMAP2	PTN	SDC3	0.000500461482121907	0	PTN_SDC3	PTN - SDC3	PTN	Secreted Signaling	PMID: 28356350; PMID: 25620911
GE11	Endothelial_02_PTMAP2	PTN	SDC3	0.000708351582271284	0	PTN_SDC3	PTN - SDC3	PTN	Secreted Signaling	PMID: 28356350; PMID: 25620911
GE2	Endothelial_02_PTMAP2	PTN	SDC3	0.000632135264619954	0	PTN_SDC3	PTN - SDC3	PTN	Secreted Signaling	PMID: 28356350; PMID: 25620911
Astrocyte_01_CAV1	GE1	PTN	SDC3	0.00662611093806541	0	PTN_SDC3	PTN - SDC3	PTN	Secreted Signaling	PMID: 28356350; PMID: 25620911
Astrocyte_02_MALAT1	GE1	PTN	SDC3	0.00249034706183604	0	PTN_SDC3	PTN - SDC3	PTN	Secreted Signaling	PMID: 28356350; PMID: 25620911
Astrocyte_03_ROM1	GE1	PTN	SDC3	0.0105603207588192	0	PTN_SDC3	PTN - SDC3	PTN	Secreted Signaling	PMID: 28356350; PMID: 25620911
Astrocyte_04_SCGB3A1	GE1	PTN	SDC3	0.0112054807345082	0	PTN_SDC3	PTN - SDC3	PTN	Secreted Signaling	PMID: 28356350; PMID: 25620911
Astrocyte_05_HLA-DRB5	GE1	PTN	SDC3	0.0113304618615759	0	PTN_SDC3	PTN - SDC3	PTN	Secreted Signaling	PMID: 28356350; PMID: 25620911
Astrocyte_06_CCL5	GE1	PTN	SDC3	0.0024170742913357	0	PTN_SDC3	PTN - SDC3	PTN	Secreted Signaling	PMID: 28356350; PMID: 25620911
Fibroblast_01_Myo_HIGD1B	GE1	PTN	SDC3	0.00208600988744384	0	PTN_SDC3	PTN - SDC3	PTN	Secreted Signaling	PMID: 28356350; PMID: 25620911
Fibroblast_03_Myo_MKI67	GE1	PTN	SDC3	0.00372923155045181	0	PTN_SDC3	PTN - SDC3	PTN	Secreted Signaling	PMID: 28356350; PMID: 25620911
GE1	GE1	PTN	SDC3	0.000917221359093835	0	PTN_SDC3	PTN - SDC3	PTN	Secreted Signaling	PMID: 28356350; PMID: 25620911
GE11	GE1	PTN	SDC3	0.00129800735564672	0	PTN_SDC3	PTN - SDC3	PTN	Secreted Signaling	PMID: 28356350; PMID: 25620911
GE2	GE1	PTN	SDC3	0.00115841954993548	0	PTN_SDC3	PTN - SDC3	PTN	Secreted Signaling	PMID: 28356350; PMID: 25620911
Astrocyte_01_CAV1	GE11	PTN	SDC3	0.00679916649534155	0	PTN_SDC3	PTN - SDC3	PTN	Secreted Signaling	PMID: 28356350; PMID: 25620911
Astrocyte_02_MALAT1	GE11	PTN	SDC3	0.00255566587959282	0	PTN_SDC3	PTN - SDC3	PTN	Secreted Signaling	PMID: 28356350; PMID: 25620911
Astrocyte_03_ROM1	GE11	PTN	SDC3	0.0108350061863949	0	PTN_SDC3	PTN - SDC3	PTN	Secreted Signaling	PMID: 28356350; PMID: 25620911
Astrocyte_04_SCGB3A1	GE11	PTN	SDC3	0.0114967524849292	0	PTN_SDC3	PTN - SDC3	PTN	Secreted Signaling	PMID: 28356350; PMID: 25620911
Astrocyte_05_HLA-DRB5	GE11	PTN	SDC3	0.0116249441380252	0	PTN_SDC3	PTN - SDC3	PTN	Secreted Signaling	PMID: 28356350; PMID: 25620911
Astrocyte_06_CCL5	GE11	PTN	SDC3	0.00248047603119038	0	PTN_SDC3	PTN - SDC3	PTN	Secreted Signaling	PMID: 28356350; PMID: 25620911
Fibroblast_01_Myo_HIGD1B	GE11	PTN	SDC3	0.00214074618576713	0	PTN_SDC3	PTN - SDC3	PTN	Secreted Signaling	PMID: 28356350; PMID: 25620911
Fibroblast_03_Myo_MKI67	GE11	PTN	SDC3	0.00382692015890606	0	PTN_SDC3	PTN - SDC3	PTN	Secreted Signaling	PMID: 28356350; PMID: 25620911
GE1	GE11	PTN	SDC3	0.000941317912560961	0	PTN_SDC3	PTN - SDC3	PTN	Secreted Signaling	PMID: 28356350; PMID: 25620911
GE11	GE11	PTN	SDC3	0.00133209429584956	0	PTN_SDC3	PTN - SDC3	PTN	Secreted Signaling	PMID: 28356350; PMID: 25620911
GE2	GE11	PTN	SDC3	0.00118884514173036	0	PTN_SDC3	PTN - SDC3	PTN	Secreted Signaling	PMID: 28356350; PMID: 25620911
Astrocyte_01_CAV1	GE2	PTN	SDC3	0.00612854186012946	0	PTN_SDC3	PTN - SDC3	PTN	Secreted Signaling	PMID: 28356350; PMID: 25620911
Astrocyte_02_MALAT1	GE2	PTN	SDC3	0.00230262160579814	0	PTN_SDC3	PTN - SDC3	PTN	Secreted Signaling	PMID: 28356350; PMID: 25620911
Astrocyte_03_ROM1	GE2	PTN	SDC3	0.00977022896704301	0	PTN_SDC3	PTN - SDC3	PTN	Secreted Signaling	PMID: 28356350; PMID: 25620911
Astrocyte_04_SCGB3A1	GE2	PTN	SDC3	0.0103676257676866	0	PTN_SDC3	PTN - SDC3	PTN	Secreted Signaling	PMID: 28356350; PMID: 25620911
Astrocyte_05_HLA-DRB5	GE2	PTN	SDC3	0.0104833608977473	0	PTN_SDC3	PTN - SDC3	PTN	Secreted Signaling	PMID: 28356350; PMID: 25620911
Astrocyte_06_CCL5	GE2	PTN	SDC3	0.00223485985296146	0	PTN_SDC3	PTN - SDC3	PTN	Secreted Signaling	PMID: 28356350; PMID: 25620911
Fibroblast_01_Myo_HIGD1B	GE2	PTN	SDC3	0.00192870493743643	0	PTN_SDC3	PTN - SDC3	PTN	Secreted Signaling	PMID: 28356350; PMID: 25620911
Fibroblast_03_Myo_MKI67	GE2	PTN	SDC3	0.00344844029141604	0	PTN_SDC3	PTN - SDC3	PTN	Secreted Signaling	PMID: 28356350; PMID: 25620911
GE1	GE2	PTN	SDC3	0.000847979265337483	0	PTN_SDC3	PTN - SDC3	PTN	Secreted Signaling	PMID: 28356350; PMID: 25620911
GE11	GE2	PTN	SDC3	0.00120005381809093	0	PTN_SDC3	PTN - SDC3	PTN	Secreted Signaling	PMID: 28356350; PMID: 25620911
GE2	GE2	PTN	SDC3	0.00107098864657097	0	PTN_SDC3	PTN - SDC3	PTN	Secreted Signaling	PMID: 28356350; PMID: 25620911
Astrocyte_01_CAV1	GE8	PTN	SDC3	0.00102932826855672	0	PTN_SDC3	PTN - SDC3	PTN	Secreted Signaling	PMID: 28356350; PMID: 25620911
Astrocyte_02_MALAT1	GE8	PTN	SDC3	0.00038550544181541	0	PTN_SDC3	PTN - SDC3	PTN	Secreted Signaling	PMID: 28356350; PMID: 25620911
Astrocyte_03_ROM1	GE8	PTN	SDC3	0.00164599136408703	0	PTN_SDC3	PTN - SDC3	PTN	Secreted Signaling	PMID: 28356350; PMID: 25620911
Astrocyte_04_SCGB3A1	GE8	PTN	SDC3	0.00174751150467357	0	PTN_SDC3	PTN - SDC3	PTN	Secreted Signaling	PMID: 28356350; PMID: 25620911
Astrocyte_05_HLA-DRB5	GE8	PTN	SDC3	0.00176719103247215	0	PTN_SDC3	PTN - SDC3	PTN	Secreted Signaling	PMID: 28356350; PMID: 25620911
Astrocyte_06_CCL5	GE8	PTN	SDC3	0.000374139596909541	0	PTN_SDC3	PTN - SDC3	PTN	Secreted Signaling	PMID: 28356350; PMID: 25620911
Fibroblast_01_Myo_HIGD1B	GE8	PTN	SDC3	0.000322803501063904	0	PTN_SDC3	PTN - SDC3	PTN	Secreted Signaling	PMID: 28356350; PMID: 25620911
Fibroblast_03_Myo_MKI67	GE8	PTN	SDC3	0.000577891243383817	0	PTN_SDC3	PTN - SDC3	PTN	Secreted Signaling	PMID: 28356350; PMID: 25620911
GE1	GE8	PTN	SDC3	0.000141796757514742	0	PTN_SDC3	PTN - SDC3	PTN	Secreted Signaling	PMID: 28356350; PMID: 25620911
GE11	GE8	PTN	SDC3	0.000200728598553015	0	PTN_SDC3	PTN - SDC3	PTN	Secreted Signaling	PMID: 28356350; PMID: 25620911
GE2	GE8	PTN	SDC3	0.000179121066407808	0	PTN_SDC3	PTN - SDC3	PTN	Secreted Signaling	PMID: 28356350; PMID: 25620911
Astrocyte_01_CAV1	Astrocyte_05_HLA-DRB5	PTN	SDC4	0.00356176513408394	0	PTN_SDC4	PTN - SDC4	PTN	Secreted Signaling	PMID: 28356350; PMID: 25620911
Astrocyte_02_MALAT1	Astrocyte_05_HLA-DRB5	PTN	SDC4	0.00133607569168523	0	PTN_SDC4	PTN - SDC4	PTN	Secreted Signaling	PMID: 28356350; PMID: 25620911
Astrocyte_03_ROM1	Astrocyte_05_HLA-DRB5	PTN	SDC4	0.00568695583902701	0	PTN_SDC4	PTN - SDC4	PTN	Secreted Signaling	PMID: 28356350; PMID: 25620911
Astrocyte_04_SCGB3A1	Astrocyte_05_HLA-DRB5	PTN	SDC4	0.00603620444262658	0	PTN_SDC4	PTN - SDC4	PTN	Secreted Signaling	PMID: 28356350; PMID: 25620911
Astrocyte_05_HLA-DRB5	Astrocyte_05_HLA-DRB5	PTN	SDC4	0.00610388559172337	0	PTN_SDC4	PTN - SDC4	PTN	Secreted Signaling	PMID: 28356350; PMID: 25620911
Astrocyte_06_CCL5	Astrocyte_05_HLA-DRB5	PTN	SDC4	0.0012967205692085	0	PTN_SDC4	PTN - SDC4	PTN	Secreted Signaling	PMID: 28356350; PMID: 25620911
Fibroblast_01_Myo_HIGD1B	Astrocyte_05_HLA-DRB5	PTN	SDC4	0.00111893784496311	0	PTN_SDC4	PTN - SDC4	PTN	Secreted Signaling	PMID: 28356350; PMID: 25620911
Fibroblast_03_Myo_MKI67	Astrocyte_05_HLA-DRB5	PTN	SDC4	0.00200189185264794	0	PTN_SDC4	PTN - SDC4	PTN	Secreted Signaling	PMID: 28356350; PMID: 25620911
GE1	Astrocyte_05_HLA-DRB5	PTN	SDC4	0.000491731477311092	0	PTN_SDC4	PTN - SDC4	PTN	Secreted Signaling	PMID: 28356350; PMID: 25620911
GE11	Astrocyte_05_HLA-DRB5	PTN	SDC4	0.000695997686605009	0	PTN_SDC4	PTN - SDC4	PTN	Secreted Signaling	PMID: 28356350; PMID: 25620911
GE2	Astrocyte_05_HLA-DRB5	PTN	SDC4	0.000621109781606333	0	PTN_SDC4	PTN - SDC4	PTN	Secreted Signaling	PMID: 28356350; PMID: 25620911
Astrocyte_01_CAV1	GE1	PTN	SDC4	0.0475283709510852	0	PTN_SDC4	PTN - SDC4	PTN	Secreted Signaling	PMID: 28356350; PMID: 25620911
Astrocyte_02_MALAT1	GE1	PTN	SDC4	0.0183341744435052	0	PTN_SDC4	PTN - SDC4	PTN	Secreted Signaling	PMID: 28356350; PMID: 25620911
Astrocyte_03_ROM1	GE1	PTN	SDC4	0.0739403759644984	0	PTN_SDC4	PTN - SDC4	PTN	Secreted Signaling	PMID: 28356350; PMID: 25620911
Astrocyte_04_SCGB3A1	GE1	PTN	SDC4	0.0781517647839364	0	PTN_SDC4	PTN - SDC4	PTN	Secreted Signaling	PMID: 28356350; PMID: 25620911
Astrocyte_05_HLA-DRB5	GE1	PTN	SDC4	0.0789638063807125	0	PTN_SDC4	PTN - SDC4	PTN	Secreted Signaling	PMID: 28356350; PMID: 25620911
Astrocyte_06_CCL5	GE1	PTN	SDC4	0.0178030532045674	0	PTN_SDC4	PTN - SDC4	PTN	Secreted Signaling	PMID: 28356350; PMID: 25620911
Fibroblast_01_Myo_HIGD1B	GE1	PTN	SDC4	0.0153971122080489	0	PTN_SDC4	PTN - SDC4	PTN	Secreted Signaling	PMID: 28356350; PMID: 25620911
Fibroblast_03_Myo_MKI67	GE1	PTN	SDC4	0.0272397242741834	0	PTN_SDC4	PTN - SDC4	PTN	Secreted Signaling	PMID: 28356350; PMID: 25620911
GE1	GE1	PTN	SDC4	0.00682111049068945	0	PTN_SDC4	PTN - SDC4	PTN	Secreted Signaling	PMID: 28356350; PMID: 25620911
GE11	GE1	PTN	SDC4	0.00962928290083472	0	PTN_SDC4	PTN - SDC4	PTN	Secreted Signaling	PMID: 28356350; PMID: 25620911
GE2	GE1	PTN	SDC4	0.00860146557979216	0	PTN_SDC4	PTN - SDC4	PTN	Secreted Signaling	PMID: 28356350; PMID: 25620911
Astrocyte_01_CAV1	GE11	PTN	SDC4	0.0495305995145876	0	PTN_SDC4	PTN - SDC4	PTN	Secreted Signaling	PMID: 28356350; PMID: 25620911
Astrocyte_02_MALAT1	GE11	PTN	SDC4	0.0191312414735467	0	PTN_SDC4	PTN - SDC4	PTN	Secreted Signaling	PMID: 28356350; PMID: 25620911
Astrocyte_03_ROM1	GE11	PTN	SDC4	0.0769653541071871	0	PTN_SDC4	PTN - SDC4	PTN	Secreted Signaling	PMID: 28356350; PMID: 25620911
Astrocyte_04_SCGB3A1	GE11	PTN	SDC4	0.0813339031708065	0	PTN_SDC4	PTN - SDC4	PTN	Secreted Signaling	PMID: 28356350; PMID: 25620911
Astrocyte_05_HLA-DRB5	GE11	PTN	SDC4	0.0821760615715511	0	PTN_SDC4	PTN - SDC4	PTN	Secreted Signaling	PMID: 28356350; PMID: 25620911
Astrocyte_06_CCL5	GE11	PTN	SDC4	0.0185774670316607	0	PTN_SDC4	PTN - SDC4	PTN	Secreted Signaling	PMID: 28356350; PMID: 25620911
Fibroblast_01_Myo_HIGD1B	GE11	PTN	SDC4	0.0160685823207474	0	PTN_SDC4	PTN - SDC4	PTN	Secreted Signaling	PMID: 28356350; PMID: 25620911
Fibroblast_03_Myo_MKI67	GE11	PTN	SDC4	0.0284127488168186	0	PTN_SDC4	PTN - SDC4	PTN	Secreted Signaling	PMID: 28356350; PMID: 25620911
GE1	GE11	PTN	SDC4	0.00712128504117149	0	PTN_SDC4	PTN - SDC4	PTN	Secreted Signaling	PMID: 28356350; PMID: 25620911
GE11	GE11	PTN	SDC4	0.0100517851322088	0	PTN_SDC4	PTN - SDC4	PTN	Secreted Signaling	PMID: 28356350; PMID: 25620911
GE2	GE11	PTN	SDC4	0.00897927934313075	0	PTN_SDC4	PTN - SDC4	PTN	Secreted Signaling	PMID: 28356350; PMID: 25620911
Astrocyte_01_CAV1	GE2	PTN	SDC4	0.0438669242912128	0	PTN_SDC4	PTN - SDC4	PTN	Secreted Signaling	PMID: 28356350; PMID: 25620911
Astrocyte_02_MALAT1	GE2	PTN	SDC4	0.0168819006804622	0	PTN_SDC4	PTN - SDC4	PTN	Secreted Signaling	PMID: 28356350; PMID: 25620911
Astrocyte_03_ROM1	GE2	PTN	SDC4	0.0683903235327674	0	PTN_SDC4	PTN - SDC4	PTN	Secreted Signaling	PMID: 28356350; PMID: 25620911
Astrocyte_04_SCGB3A1	GE2	PTN	SDC4	0.0723102837301265	0	PTN_SDC4	PTN - SDC4	PTN	Secreted Signaling	PMID: 28356350; PMID: 25620911
Astrocyte_05_HLA-DRB5	GE2	PTN	SDC4	0.0730664398338152	0	PTN_SDC4	PTN - SDC4	PTN	Secreted Signaling	PMID: 28356350; PMID: 25620911
Astrocyte_06_CCL5	GE2	PTN	SDC4	0.0163921477337044	0	PTN_SDC4	PTN - SDC4	PTN	Secreted Signaling	PMID: 28356350; PMID: 25620911
Fibroblast_01_Myo_HIGD1B	GE2	PTN	SDC4	0.0141741277807028	0	PTN_SDC4	PTN - SDC4	PTN	Secreted Signaling	PMID: 28356350; PMID: 25620911
Fibroblast_03_Myo_MKI67	GE2	PTN	SDC4	0.025100067128977	0	PTN_SDC4	PTN - SDC4	PTN	Secreted Signaling	PMID: 28356350; PMID: 25620911
GE1	GE2	PTN	SDC4	0.00627497204100754	0	PTN_SDC4	PTN - SDC4	PTN	Secreted Signaling	PMID: 28356350; PMID: 25620911
GE11	GE2	PTN	SDC4	0.00886031138346831	0	PTN_SDC4	PTN - SDC4	PTN	Secreted Signaling	PMID: 28356350; PMID: 25620911
GE2	GE2	PTN	SDC4	0.00791391721472038	0	PTN_SDC4	PTN - SDC4	PTN	Secreted Signaling	PMID: 28356350; PMID: 25620911
Astrocyte_01_CAV1	GE8	PTN	SDC4	0.0582730433880913	0	PTN_SDC4	PTN - SDC4	PTN	Secreted Signaling	PMID: 28356350; PMID: 25620911
Astrocyte_02_MALAT1	GE8	PTN	SDC4	0.0226358042568336	0	PTN_SDC4	PTN - SDC4	PTN	Secreted Signaling	PMID: 28356350; PMID: 25620911
Astrocyte_03_ROM1	GE8	PTN	SDC4	0.0900912030415305	0	PTN_SDC4	PTN - SDC4	PTN	Secreted Signaling	PMID: 28356350; PMID: 25620911
Astrocyte_04_SCGB3A1	GE8	PTN	SDC4	0.0951279924888761	0	PTN_SDC4	PTN - SDC4	PTN	Secreted Signaling	PMID: 28356350; PMID: 25620911
Astrocyte_05_HLA-DRB5	GE8	PTN	SDC4	0.096098038760301	0	PTN_SDC4	PTN - SDC4	PTN	Secreted Signaling	PMID: 28356350; PMID: 25620911
Astrocyte_06_CCL5	GE8	PTN	SDC4	0.0219828599711613	0	PTN_SDC4	PTN - SDC4	PTN	Secreted Signaling	PMID: 28356350; PMID: 25620911
Fibroblast_01_Myo_HIGD1B	GE8	PTN	SDC4	0.019022991587249	0	PTN_SDC4	PTN - SDC4	PTN	Secreted Signaling	PMID: 28356350; PMID: 25620911
Fibroblast_03_Myo_MKI67	GE8	PTN	SDC4	0.033559375829626	0	PTN_SDC4	PTN - SDC4	PTN	Secreted Signaling	PMID: 28356350; PMID: 25620911
GE1	GE8	PTN	SDC4	0.00844474119500121	0	PTN_SDC4	PTN - SDC4	PTN	Secreted Signaling	PMID: 28356350; PMID: 25620911
GE11	GE8	PTN	SDC4	0.0119133256988622	0	PTN_SDC4	PTN - SDC4	PTN	Secreted Signaling	PMID: 28356350; PMID: 25620911
GE2	GE8	PTN	SDC4	0.0106443328506149	0	PTN_SDC4	PTN - SDC4	PTN	Secreted Signaling	PMID: 28356350; PMID: 25620911
Astrocyte_01_CAV1	GE9	PTN	SDC4	0.0551791902023368	0	PTN_SDC4	PTN - SDC4	PTN	Secreted Signaling	PMID: 28356350; PMID: 25620911
Astrocyte_02_MALAT1	GE9	PTN	SDC4	0.0213910383957566	0	PTN_SDC4	PTN - SDC4	PTN	Secreted Signaling	PMID: 28356350; PMID: 25620911
Astrocyte_03_ROM1	GE9	PTN	SDC4	0.0854613521947913	0	PTN_SDC4	PTN - SDC4	PTN	Secreted Signaling	PMID: 28356350; PMID: 25620911
Astrocyte_04_SCGB3A1	GE9	PTN	SDC4	0.0902649753770901	0	PTN_SDC4	PTN - SDC4	PTN	Secreted Signaling	PMID: 28356350; PMID: 25620911
Astrocyte_05_HLA-DRB5	GE9	PTN	SDC4	0.0911904296181872	0	PTN_SDC4	PTN - SDC4	PTN	Secreted Signaling	PMID: 28356350; PMID: 25620911
Astrocyte_06_CCL5	GE9	PTN	SDC4	0.0207732370193415	0	PTN_SDC4	PTN - SDC4	PTN	Secreted Signaling	PMID: 28356350; PMID: 25620911
Fibroblast_01_Myo_HIGD1B	GE9	PTN	SDC4	0.0179732444791724	0	PTN_SDC4	PTN - SDC4	PTN	Secreted Signaling	PMID: 28356350; PMID: 25620911
Fibroblast_03_Myo_MKI67	GE9	PTN	SDC4	0.0317334153658276	0	PTN_SDC4	PTN - SDC4	PTN	Secreted Signaling	PMID: 28356350; PMID: 25620911
GE1	GE9	PTN	SDC4	0.00797398943288872	0	PTN_SDC4	PTN - SDC4	PTN	Secreted Signaling	PMID: 28356350; PMID: 25620911
GE11	GE9	PTN	SDC4	0.0112514118889378	0	PTN_SDC4	PTN - SDC4	PTN	Secreted Signaling	PMID: 28356350; PMID: 25620911
GE2	GE9	PTN	SDC4	0.010052207999487	0	PTN_SDC4	PTN - SDC4	PTN	Secreted Signaling	PMID: 28356350; PMID: 25620911
Astrocyte_01_CAV1	Astrocyte_01_CAV1	PTN	NCL	0.0455129170560091	0	PTN_NCL	PTN - NCL	PTN	Secreted Signaling	PMID: 28356350; PMID: 25620911
Astrocyte_02_MALAT1	Astrocyte_01_CAV1	PTN	NCL	0.0175339186843782	0	PTN_NCL	PTN - NCL	PTN	Secreted Signaling	PMID: 28356350; PMID: 25620911
Astrocyte_03_ROM1	Astrocyte_01_CAV1	PTN	NCL	0.0708882708931207	0	PTN_NCL	PTN - NCL	PTN	Secreted Signaling	PMID: 28356350; PMID: 25620911
Astrocyte_04_SCGB3A1	Astrocyte_01_CAV1	PTN	NCL	0.0749398898444841	0	PTN_NCL	PTN - NCL	PTN	Secreted Signaling	PMID: 28356350; PMID: 25620911
Astrocyte_05_HLA-DRB5	Astrocyte_01_CAV1	PTN	NCL	0.0757212995221916	0	PTN_NCL	PTN - NCL	PTN	Secreted Signaling	PMID: 28356350; PMID: 25620911
Astrocyte_06_CCL5	Astrocyte_01_CAV1	PTN	NCL	0.0170255779229641	0	PTN_NCL	PTN - NCL	PTN	Secreted Signaling	PMID: 28356350; PMID: 25620911
Fibroblast_01_Myo_HIGD1B	Astrocyte_01_CAV1	PTN	NCL	0.0147231315318226	0	PTN_NCL	PTN - NCL	PTN	Secreted Signaling	PMID: 28356350; PMID: 25620911
Fibroblast_03_Myo_MKI67	Astrocyte_01_CAV1	PTN	NCL	0.0260610757582209	0	PTN_NCL	PTN - NCL	PTN	Secreted Signaling	PMID: 28356350; PMID: 25620911
GE1	Astrocyte_01_CAV1	PTN	NCL	0.00652004285106171	0	PTN_NCL	PTN - NCL	PTN	Secreted Signaling	PMID: 28356350; PMID: 25620911
GE11	Astrocyte_01_CAV1	PTN	NCL	0.00920541800264061	0	PTN_NCL	PTN - NCL	PTN	Secreted Signaling	PMID: 28356350; PMID: 25620911
GE2	Astrocyte_01_CAV1	PTN	NCL	0.00822246785339884	0	PTN_NCL	PTN - NCL	PTN	Secreted Signaling	PMID: 28356350; PMID: 25620911
Astrocyte_01_CAV1	Astrocyte_02_MALAT1	PTN	NCL	0.0151226552125284	0	PTN_NCL	PTN - NCL	PTN	Secreted Signaling	PMID: 28356350; PMID: 25620911
Astrocyte_02_MALAT1	Astrocyte_02_MALAT1	PTN	NCL	0.00571418050275016	0	PTN_NCL	PTN - NCL	PTN	Secreted Signaling	PMID: 28356350; PMID: 25620911
Astrocyte_03_ROM1	Astrocyte_02_MALAT1	PTN	NCL	0.0239798526516462	0	PTN_NCL	PTN - NCL	PTN	Secreted Signaling	PMID: 28356350; PMID: 25620911
Astrocyte_04_SCGB3A1	Astrocyte_02_MALAT1	PTN	NCL	0.0254237840999964	0	PTN_NCL	PTN - NCL	PTN	Secreted Signaling	PMID: 28356350; PMID: 25620911
Astrocyte_05_HLA-DRB5	Astrocyte_02_MALAT1	PTN	NCL	0.0257032277503296	0	PTN_NCL	PTN - NCL	PTN	Secreted Signaling	PMID: 28356350; PMID: 25620911
Astrocyte_06_CCL5	Astrocyte_02_MALAT1	PTN	NCL	0.0055465812299716	0	PTN_NCL	PTN - NCL	PTN	Secreted Signaling	PMID: 28356350; PMID: 25620911
Fibroblast_01_Myo_HIGD1B	Astrocyte_02_MALAT1	PTN	NCL	0.00478892891631546	0	PTN_NCL	PTN - NCL	PTN	Secreted Signaling	PMID: 28356350; PMID: 25620911
Fibroblast_03_Myo_MKI67	Astrocyte_02_MALAT1	PTN	NCL	0.00854310491952304	0	PTN_NCL	PTN - NCL	PTN	Secreted Signaling	PMID: 28356350; PMID: 25620911
GE1	Astrocyte_02_MALAT1	PTN	NCL	0.00210889898035204	0	PTN_NCL	PTN - NCL	PTN	Secreted Signaling	PMID: 28356350; PMID: 25620911
GE11	Astrocyte_02_MALAT1	PTN	NCL	0.00298293486112434	0.01	PTN_NCL	PTN - NCL	PTN	Secreted Signaling	PMID: 28356350; PMID: 25620911
GE2	Astrocyte_02_MALAT1	PTN	NCL	0.0026626329173181	0	PTN_NCL	PTN - NCL	PTN	Secreted Signaling	PMID: 28356350; PMID: 25620911
Astrocyte_01_CAV1	Astrocyte_03_ROM1	PTN	NCL	0.0483406535165136	0	PTN_NCL	PTN - NCL	PTN	Secreted Signaling	PMID: 28356350; PMID: 25620911
Astrocyte_02_MALAT1	Astrocyte_03_ROM1	PTN	NCL	0.0186572876776956	0	PTN_NCL	PTN - NCL	PTN	Secreted Signaling	PMID: 28356350; PMID: 25620911
Astrocyte_03_ROM1	Astrocyte_03_ROM1	PTN	NCL	0.0751684286157767	0	PTN_NCL	PTN - NCL	PTN	Secreted Signaling	PMID: 28356350; PMID: 25620911
Astrocyte_04_SCGB3A1	Astrocyte_03_ROM1	PTN	NCL	0.0794437626607731	0	PTN_NCL	PTN - NCL	PTN	Secreted Signaling	PMID: 28356350; PMID: 25620911
Astrocyte_05_HLA-DRB5	Astrocyte_03_ROM1	PTN	NCL	0.0802680599359123	0	PTN_NCL	PTN - NCL	PTN	Secreted Signaling	PMID: 28356350; PMID: 25620911
Astrocyte_06_CCL5	Astrocyte_03_ROM1	PTN	NCL	0.0181169789436788	0	PTN_NCL	PTN - NCL	PTN	Secreted Signaling	PMID: 28356350; PMID: 25620911
Fibroblast_01_Myo_HIGD1B	Astrocyte_03_ROM1	PTN	NCL	0.015669290193324	0	PTN_NCL	PTN - NCL	PTN	Secreted Signaling	PMID: 28356350; PMID: 25620911
Fibroblast_03_Myo_MKI67	Astrocyte_03_ROM1	PTN	NCL	0.0277153538151106	0	PTN_NCL	PTN - NCL	PTN	Secreted Signaling	PMID: 28356350; PMID: 25620911
GE1	Astrocyte_03_ROM1	PTN	NCL	0.00694275767274955	0	PTN_NCL	PTN - NCL	PTN	Secreted Signaling	PMID: 28356350; PMID: 25620911
GE11	Astrocyte_03_ROM1	PTN	NCL	0.00980051663477653	0	PTN_NCL	PTN - NCL	PTN	Secreted Signaling	PMID: 28356350; PMID: 25620911
GE2	Astrocyte_03_ROM1	PTN	NCL	0.00875458360997995	0	PTN_NCL	PTN - NCL	PTN	Secreted Signaling	PMID: 28356350; PMID: 25620911
Astrocyte_01_CAV1	Astrocyte_04_SCGB3A1	PTN	NCL	0.0521422926123906	0	PTN_NCL	PTN - NCL	PTN	Secreted Signaling	PMID: 28356350; PMID: 25620911
Astrocyte_02_MALAT1	Astrocyte_04_SCGB3A1	PTN	NCL	0.0201740330370365	0	PTN_NCL	PTN - NCL	PTN	Secreted Signaling	PMID: 28356350; PMID: 25620911
Astrocyte_03_ROM1	Astrocyte_04_SCGB3A1	PTN	NCL	0.0809005214219014	0	PTN_NCL	PTN - NCL	PTN	Secreted Signaling	PMID: 28356350; PMID: 25620911
Astrocyte_04_SCGB3A1	Astrocyte_04_SCGB3A1	PTN	NCL	0.0854717475366218	0	PTN_NCL	PTN - NCL	PTN	Secreted Signaling	PMID: 28356350; PMID: 25620911
Astrocyte_05_HLA-DRB5	Astrocyte_04_SCGB3A1	PTN	NCL	0.0863527232536663	0	PTN_NCL	PTN - NCL	PTN	Secreted Signaling	PMID: 28356350; PMID: 25620911
Astrocyte_06_CCL5	Astrocyte_04_SCGB3A1	PTN	NCL	0.0195906767403178	0	PTN_NCL	PTN - NCL	PTN	Secreted Signaling	PMID: 28356350; PMID: 25620911
Fibroblast_01_Myo_HIGD1B	Astrocyte_04_SCGB3A1	PTN	NCL	0.0169473210420842	0	PTN_NCL	PTN - NCL	PTN	Secreted Signaling	PMID: 28356350; PMID: 25620911
Fibroblast_03_Myo_MKI67	Astrocyte_04_SCGB3A1	PTN	NCL	0.0299460044591525	0	PTN_NCL	PTN - NCL	PTN	Secreted Signaling	PMID: 28356350; PMID: 25620911
GE1	Astrocyte_04_SCGB3A1	PTN	NCL	0.00751446191697984	0	PTN_NCL	PTN - NCL	PTN	Secreted Signaling	PMID: 28356350; PMID: 25620911
GE11	Astrocyte_04_SCGB3A1	PTN	NCL	0.0106050311605525	0	PTN_NCL	PTN - NCL	PTN	Secreted Signaling	PMID: 28356350; PMID: 25620911
GE2	Astrocyte_04_SCGB3A1	PTN	NCL	0.00947406003858383	0	PTN_NCL	PTN - NCL	PTN	Secreted Signaling	PMID: 28356350; PMID: 25620911
Astrocyte_01_CAV1	Astrocyte_05_HLA-DRB5	PTN	NCL	0.0485705658094797	0	PTN_NCL	PTN - NCL	PTN	Secreted Signaling	PMID: 28356350; PMID: 25620911
Astrocyte_02_MALAT1	Astrocyte_05_HLA-DRB5	PTN	NCL	0.0187488046827722	0	PTN_NCL	PTN - NCL	PTN	Secreted Signaling	PMID: 28356350; PMID: 25620911
Astrocyte_03_ROM1	Astrocyte_05_HLA-DRB5	PTN	NCL	0.0755158112082165	0	PTN_NCL	PTN - NCL	PTN	Secreted Signaling	PMID: 28356350; PMID: 25620911
Astrocyte_04_SCGB3A1	Astrocyte_05_HLA-DRB5	PTN	NCL	0.0798091982038314	0	PTN_NCL	PTN - NCL	PTN	Secreted Signaling	PMID: 28356350; PMID: 25620911
Astrocyte_05_HLA-DRB5	Astrocyte_05_HLA-DRB5	PTN	NCL	0.0806369550485615	0	PTN_NCL	PTN - NCL	PTN	Secreted Signaling	PMID: 28356350; PMID: 25620911
Astrocyte_06_CCL5	Astrocyte_05_HLA-DRB5	PTN	NCL	0.018205894815735	0	PTN_NCL	PTN - NCL	PTN	Secreted Signaling	PMID: 28356350; PMID: 25620911
Fibroblast_01_Myo_HIGD1B	Astrocyte_05_HLA-DRB5	PTN	NCL	0.0157463857652219	0	PTN_NCL	PTN - NCL	PTN	Secreted Signaling	PMID: 28356350; PMID: 25620911
Fibroblast_03_Myo_MKI67	Astrocyte_05_HLA-DRB5	PTN	NCL	0.0278500411569235	0	PTN_NCL	PTN - NCL	PTN	Secreted Signaling	PMID: 28356350; PMID: 25620911
GE1	Astrocyte_05_HLA-DRB5	PTN	NCL	0.0069772215639202	0	PTN_NCL	PTN - NCL	PTN	Secreted Signaling	PMID: 28356350; PMID: 25620911
GE11	Astrocyte_05_HLA-DRB5	PTN	NCL	0.00984902576433179	0	PTN_NCL	PTN - NCL	PTN	Secreted Signaling	PMID: 28356350; PMID: 25620911
GE2	Astrocyte_05_HLA-DRB5	PTN	NCL	0.0087979617347577	0	PTN_NCL	PTN - NCL	PTN	Secreted Signaling	PMID: 28356350; PMID: 25620911
Astrocyte_01_CAV1	Astrocyte_06_CCL5	PTN	NCL	0.0339319344580246	0	PTN_NCL	PTN - NCL	PTN	Secreted Signaling	PMID: 28356350; PMID: 25620911
Astrocyte_02_MALAT1	Astrocyte_06_CCL5	PTN	NCL	0.0129755451298649	0	PTN_NCL	PTN - NCL	PTN	Secreted Signaling	PMID: 28356350; PMID: 25620911
Astrocyte_03_ROM1	Astrocyte_06_CCL5	PTN	NCL	0.0532103620328886	0	PTN_NCL	PTN - NCL	PTN	Secreted Signaling	PMID: 28356350; PMID: 25620911
Astrocyte_04_SCGB3A1	Astrocyte_06_CCL5	PTN	NCL	0.0563128386509552	0	PTN_NCL	PTN - NCL	PTN	Secreted Signaling	PMID: 28356350; PMID: 25620911
Astrocyte_05_HLA-DRB5	Astrocyte_06_CCL5	PTN	NCL	0.056911970549607	0	PTN_NCL	PTN - NCL	PTN	Secreted Signaling	PMID: 28356350; PMID: 25620911
Astrocyte_06_CCL5	Astrocyte_06_CCL5	PTN	NCL	0.0125976654907261	0	PTN_NCL	PTN - NCL	PTN	Secreted Signaling	PMID: 28356350; PMID: 25620911
Fibroblast_01_Myo_HIGD1B	Astrocyte_06_CCL5	PTN	NCL	0.0108873934860218	0	PTN_NCL	PTN - NCL	PTN	Secreted Signaling	PMID: 28356350; PMID: 25620911
Fibroblast_03_Myo_MKI67	Astrocyte_06_CCL5	PTN	NCL	0.0193294731028399	0	PTN_NCL	PTN - NCL	PTN	Secreted Signaling	PMID: 28356350; PMID: 25620911
GE1	Astrocyte_06_CCL5	PTN	NCL	0.00481097604738329	0	PTN_NCL	PTN - NCL	PTN	Secreted Signaling	PMID: 28356350; PMID: 25620911
GE11	Astrocyte_06_CCL5	PTN	NCL	0.00679726302468291	0	PTN_NCL	PTN - NCL	PTN	Secreted Signaling	PMID: 28356350; PMID: 25620911
GE2	Astrocyte_06_CCL5	PTN	NCL	0.0060698791966616	0	PTN_NCL	PTN - NCL	PTN	Secreted Signaling	PMID: 28356350; PMID: 25620911
Astrocyte_01_CAV1	B_04_PTMAP2	PTN	NCL	0.040368093127681	0	PTN_NCL	PTN - NCL	PTN	Secreted Signaling	PMID: 28356350; PMID: 25620911
Astrocyte_02_MALAT1	B_04_PTMAP2	PTN	NCL	0.0155005054253536	0	PTN_NCL	PTN - NCL	PTN	Secreted Signaling	PMID: 28356350; PMID: 25620911
Astrocyte_03_ROM1	B_04_PTMAP2	PTN	NCL	0.0630645160097337	0	PTN_NCL	PTN - NCL	PTN	Secreted Signaling	PMID: 28356350; PMID: 25620911
Astrocyte_04_SCGB3A1	B_04_PTMAP2	PTN	NCL	0.066701070433538	0	PTN_NCL	PTN - NCL	PTN	Secreted Signaling	PMID: 28356350; PMID: 25620911
Astrocyte_05_HLA-DRB5	B_04_PTMAP2	PTN	NCL	0.0674028321722788	0	PTN_NCL	PTN - NCL	PTN	Secreted Signaling	PMID: 28356350; PMID: 25620911
Astrocyte_06_CCL5	B_04_PTMAP2	PTN	NCL	0.0150502139975642	0	PTN_NCL	PTN - NCL	PTN	Secreted Signaling	PMID: 28356350; PMID: 25620911
Fibroblast_01_Myo_HIGD1B	B_04_PTMAP2	PTN	NCL	0.013011369033641	0	PTN_NCL	PTN - NCL	PTN	Secreted Signaling	PMID: 28356350; PMID: 25620911
Fibroblast_03_Myo_MKI67	B_04_PTMAP2	PTN	NCL	0.0230619787313159	0	PTN_NCL	PTN - NCL	PTN	Secreted Signaling	PMID: 28356350; PMID: 25620911
GE1	B_04_PTMAP2	PTN	NCL	0.00575642792752843	0	PTN_NCL	PTN - NCL	PTN	Secreted Signaling	PMID: 28356350; PMID: 25620911
GE11	B_04_PTMAP2	PTN	NCL	0.00812987076120419	0	PTN_NCL	PTN - NCL	PTN	Secreted Signaling	PMID: 28356350; PMID: 25620911
GE2	B_04_PTMAP2	PTN	NCL	0.00726092539511582	0	PTN_NCL	PTN - NCL	PTN	Secreted Signaling	PMID: 28356350; PMID: 25620911
Astrocyte_01_CAV1	CD4T_04_SNORD3A	PTN	NCL	0.0406863641797413	0	PTN_NCL	PTN - NCL	PTN	Secreted Signaling	PMID: 28356350; PMID: 25620911
Astrocyte_02_MALAT1	CD4T_04_SNORD3A	PTN	NCL	0.015625907384527	0	PTN_NCL	PTN - NCL	PTN	Secreted Signaling	PMID: 28356350; PMID: 25620911
Astrocyte_03_ROM1	CD4T_04_SNORD3A	PTN	NCL	0.0635498805041648	0	PTN_NCL	PTN - NCL	PTN	Secreted Signaling	PMID: 28356350; PMID: 25620911
Astrocyte_04_SCGB3A1	CD4T_04_SNORD3A	PTN	NCL	0.067212415238066	0	PTN_NCL	PTN - NCL	PTN	Secreted Signaling	PMID: 28356350; PMID: 25620911
Astrocyte_05_HLA-DRB5	CD4T_04_SNORD3A	PTN	NCL	0.0679191653242854	0	PTN_NCL	PTN - NCL	PTN	Secreted Signaling	PMID: 28356350; PMID: 25620911
Astrocyte_06_CCL5	CD4T_04_SNORD3A	PTN	NCL	0.0151720291567266	0	PTN_NCL	PTN - NCL	PTN	Secreted Signaling	PMID: 28356350; PMID: 25620911
Fibroblast_01_Myo_HIGD1B	CD4T_04_SNORD3A	PTN	NCL	0.0131169017198739	0	PTN_NCL	PTN - NCL	PTN	Secreted Signaling	PMID: 28356350; PMID: 25620911
Fibroblast_03_Myo_MKI67	CD4T_04_SNORD3A	PTN	NCL	0.0232471099070225	0	PTN_NCL	PTN - NCL	PTN	Secreted Signaling	PMID: 28356350; PMID: 25620911
GE1	CD4T_04_SNORD3A	PTN	NCL	0.00580346319353371	0	PTN_NCL	PTN - NCL	PTN	Secreted Signaling	PMID: 28356350; PMID: 25620911
GE11	CD4T_04_SNORD3A	PTN	NCL	0.0081961393501441	0	PTN_NCL	PTN - NCL	PTN	Secreted Signaling	PMID: 28356350; PMID: 25620911
GE2	CD4T_04_SNORD3A	PTN	NCL	0.00732016326890092	0	PTN_NCL	PTN - NCL	PTN	Secreted Signaling	PMID: 28356350; PMID: 25620911
Astrocyte_01_CAV1	Endothelial_02_PTMAP2	PTN	NCL	0.0445777731196295	0	PTN_NCL	PTN - NCL	PTN	Secreted Signaling	PMID: 28356350; PMID: 25620911
Astrocyte_02_MALAT1	Endothelial_02_PTMAP2	PTN	NCL	0.0171633157989521	0	PTN_NCL	PTN - NCL	PTN	Secreted Signaling	PMID: 28356350; PMID: 25620911
Astrocyte_03_ROM1	Endothelial_02_PTMAP2	PTN	NCL	0.0694696924498305	0	PTN_NCL	PTN - NCL	PTN	Secreted Signaling	PMID: 28356350; PMID: 25620911
Astrocyte_04_SCGB3A1	Endothelial_02_PTMAP2	PTN	NCL	0.0734466418679824	0	PTN_NCL	PTN - NCL	PTN	Secreted Signaling	PMID: 28356350; PMID: 25620911
Astrocyte_05_HLA-DRB5	Endothelial_02_PTMAP2	PTN	NCL	0.0742137303634416	0	PTN_NCL	PTN - NCL	PTN	Secreted Signaling	PMID: 28356350; PMID: 25620911
Astrocyte_06_CCL5	Endothelial_02_PTMAP2	PTN	NCL	0.0166655372432894	0	PTN_NCL	PTN - NCL	PTN	Secreted Signaling	PMID: 28356350; PMID: 25620911
Fibroblast_01_Myo_HIGD1B	Endothelial_02_PTMAP2	PTN	NCL	0.0144110669646109	0	PTN_NCL	PTN - NCL	PTN	Secreted Signaling	PMID: 28356350; PMID: 25620911
Fibroblast_03_Myo_MKI67	Endothelial_02_PTMAP2	PTN	NCL	0.0255149206717612	0	PTN_NCL	PTN - NCL	PTN	Secreted Signaling	PMID: 28356350; PMID: 25620911
GE1	Endothelial_02_PTMAP2	PTN	NCL	0.00638072110472235	0	PTN_NCL	PTN - NCL	PTN	Secreted Signaling	PMID: 28356350; PMID: 25620911
GE11	Endothelial_02_PTMAP2	PTN	NCL	0.00900923491232292	0	PTN_NCL	PTN - NCL	PTN	Secreted Signaling	PMID: 28356350; PMID: 25620911
GE2	Endothelial_02_PTMAP2	PTN	NCL	0.00804706296122692	0	PTN_NCL	PTN - NCL	PTN	Secreted Signaling	PMID: 28356350; PMID: 25620911
Astrocyte_01_CAV1	Fibroblast_01_Myo_HIGD1B	PTN	NCL	0.037327272608284	0	PTN_NCL	PTN - NCL	PTN	Secreted Signaling	PMID: 28356350; PMID: 25620911
Astrocyte_02_MALAT1	Fibroblast_01_Myo_HIGD1B	PTN	NCL	0.0143049703841711	0	PTN_NCL	PTN - NCL	PTN	Secreted Signaling	PMID: 28356350; PMID: 25620911
Astrocyte_03_ROM1	Fibroblast_01_Myo_HIGD1B	PTN	NCL	0.0584181111687664	0	PTN_NCL	PTN - NCL	PTN	Secreted Signaling	PMID: 28356350; PMID: 25620911
Astrocyte_04_SCGB3A1	Fibroblast_01_Myo_HIGD1B	PTN	NCL	0.0618044090213331	0	PTN_NCL	PTN - NCL	PTN	Secreted Signaling	PMID: 28356350; PMID: 25620911
Astrocyte_05_HLA-DRB5	Fibroblast_01_Myo_HIGD1B	PTN	NCL	0.0624581006659786	0	PTN_NCL	PTN - NCL	PTN	Secreted Signaling	PMID: 28356350; PMID: 25620911
Astrocyte_06_CCL5	Fibroblast_01_Myo_HIGD1B	PTN	NCL	0.0138889194211514	0	PTN_NCL	PTN - NCL	PTN	Secreted Signaling	PMID: 28356350; PMID: 25620911
Fibroblast_01_Myo_HIGD1B	Fibroblast_01_Myo_HIGD1B	PTN	NCL	0.012005476891475	0	PTN_NCL	PTN - NCL	PTN	Secreted Signaling	PMID: 28356350; PMID: 25620911
Fibroblast_03_Myo_MKI67	Fibroblast_01_Myo_HIGD1B	PTN	NCL	0.0212958519342638	0	PTN_NCL	PTN - NCL	PTN	Secreted Signaling	PMID: 28356350; PMID: 25620911
GE1	Fibroblast_01_Myo_HIGD1B	PTN	NCL	0.00530838934937424	0	PTN_NCL	PTN - NCL	PTN	Secreted Signaling	PMID: 28356350; PMID: 25620911
GE11	Fibroblast_01_Myo_HIGD1B	PTN	NCL	0.00749849384438847	0	PTN_NCL	PTN - NCL	PTN	Secreted Signaling	PMID: 28356350; PMID: 25620911
GE2	Fibroblast_01_Myo_HIGD1B	PTN	NCL	0.00669657635514218	0	PTN_NCL	PTN - NCL	PTN	Secreted Signaling	PMID: 28356350; PMID: 25620911
Astrocyte_01_CAV1	Fibroblast_02_Myo_COL10A1	PTN	NCL	0.0289701114469779	0	PTN_NCL	PTN - NCL	PTN	Secreted Signaling	PMID: 28356350; PMID: 25620911
Astrocyte_02_MALAT1	Fibroblast_02_Myo_COL10A1	PTN	NCL	0.0110431184677434	0	PTN_NCL	PTN - NCL	PTN	Secreted Signaling	PMID: 28356350; PMID: 25620911
Astrocyte_03_ROM1	Fibroblast_02_Myo_COL10A1	PTN	NCL	0.0455624340471912	0	PTN_NCL	PTN - NCL	PTN	Secreted Signaling	PMID: 28356350; PMID: 25620911
Astrocyte_04_SCGB3A1	Fibroblast_02_Myo_COL10A1	PTN	NCL	0.0482417124350015	0	PTN_NCL	PTN - NCL	PTN	Secreted Signaling	PMID: 28356350; PMID: 25620911
Astrocyte_05_HLA-DRB5	Fibroblast_02_Myo_COL10A1	PTN	NCL	0.0487594097105765	0	PTN_NCL	PTN - NCL	PTN	Secreted Signaling	PMID: 28356350; PMID: 25620911
Astrocyte_06_CCL5	Fibroblast_02_Myo_COL10A1	PTN	NCL	0.0107209045518298	0	PTN_NCL	PTN - NCL	PTN	Secreted Signaling	PMID: 28356350; PMID: 25620911
Fibroblast_01_Myo_HIGD1B	Fibroblast_02_Myo_COL10A1	PTN	NCL	0.00926303329060295	0	PTN_NCL	PTN - NCL	PTN	Secreted Signaling	PMID: 28356350; PMID: 25620911
Fibroblast_03_Myo_MKI67	Fibroblast_02_Myo_COL10A1	PTN	NCL	0.0164665531789907	0	PTN_NCL	PTN - NCL	PTN	Secreted Signaling	PMID: 28356350; PMID: 25620911
GE1	Fibroblast_02_Myo_COL10A1	PTN	NCL	0.00408944739746334	0	PTN_NCL	PTN - NCL	PTN	Secreted Signaling	PMID: 28356350; PMID: 25620911
GE11	Fibroblast_02_Myo_COL10A1	PTN	NCL	0.00577956997087373	0	PTN_NCL	PTN - NCL	PTN	Secreted Signaling	PMID: 28356350; PMID: 25620911
GE2	Fibroblast_02_Myo_COL10A1	PTN	NCL	0.00516052492953268	0	PTN_NCL	PTN - NCL	PTN	Secreted Signaling	PMID: 28356350; PMID: 25620911
Astrocyte_01_CAV1	Fibroblast_03_Myo_MKI67	PTN	NCL	0.0590093612080743	0	PTN_NCL	PTN - NCL	PTN	Secreted Signaling	PMID: 28356350; PMID: 25620911
Astrocyte_02_MALAT1	Fibroblast_03_Myo_MKI67	PTN	NCL	0.0229327880003468	0	PTN_NCL	PTN - NCL	PTN	Secreted Signaling	PMID: 28356350; PMID: 25620911
Astrocyte_03_ROM1	Fibroblast_03_Myo_MKI67	PTN	NCL	0.0911906328026365	0	PTN_NCL	PTN - NCL	PTN	Secreted Signaling	PMID: 28356350; PMID: 25620911
Astrocyte_04_SCGB3A1	Fibroblast_03_Myo_MKI67	PTN	NCL	0.0962823846987294	0	PTN_NCL	PTN - NCL	PTN	Secreted Signaling	PMID: 28356350; PMID: 25620911
Astrocyte_05_HLA-DRB5	Fibroblast_03_Myo_MKI67	PTN	NCL	0.0972629373123223	0	PTN_NCL	PTN - NCL	PTN	Secreted Signaling	PMID: 28356350; PMID: 25620911
Astrocyte_06_CCL5	Fibroblast_03_Myo_MKI67	PTN	NCL	0.0222714722396848	0	PTN_NCL	PTN - NCL	PTN	Secreted Signaling	PMID: 28356350; PMID: 25620911
Fibroblast_01_Myo_HIGD1B	Fibroblast_03_Myo_MKI67	PTN	NCL	0.0192735096414938	0	PTN_NCL	PTN - NCL	PTN	Secreted Signaling	PMID: 28356350; PMID: 25620911
Fibroblast_03_Myo_MKI67	Fibroblast_03_Myo_MKI67	PTN	NCL	0.0339946928972982	0	PTN_NCL	PTN - NCL	PTN	Secreted Signaling	PMID: 28356350; PMID: 25620911
GE1	Fibroblast_03_Myo_MKI67	PTN	NCL	0.00855716708386106	0	PTN_NCL	PTN - NCL	PTN	Secreted Signaling	PMID: 28356350; PMID: 25620911
GE11	Fibroblast_03_Myo_MKI67	PTN	NCL	0.012071367108871	0	PTN_NCL	PTN - NCL	PTN	Secreted Signaling	PMID: 28356350; PMID: 25620911
GE2	Fibroblast_03_Myo_MKI67	PTN	NCL	0.010785723643516	0	PTN_NCL	PTN - NCL	PTN	Secreted Signaling	PMID: 28356350; PMID: 25620911
Astrocyte_01_CAV1	GE1	PTN	NCL	0.0547069432430856	0	PTN_NCL	PTN - NCL	PTN	Secreted Signaling	PMID: 28356350; PMID: 25620911
Astrocyte_02_MALAT1	GE1	PTN	NCL	0.0212014758411473	0	PTN_NCL	PTN - NCL	PTN	Secreted Signaling	PMID: 28356350; PMID: 25620911
Astrocyte_03_ROM1	GE1	PTN	NCL	0.0847531857157605	0	PTN_NCL	PTN - NCL	PTN	Secreted Signaling	PMID: 28356350; PMID: 25620911
Astrocyte_04_SCGB3A1	GE1	PTN	NCL	0.0895209005219531	0	PTN_NCL	PTN - NCL	PTN	Secreted Signaling	PMID: 28356350; PMID: 25620911
Astrocyte_05_HLA-DRB5	GE1	PTN	NCL	0.0904394844269104	0	PTN_NCL	PTN - NCL	PTN	Secreted Signaling	PMID: 28356350; PMID: 25620911
Astrocyte_06_CCL5	GE1	PTN	NCL	0.0205890340959911	0	PTN_NCL	PTN - NCL	PTN	Secreted Signaling	PMID: 28356350; PMID: 25620911
Fibroblast_01_Myo_HIGD1B	GE1	PTN	NCL	0.0178134183217761	0	PTN_NCL	PTN - NCL	PTN	Secreted Signaling	PMID: 28356350; PMID: 25620911
Fibroblast_03_Myo_MKI67	GE1	PTN	NCL	0.0314551469384758	0	PTN_NCL	PTN - NCL	PTN	Secreted Signaling	PMID: 28356350; PMID: 25620911
GE1	GE1	PTN	NCL	0.00790236561791979	0	PTN_NCL	PTN - NCL	PTN	Secreted Signaling	PMID: 28356350; PMID: 25620911
GE11	GE1	PTN	NCL	0.0111506805696094	0	PTN_NCL	PTN - NCL	PTN	Secreted Signaling	PMID: 28356350; PMID: 25620911
GE2	GE1	PTN	NCL	0.00996210470630127	0	PTN_NCL	PTN - NCL	PTN	Secreted Signaling	PMID: 28356350; PMID: 25620911
Astrocyte_01_CAV1	GE11	PTN	NCL	0.0512282377729754	0	PTN_NCL	PTN - NCL	PTN	Secreted Signaling	PMID: 28356350; PMID: 25620911
Astrocyte_02_MALAT1	GE11	PTN	NCL	0.0198086705427042	0	PTN_NCL	PTN - NCL	PTN	Secreted Signaling	PMID: 28356350; PMID: 25620911
Astrocyte_03_ROM1	GE11	PTN	NCL	0.0795246309225789	0	PTN_NCL	PTN - NCL	PTN	Secreted Signaling	PMID: 28356350; PMID: 25620911
Astrocyte_04_SCGB3A1	GE11	PTN	NCL	0.0840252207553042	0	PTN_NCL	PTN - NCL	PTN	Secreted Signaling	PMID: 28356350; PMID: 25620911
Astrocyte_05_HLA-DRB5	GE11	PTN	NCL	0.0848926708244938	0	PTN_NCL	PTN - NCL	PTN	Secreted Signaling	PMID: 28356350; PMID: 25620911
Astrocyte_06_CCL5	GE11	PTN	NCL	0.0192356717324813	0	PTN_NCL	PTN - NCL	PTN	Secreted Signaling	PMID: 28356350; PMID: 25620911
Fibroblast_01_Myo_HIGD1B	GE11	PTN	NCL	0.0166394036372035	0	PTN_NCL	PTN - NCL	PTN	Secreted Signaling	PMID: 28356350; PMID: 25620911
Fibroblast_03_Myo_MKI67	GE11	PTN	NCL	0.0294089781853422	0	PTN_NCL	PTN - NCL	PTN	Secreted Signaling	PMID: 28356350; PMID: 25620911
GE1	GE11	PTN	NCL	0.00737664492824523	0	PTN_NCL	PTN - NCL	PTN	Secreted Signaling	PMID: 28356350; PMID: 25620911
GE11	GE11	PTN	NCL	0.0104111269982399	0	PTN_NCL	PTN - NCL	PTN	Secreted Signaling	PMID: 28356350; PMID: 25620911
GE2	GE11	PTN	NCL	0.00930064035312166	0	PTN_NCL	PTN - NCL	PTN	Secreted Signaling	PMID: 28356350; PMID: 25620911
Astrocyte_01_CAV1	GE2	PTN	NCL	0.0542795688729486	0	PTN_NCL	PTN - NCL	PTN	Secreted Signaling	PMID: 28356350; PMID: 25620911
Astrocyte_02_MALAT1	GE2	PTN	NCL	0.0210300253559841	0	PTN_NCL	PTN - NCL	PTN	Secreted Signaling	PMID: 28356350; PMID: 25620911
Astrocyte_03_ROM1	GE2	PTN	NCL	0.0841119736795548	0	PTN_NCL	PTN - NCL	PTN	Secreted Signaling	PMID: 28356350; PMID: 25620911
Astrocyte_04_SCGB3A1	GE2	PTN	NCL	0.0888471192306514	0	PTN_NCL	PTN - NCL	PTN	Secreted Signaling	PMID: 28356350; PMID: 25620911
Astrocyte_05_HLA-DRB5	GE2	PTN	NCL	0.0897594709816057	0	PTN_NCL	PTN - NCL	PTN	Secreted Signaling	PMID: 28356350; PMID: 25620911
Astrocyte_06_CCL5	GE2	PTN	NCL	0.0204224329222497	0	PTN_NCL	PTN - NCL	PTN	Secreted Signaling	PMID: 28356350; PMID: 25620911
Fibroblast_01_Myo_HIGD1B	GE2	PTN	NCL	0.0176688715402466	0	PTN_NCL	PTN - NCL	PTN	Secreted Signaling	PMID: 28356350; PMID: 25620911
Fibroblast_03_Myo_MKI67	GE2	PTN	NCL	0.031203421232377	0	PTN_NCL	PTN - NCL	PTN	Secreted Signaling	PMID: 28356350; PMID: 25620911
GE1	GE2	PTN	NCL	0.00783760020530399	0	PTN_NCL	PTN - NCL	PTN	Secreted Signaling	PMID: 28356350; PMID: 25620911
GE11	GE2	PTN	NCL	0.0110595897202959	0	PTN_NCL	PTN - NCL	PTN	Secreted Signaling	PMID: 28356350; PMID: 25620911
GE2	GE2	PTN	NCL	0.00988062641486469	0	PTN_NCL	PTN - NCL	PTN	Secreted Signaling	PMID: 28356350; PMID: 25620911
Astrocyte_01_CAV1	GE8	PTN	NCL	0.0577130055269947	0	PTN_NCL	PTN - NCL	PTN	Secreted Signaling	PMID: 28356350; PMID: 25620911
Astrocyte_02_MALAT1	GE8	PTN	NCL	0.0224101107202415	0	PTN_NCL	PTN - NCL	PTN	Secreted Signaling	PMID: 28356350; PMID: 25620911
Astrocyte_03_ROM1	GE8	PTN	NCL	0.089254356202615	0	PTN_NCL	PTN - NCL	PTN	Secreted Signaling	PMID: 28356350; PMID: 25620911
Astrocyte_04_SCGB3A1	GE8	PTN	NCL	0.0942492056453677	0	PTN_NCL	PTN - NCL	PTN	Secreted Signaling	PMID: 28356350; PMID: 25620911
Astrocyte_05_HLA-DRB5	GE8	PTN	NCL	0.0952112335926049	0	PTN_NCL	PTN - NCL	PTN	Secreted Signaling	PMID: 28356350; PMID: 25620911
Astrocyte_06_CCL5	GE8	PTN	NCL	0.0217635317412856	0	PTN_NCL	PTN - NCL	PTN	Secreted Signaling	PMID: 28356350; PMID: 25620911
Fibroblast_01_Myo_HIGD1B	GE8	PTN	NCL	0.0188326260164639	0	PTN_NCL	PTN - NCL	PTN	Secreted Signaling	PMID: 28356350; PMID: 25620911
Fibroblast_03_Myo_MKI67	GE8	PTN	NCL	0.0332284701523612	0	PTN_NCL	PTN - NCL	PTN	Secreted Signaling	PMID: 28356350; PMID: 25620911
GE1	GE8	PTN	NCL	0.00835933150122322	0	PTN_NCL	PTN - NCL	PTN	Secreted Signaling	PMID: 28356350; PMID: 25620911
GE11	GE8	PTN	NCL	0.0117932521570509	0	PTN_NCL	PTN - NCL	PTN	Secreted Signaling	PMID: 28356350; PMID: 25620911
GE2	GE8	PTN	NCL	0.0105369130023508	0	PTN_NCL	PTN - NCL	PTN	Secreted Signaling	PMID: 28356350; PMID: 25620911
Astrocyte_01_CAV1	GE9	PTN	NCL	0.0558794024615281	0	PTN_NCL	PTN - NCL	PTN	Secreted Signaling	PMID: 28356350; PMID: 25620911
Astrocyte_02_MALAT1	GE9	PTN	NCL	0.0216723211610026	0	PTN_NCL	PTN - NCL	PTN	Secreted Signaling	PMID: 28356350; PMID: 25620911
Astrocyte_03_ROM1	GE9	PTN	NCL	0.0865106533761293	0	PTN_NCL	PTN - NCL	PTN	Secreted Signaling	PMID: 28356350; PMID: 25620911
Astrocyte_04_SCGB3A1	GE9	PTN	NCL	0.0913673634727383	0	PTN_NCL	PTN - NCL	PTN	Secreted Signaling	PMID: 28356350; PMID: 25620911
Astrocyte_05_HLA-DRB5	GE9	PTN	NCL	0.0923029733455639	0	PTN_NCL	PTN - NCL	PTN	Secreted Signaling	PMID: 28356350; PMID: 25620911
Astrocyte_06_CCL5	GE9	PTN	NCL	0.0210465706835136	0	PTN_NCL	PTN - NCL	PTN	Secreted Signaling	PMID: 28356350; PMID: 25620911
Fibroblast_01_Myo_HIGD1B	GE9	PTN	NCL	0.0182104210658937	0	PTN_NCL	PTN - NCL	PTN	Secreted Signaling	PMID: 28356350; PMID: 25620911
Fibroblast_03_Myo_MKI67	GE9	PTN	NCL	0.0321462284729198	0	PTN_NCL	PTN - NCL	PTN	Secreted Signaling	PMID: 28356350; PMID: 25620911
GE1	GE9	PTN	NCL	0.0080803006489756	0	PTN_NCL	PTN - NCL	PTN	Secreted Signaling	PMID: 28356350; PMID: 25620911
GE11	GE9	PTN	NCL	0.0114009163466317	0	PTN_NCL	PTN - NCL	PTN	Secreted Signaling	PMID: 28356350; PMID: 25620911
GE2	GE9	PTN	NCL	0.0101859420500869	0	PTN_NCL	PTN - NCL	PTN	Secreted Signaling	PMID: 28356350; PMID: 25620911
Astrocyte_01_CAV1	Macrophage_06_C3	PTN	NCL	0.032172212250537	0	PTN_NCL	PTN - NCL	PTN	Secreted Signaling	PMID: 28356350; PMID: 25620911
Astrocyte_02_MALAT1	Macrophage_06_C3	PTN	NCL	0.0122888040970127	0	PTN_NCL	PTN - NCL	PTN	Secreted Signaling	PMID: 28356350; PMID: 25620911
Astrocyte_03_ROM1	Macrophage_06_C3	PTN	NCL	0.0505031195019884	0	PTN_NCL	PTN - NCL	PTN	Secreted Signaling	PMID: 28356350; PMID: 25620911
Astrocyte_04_SCGB3A1	Macrophage_06_C3	PTN	NCL	0.0534566602393944	0	PTN_NCL	PTN - NCL	PTN	Secreted Signaling	PMID: 28356350; PMID: 25620911
Astrocyte_05_HLA-DRB5	Macrophage_06_C3	PTN	NCL	0.0540271440012771	0	PTN_NCL	PTN - NCL	PTN	Secreted Signaling	PMID: 28356350; PMID: 25620911
Astrocyte_06_CCL5	Macrophage_06_C3	PTN	NCL	0.0119306822925219	0	PTN_NCL	PTN - NCL	PTN	Secreted Signaling	PMID: 28356350; PMID: 25620911
Fibroblast_01_Myo_HIGD1B	Macrophage_06_C3	PTN	NCL	0.0103100151256635	0	PTN_NCL	PTN - NCL	PTN	Secreted Signaling	PMID: 28356350; PMID: 25620911
Fibroblast_03_Myo_MKI67	Macrophage_06_C3	PTN	NCL	0.0183126846548539	0	PTN_NCL	PTN - NCL	PTN	Secreted Signaling	PMID: 28356350; PMID: 25620911
GE1	Macrophage_06_C3	PTN	NCL	0.00455435743474523	0	PTN_NCL	PTN - NCL	PTN	Secreted Signaling	PMID: 28356350; PMID: 25620911
GE11	Macrophage_06_C3	PTN	NCL	0.00643538050812925	0	PTN_NCL	PTN - NCL	PTN	Secreted Signaling	PMID: 28356350; PMID: 25620911
GE2	Macrophage_06_C3	PTN	NCL	0.00574649813294279	0	PTN_NCL	PTN - NCL	PTN	Secreted Signaling	PMID: 28356350; PMID: 25620911
CD4T_04_SNORD3A	Endothelial_02_PTMAP2	GZMA	F2R	0.00299199869674908	0	GZMA_F2R	GZMA - F2R	PARs	Secreted Signaling	KEGG: hsa04080
CD4T_04_SNORD3A	Fibroblast_01_Myo_HIGD1B	GZMA	F2R	0.00330030292638175	0	GZMA_F2R	GZMA - F2R	PARs	Secreted Signaling	KEGG: hsa04080
CD4T_04_SNORD3A	Fibroblast_02_Myo_COL10A1	GZMA	F2R	0.0032523742440876	0	GZMA_F2R	GZMA - F2R	PARs	Secreted Signaling	KEGG: hsa04080
CD4T_04_SNORD3A	Fibroblast_03_Myo_MKI67	GZMA	F2R	0.00304060260723788	0	GZMA_F2R	GZMA - F2R	PARs	Secreted Signaling	KEGG: hsa04080
CD4T_04_SNORD3A	Fibroblast_03_Myo_MKI67	GZMA	PARD3	0.000852569371638568	0	GZMA_PARD3	GZMA - PARD3	PARs	Secreted Signaling	KEGG: hsa04080
CD4T_04_SNORD3A	GE8	GZMA	PARD3	0.00183993638603137	0	GZMA_PARD3	GZMA - PARD3	PARs	Secreted Signaling	KEGG: hsa04080
CD4T_04_SNORD3A	GE9	GZMA	PARD3	0.00178473938416971	0	GZMA_PARD3	GZMA - PARD3	PARs	Secreted Signaling	KEGG: hsa04080
Astrocyte_01_CAV1	Astrocyte_04_SCGB3A1	PSAP	GPR37L1	0.0630081790261652	0	PSAP_GPR37L1	PSAP - GPR37L1	PSAP	Secreted Signaling	PMID: 23690594
Astrocyte_02_MALAT1	Astrocyte_04_SCGB3A1	PSAP	GPR37L1	0.0551352201928781	0	PSAP_GPR37L1	PSAP - GPR37L1	PSAP	Secreted Signaling	PMID: 23690594
Astrocyte_03_ROM1	Astrocyte_04_SCGB3A1	PSAP	GPR37L1	0.0645379972277128	0	PSAP_GPR37L1	PSAP - GPR37L1	PSAP	Secreted Signaling	PMID: 23690594
Astrocyte_04_SCGB3A1	Astrocyte_04_SCGB3A1	PSAP	GPR37L1	0.0588622911598382	0	PSAP_GPR37L1	PSAP - GPR37L1	PSAP	Secreted Signaling	PMID: 23690594
Astrocyte_05_HLA-DRB5	Astrocyte_04_SCGB3A1	PSAP	GPR37L1	0.067424289953704	0	PSAP_GPR37L1	PSAP - GPR37L1	PSAP	Secreted Signaling	PMID: 23690594
Astrocyte_06_CCL5	Astrocyte_04_SCGB3A1	PSAP	GPR37L1	0.057762220662093	0	PSAP_GPR37L1	PSAP - GPR37L1	PSAP	Secreted Signaling	PMID: 23690594
B_04_PTMAP2	Astrocyte_04_SCGB3A1	PSAP	GPR37L1	0.026343892341406	0	PSAP_GPR37L1	PSAP - GPR37L1	PSAP	Secreted Signaling	PMID: 23690594
CD4T_04_SNORD3A	Astrocyte_04_SCGB3A1	PSAP	GPR37L1	0.0229917349017594	0	PSAP_GPR37L1	PSAP - GPR37L1	PSAP	Secreted Signaling	PMID: 23690594
Endothelial_02_PTMAP2	Astrocyte_04_SCGB3A1	PSAP	GPR37L1	0.0436325240474355	0	PSAP_GPR37L1	PSAP - GPR37L1	PSAP	Secreted Signaling	PMID: 23690594
Fibroblast_01_Myo_HIGD1B	Astrocyte_04_SCGB3A1	PSAP	GPR37L1	0.0456287123124427	0	PSAP_GPR37L1	PSAP - GPR37L1	PSAP	Secreted Signaling	PMID: 23690594
Fibroblast_02_Myo_COL10A1	Astrocyte_04_SCGB3A1	PSAP	GPR37L1	0.0414380563899176	0	PSAP_GPR37L1	PSAP - GPR37L1	PSAP	Secreted Signaling	PMID: 23690594
Fibroblast_03_Myo_MKI67	Astrocyte_04_SCGB3A1	PSAP	GPR37L1	0.0411766269191676	0	PSAP_GPR37L1	PSAP - GPR37L1	PSAP	Secreted Signaling	PMID: 23690594
GE1	Astrocyte_04_SCGB3A1	PSAP	GPR37L1	0.0341641167581262	0	PSAP_GPR37L1	PSAP - GPR37L1	PSAP	Secreted Signaling	PMID: 23690594
GE11	Astrocyte_04_SCGB3A1	PSAP	GPR37L1	0.0348109614324431	0	PSAP_GPR37L1	PSAP - GPR37L1	PSAP	Secreted Signaling	PMID: 23690594
GE2	Astrocyte_04_SCGB3A1	PSAP	GPR37L1	0.0328772565955127	0	PSAP_GPR37L1	PSAP - GPR37L1	PSAP	Secreted Signaling	PMID: 23690594
GE8	Astrocyte_04_SCGB3A1	PSAP	GPR37L1	0.0470735364579049	0	PSAP_GPR37L1	PSAP - GPR37L1	PSAP	Secreted Signaling	PMID: 23690594
GE9	Astrocyte_04_SCGB3A1	PSAP	GPR37L1	0.054925072820849	0	PSAP_GPR37L1	PSAP - GPR37L1	PSAP	Secreted Signaling	PMID: 23690594
Macrophage_06_C3	Astrocyte_04_SCGB3A1	PSAP	GPR37L1	0.0699985154225071	0	PSAP_GPR37L1	PSAP - GPR37L1	PSAP	Secreted Signaling	PMID: 23690594
Neurophil_01_GOS2	Astrocyte_04_SCGB3A1	PSAP	GPR37L1	0.0399460905463702	0	PSAP_GPR37L1	PSAP - GPR37L1	PSAP	Secreted Signaling	PMID: 23690594
Astrocyte_01_CAV1	Astrocyte_01_CAV1	PSAP	GPR37	0.103970921841775	0	PSAP_GPR37	PSAP - GPR37	PSAP	Secreted Signaling	PMID: 23690594
Astrocyte_02_MALAT1	Astrocyte_01_CAV1	PSAP	GPR37	0.0914793208695203	0	PSAP_GPR37	PSAP - GPR37	PSAP	Secreted Signaling	PMID: 23690594
Astrocyte_03_ROM1	Astrocyte_01_CAV1	PSAP	GPR37	0.106382383493626	0	PSAP_GPR37	PSAP - GPR37	PSAP	Secreted Signaling	PMID: 23690594
Astrocyte_04_SCGB3A1	Astrocyte_01_CAV1	PSAP	GPR37	0.0974099239665259	0	PSAP_GPR37	PSAP - GPR37	PSAP	Secreted Signaling	PMID: 23690594
Astrocyte_05_HLA-DRB5	Astrocyte_01_CAV1	PSAP	GPR37	0.110918166235554	0	PSAP_GPR37	PSAP - GPR37	PSAP	Secreted Signaling	PMID: 23690594
Astrocyte_06_CCL5	Astrocyte_01_CAV1	PSAP	GPR37	0.0956626681080444	0	PSAP_GPR37	PSAP - GPR37	PSAP	Secreted Signaling	PMID: 23690594
B_04_PTMAP2	Astrocyte_01_CAV1	PSAP	GPR37	0.0446052387577156	0	PSAP_GPR37	PSAP - GPR37	PSAP	Secreted Signaling	PMID: 23690594
CD4T_04_SNORD3A	Astrocyte_01_CAV1	PSAP	GPR37	0.0390225257398633	0	PSAP_GPR37	PSAP - GPR37	PSAP	Secreted Signaling	PMID: 23690594
Endothelial_02_PTMAP2	Astrocyte_01_CAV1	PSAP	GPR37	0.0729799136588025	0	PSAP_GPR37	PSAP - GPR37	PSAP	Secreted Signaling	PMID: 23690594
Fibroblast_01_Myo_HIGD1B	Astrocyte_01_CAV1	PSAP	GPR37	0.076211751597473	0	PSAP_GPR37	PSAP - GPR37	PSAP	Secreted Signaling	PMID: 23690594
Fibroblast_02_Myo_COL10A1	Astrocyte_01_CAV1	PSAP	GPR37	0.0694165731590927	0	PSAP_GPR37	PSAP - GPR37	PSAP	Secreted Signaling	PMID: 23690594
Fibroblast_03_Myo_MKI67	Astrocyte_01_CAV1	PSAP	GPR37	0.0689913338064495	0	PSAP_GPR37	PSAP - GPR37	PSAP	Secreted Signaling	PMID: 23690594
GE1	Astrocyte_01_CAV1	PSAP	GPR37	0.0575260904506511	0	PSAP_GPR37	PSAP - GPR37	PSAP	Secreted Signaling	PMID: 23690594
GE11	Astrocyte_01_CAV1	PSAP	GPR37	0.0585884262608734	0	PSAP_GPR37	PSAP - GPR37	PSAP	Secreted Signaling	PMID: 23690594
GE2	Astrocyte_01_CAV1	PSAP	GPR37	0.0554097385320373	0	PSAP_GPR37	PSAP - GPR37	PSAP	Secreted Signaling	PMID: 23690594
GE8	Astrocyte_01_CAV1	PSAP	GPR37	0.0785452812930268	0	PSAP_GPR37	PSAP - GPR37	PSAP	Secreted Signaling	PMID: 23690594
GE9	Astrocyte_01_CAV1	PSAP	GPR37	0.0911440107860122	0	PSAP_GPR37	PSAP - GPR37	PSAP	Secreted Signaling	PMID: 23690594
Macrophage_06_C3	Astrocyte_01_CAV1	PSAP	GPR37	0.114948285403346	0	PSAP_GPR37	PSAP - GPR37	PSAP	Secreted Signaling	PMID: 23690594
Neurophil_01_GOS2	Astrocyte_01_CAV1	PSAP	GPR37	0.0669876462422486	0	PSAP_GPR37	PSAP - GPR37	PSAP	Secreted Signaling	PMID: 23690594
Astrocyte_01_CAV1	Astrocyte_03_ROM1	PSAP	GPR37	0.0989826548033372	0	PSAP_GPR37	PSAP - GPR37	PSAP	Secreted Signaling	PMID: 23690594
Astrocyte_02_MALAT1	Astrocyte_03_ROM1	PSAP	GPR37	0.0870321577353627	0	PSAP_GPR37	PSAP - GPR37	PSAP	Secreted Signaling	PMID: 23690594
Astrocyte_03_ROM1	Astrocyte_03_ROM1	PSAP	GPR37	0.101291499339105	0	PSAP_GPR37	PSAP - GPR37	PSAP	Secreted Signaling	PMID: 23690594
Astrocyte_04_SCGB3A1	Astrocyte_03_ROM1	PSAP	GPR37	0.0927038699107354	0	PSAP_GPR37	PSAP - GPR37	PSAP	Secreted Signaling	PMID: 23690594
Astrocyte_05_HLA-DRB5	Astrocyte_03_ROM1	PSAP	GPR37	0.105635882857865	0	PSAP_GPR37	PSAP - GPR37	PSAP	Secreted Signaling	PMID: 23690594
Astrocyte_06_CCL5	Astrocyte_03_ROM1	PSAP	GPR37	0.0910325135648932	0	PSAP_GPR37	PSAP - GPR37	PSAP	Secreted Signaling	PMID: 23690594
B_04_PTMAP2	Astrocyte_03_ROM1	PSAP	GPR37	0.0423306331123798	0	PSAP_GPR37	PSAP - GPR37	PSAP	Secreted Signaling	PMID: 23690594
CD4T_04_SNORD3A	Astrocyte_03_ROM1	PSAP	GPR37	0.0370215741493446	0	PSAP_GPR37	PSAP - GPR37	PSAP	Secreted Signaling	PMID: 23690594
Endothelial_02_PTMAP2	Astrocyte_03_ROM1	PSAP	GPR37	0.0693634166149907	0	PSAP_GPR37	PSAP - GPR37	PSAP	Secreted Signaling	PMID: 23690594
Fibroblast_01_Myo_HIGD1B	Astrocyte_03_ROM1	PSAP	GPR37	0.0724476179326697	0	PSAP_GPR37	PSAP - GPR37	PSAP	Secreted Signaling	PMID: 23690594
Fibroblast_02_Myo_COL10A1	Astrocyte_03_ROM1	PSAP	GPR37	0.0659640914080535	0	PSAP_GPR37	PSAP - GPR37	PSAP	Secreted Signaling	PMID: 23690594
Fibroblast_03_Myo_MKI67	Astrocyte_03_ROM1	PSAP	GPR37	0.0655585116687736	0	PSAP_GPR37	PSAP - GPR37	PSAP	Secreted Signaling	PMID: 23690594
GE1	Astrocyte_03_ROM1	PSAP	GPR37	0.0546302728765137	0	PSAP_GPR37	PSAP - GPR37	PSAP	Secreted Signaling	PMID: 23690594
GE11	Astrocyte_03_ROM1	PSAP	GPR37	0.0556422887606681	0	PSAP_GPR37	PSAP - GPR37	PSAP	Secreted Signaling	PMID: 23690594
GE2	Astrocyte_03_ROM1	PSAP	GPR37	0.0526145089831428	0	PSAP_GPR37	PSAP - GPR37	PSAP	Secreted Signaling	PMID: 23690594
GE8	Astrocyte_03_ROM1	PSAP	GPR37	0.0746752101814083	0	PSAP_GPR37	PSAP - GPR37	PSAP	Secreted Signaling	PMID: 23690594
GE9	Astrocyte_03_ROM1	PSAP	GPR37	0.0867115925869373	0	PSAP_GPR37	PSAP - GPR37	PSAP	Secreted Signaling	PMID: 23690594
Macrophage_06_C3	Astrocyte_03_ROM1	PSAP	GPR37	0.109497712087219	0	PSAP_GPR37	PSAP - GPR37	PSAP	Secreted Signaling	PMID: 23690594
Neurophil_01_GOS2	Astrocyte_03_ROM1	PSAP	GPR37	0.0636477063937947	0	PSAP_GPR37	PSAP - GPR37	PSAP	Secreted Signaling	PMID: 23690594
Astrocyte_01_CAV1	Astrocyte_04_SCGB3A1	PSAP	GPR37	0.136896821108238	0	PSAP_GPR37	PSAP - GPR37	PSAP	Secreted Signaling	PMID: 23690594
Astrocyte_02_MALAT1	Astrocyte_04_SCGB3A1	PSAP	GPR37	0.120983464332633	0	PSAP_GPR37	PSAP - GPR37	PSAP	Secreted Signaling	PMID: 23690594
Astrocyte_03_ROM1	Astrocyte_04_SCGB3A1	PSAP	GPR37	0.139952674094411	0	PSAP_GPR37	PSAP - GPR37	PSAP	Secreted Signaling	PMID: 23690594
Astrocyte_04_SCGB3A1	Astrocyte_04_SCGB3A1	PSAP	GPR37	0.128556165030626	0	PSAP_GPR37	PSAP - GPR37	PSAP	Secreted Signaling	PMID: 23690594
Astrocyte_05_HLA-DRB5	Astrocyte_04_SCGB3A1	PSAP	GPR37	0.145686431266411	0	PSAP_GPR37	PSAP - GPR37	PSAP	Secreted Signaling	PMID: 23690594
Astrocyte_06_CCL5	Astrocyte_04_SCGB3A1	PSAP	GPR37	0.126328427841644	0	PSAP_GPR37	PSAP - GPR37	PSAP	Secreted Signaling	PMID: 23690594
B_04_PTMAP2	Astrocyte_04_SCGB3A1	PSAP	GPR37	0.0599896729213074	0	PSAP_GPR37	PSAP - GPR37	PSAP	Secreted Signaling	PMID: 23690594
CD4T_04_SNORD3A	Astrocyte_04_SCGB3A1	PSAP	GPR37	0.0525874552445296	0	PSAP_GPR37	PSAP - GPR37	PSAP	Secreted Signaling	PMID: 23690594
Endothelial_02_PTMAP2	Astrocyte_04_SCGB3A1	PSAP	GPR37	0.0971556257972514	0	PSAP_GPR37	PSAP - GPR37	PSAP	Secreted Signaling	PMID: 23690594
Fibroblast_01_Myo_HIGD1B	Astrocyte_04_SCGB3A1	PSAP	GPR37	0.101341022876473	0	PSAP_GPR37	PSAP - GPR37	PSAP	Secreted Signaling	PMID: 23690594
Fibroblast_02_Myo_COL10A1	Astrocyte_04_SCGB3A1	PSAP	GPR37	0.0925296959689103	0	PSAP_GPR37	PSAP - GPR37	PSAP	Secreted Signaling	PMID: 23690594
Fibroblast_03_Myo_MKI67	Astrocyte_04_SCGB3A1	PSAP	GPR37	0.0919768621472497	0	PSAP_GPR37	PSAP - GPR37	PSAP	Secreted Signaling	PMID: 23690594
GE1	Astrocyte_04_SCGB3A1	PSAP	GPR37	0.0770077499592828	0	PSAP_GPR37	PSAP - GPR37	PSAP	Secreted Signaling	PMID: 23690594
GE11	Astrocyte_04_SCGB3A1	PSAP	GPR37	0.0783999266662501	0	PSAP_GPR37	PSAP - GPR37	PSAP	Secreted Signaling	PMID: 23690594
GE2	Astrocyte_04_SCGB3A1	PSAP	GPR37	0.0742311291744781	0	PSAP_GPR37	PSAP - GPR37	PSAP	Secreted Signaling	PMID: 23690594
GE8	Astrocyte_04_SCGB3A1	PSAP	GPR37	0.104357066214083	0	PSAP_GPR37	PSAP - GPR37	PSAP	Secreted Signaling	PMID: 23690594
GE9	Astrocyte_04_SCGB3A1	PSAP	GPR37	0.120554359282967	0	PSAP_GPR37	PSAP - GPR37	PSAP	Secreted Signaling	PMID: 23690594
Macrophage_06_C3	Astrocyte_04_SCGB3A1	PSAP	GPR37	0.150765606993543	0	PSAP_GPR37	PSAP - GPR37	PSAP	Secreted Signaling	PMID: 23690594
Neurophil_01_GOS2	Astrocyte_04_SCGB3A1	PSAP	GPR37	0.0893696957175683	0	PSAP_GPR37	PSAP - GPR37	PSAP	Secreted Signaling	PMID: 23690594
Astrocyte_01_CAV1	Astrocyte_05_HLA-DRB5	PSAP	GPR37	0.0848275211672174	0	PSAP_GPR37	PSAP - GPR37	PSAP	Secreted Signaling	PMID: 23690594
Astrocyte_02_MALAT1	Astrocyte_05_HLA-DRB5	PSAP	GPR37	0.0744448168835113	0	PSAP_GPR37	PSAP - GPR37	PSAP	Secreted Signaling	PMID: 23690594
Astrocyte_03_ROM1	Astrocyte_05_HLA-DRB5	PSAP	GPR37	0.0868380085243953	0	PSAP_GPR37	PSAP - GPR37	PSAP	Secreted Signaling	PMID: 23690594
Astrocyte_04_SCGB3A1	Astrocyte_05_HLA-DRB5	PSAP	GPR37	0.0793675480534927	0	PSAP_GPR37	PSAP - GPR37	PSAP	Secreted Signaling	PMID: 23690594
Astrocyte_05_HLA-DRB5	Astrocyte_05_HLA-DRB5	PSAP	GPR37	0.0906249941773069	0	PSAP_GPR37	PSAP - GPR37	PSAP	Secreted Signaling	PMID: 23690594
Astrocyte_06_CCL5	Astrocyte_05_HLA-DRB5	PSAP	GPR37	0.077915983684573	0	PSAP_GPR37	PSAP - GPR37	PSAP	Secreted Signaling	PMID: 23690594
B_04_PTMAP2	Astrocyte_05_HLA-DRB5	PSAP	GPR37	0.0359538076215079	0	PSAP_GPR37	PSAP - GPR37	PSAP	Secreted Signaling	PMID: 23690594
CD4T_04_SNORD3A	Astrocyte_05_HLA-DRB5	PSAP	GPR37	0.0314182845145691	0	PSAP_GPR37	PSAP - GPR37	PSAP	Secreted Signaling	PMID: 23690594
Endothelial_02_PTMAP2	Astrocyte_05_HLA-DRB5	PSAP	GPR37	0.0591658755587039	0	PSAP_GPR37	PSAP - GPR37	PSAP	Secreted Signaling	PMID: 23690594
Fibroblast_01_Myo_HIGD1B	Astrocyte_05_HLA-DRB5	PSAP	GPR37	0.0618267729473619	0	PSAP_GPR37	PSAP - GPR37	PSAP	Secreted Signaling	PMID: 23690594
Fibroblast_02_Myo_COL10A1	Astrocyte_05_HLA-DRB5	PSAP	GPR37	0.0562361069689331	0	PSAP_GPR37	PSAP - GPR37	PSAP	Secreted Signaling	PMID: 23690594
Fibroblast_03_Myo_MKI67	Astrocyte_05_HLA-DRB5	PSAP	GPR37	0.0558867608760224	0	PSAP_GPR37	PSAP - GPR37	PSAP	Secreted Signaling	PMID: 23690594
GE1	Astrocyte_05_HLA-DRB5	PSAP	GPR37	0.0464905372079557	0	PSAP_GPR37	PSAP - GPR37	PSAP	Secreted Signaling	PMID: 23690594
GE11	Astrocyte_05_HLA-DRB5	PSAP	GPR37	0.0473593198112828	0	PSAP_GPR37	PSAP - GPR37	PSAP	Secreted Signaling	PMID: 23690594
GE2	Astrocyte_05_HLA-DRB5	PSAP	GPR37	0.0447608952171625	0	PSAP_GPR37	PSAP - GPR37	PSAP	Secreted Signaling	PMID: 23690594
GE8	Astrocyte_05_HLA-DRB5	PSAP	GPR37	0.0637502441418939	0	PSAP_GPR37	PSAP - GPR37	PSAP	Secreted Signaling	PMID: 23690594
GE9	Astrocyte_05_HLA-DRB5	PSAP	GPR37	0.0741668482435166	0	PSAP_GPR37	PSAP - GPR37	PSAP	Secreted Signaling	PMID: 23690594
Macrophage_06_C3	Astrocyte_05_HLA-DRB5	PSAP	GPR37	0.0939957306110718	0	PSAP_GPR37	PSAP - GPR37	PSAP	Secreted Signaling	PMID: 23690594
Neurophil_01_GOS2	Astrocyte_05_HLA-DRB5	PSAP	GPR37	0.054241490552836	0	PSAP_GPR37	PSAP - GPR37	PSAP	Secreted Signaling	PMID: 23690594
Astrocyte_01_CAV1	Astrocyte_06_CCL5	PSAP	GPR37	0.0309818438274192	0	PSAP_GPR37	PSAP - GPR37	PSAP	Secreted Signaling	PMID: 23690594
Astrocyte_02_MALAT1	Astrocyte_06_CCL5	PSAP	GPR37	0.0269953272194645	0	PSAP_GPR37	PSAP - GPR37	PSAP	Secreted Signaling	PMID: 23690594
Astrocyte_03_ROM1	Astrocyte_06_CCL5	PSAP	GPR37	0.0317604302596294	0	PSAP_GPR37	PSAP - GPR37	PSAP	Secreted Signaling	PMID: 23690594
Astrocyte_04_SCGB3A1	Astrocyte_06_CCL5	PSAP	GPR37	0.0288783155210348	0	PSAP_GPR37	PSAP - GPR37	PSAP	Secreted Signaling	PMID: 23690594
Astrocyte_05_HLA-DRB5	Astrocyte_06_CCL5	PSAP	GPR37	0.0332329089788104	0	PSAP_GPR37	PSAP - GPR37	PSAP	Secreted Signaling	PMID: 23690594
Astrocyte_06_CCL5	Astrocyte_06_CCL5	PSAP	GPR37	0.0283217488691352	0	PSAP_GPR37	PSAP - GPR37	PSAP	Secreted Signaling	PMID: 23690594
B_04_PTMAP2	Astrocyte_06_CCL5	PSAP	GPR37	0.0127009812059085	0	PSAP_GPR37	PSAP - GPR37	PSAP	Secreted Signaling	PMID: 23690594
CD4T_04_SNORD3A	Astrocyte_06_CCL5	PSAP	GPR37	0.0110651021081321	0	PSAP_GPR37	PSAP - GPR37	PSAP	Secreted Signaling	PMID: 23690594
Endothelial_02_PTMAP2	Astrocyte_06_CCL5	PSAP	GPR37	0.0212314551111647	0	PSAP_GPR37	PSAP - GPR37	PSAP	Secreted Signaling	PMID: 23690594
Fibroblast_01_Myo_HIGD1B	Astrocyte_06_CCL5	PSAP	GPR37	0.0222266124931499	0	PSAP_GPR37	PSAP - GPR37	PSAP	Secreted Signaling	PMID: 23690594
Fibroblast_02_Myo_COL10A1	Astrocyte_06_CCL5	PSAP	GPR37	0.0201399079744144	0	PSAP_GPR37	PSAP - GPR37	PSAP	Secreted Signaling	PMID: 23690594
Fibroblast_03_Myo_MKI67	Astrocyte_06_CCL5	PSAP	GPR37	0.020010041915303	0	PSAP_GPR37	PSAP - GPR37	PSAP	Secreted Signaling	PMID: 23690594
GE1	Astrocyte_06_CCL5	PSAP	GPR37	0.0165400851711065	0	PSAP_GPR37	PSAP - GPR37	PSAP	Secreted Signaling	PMID: 23690594
GE11	Astrocyte_06_CCL5	PSAP	GPR37	0.0168590706744812	0	PSAP_GPR37	PSAP - GPR37	PSAP	Secreted Signaling	PMID: 23690594
GE2	Astrocyte_06_CCL5	PSAP	GPR37	0.0159061368912855	0	PSAP_GPR37	PSAP - GPR37	PSAP	Secreted Signaling	PMID: 23690594
GE8	Astrocyte_06_CCL5	PSAP	GPR37	0.0229482319644271	0	PSAP_GPR37	PSAP - GPR37	PSAP	Secreted Signaling	PMID: 23690594
GE9	Astrocyte_06_CCL5	PSAP	GPR37	0.0268893824755086	0	PSAP_GPR37	PSAP - GPR37	PSAP	Secreted Signaling	PMID: 23690594
Macrophage_06_C3	Astrocyte_06_CCL5	PSAP	GPR37	0.0345500875750896	0	PSAP_GPR37	PSAP - GPR37	PSAP	Secreted Signaling	PMID: 23690594
Neurophil_01_GOS2	Astrocyte_06_CCL5	PSAP	GPR37	0.0193992570266381	0	PSAP_GPR37	PSAP - GPR37	PSAP	Secreted Signaling	PMID: 23690594
