# Supplementary material for: Coordinated Multicellular Immune Programs and Drug Targets Revealed by Single-Cell Analysis in Driver-Mutated NSCLC
Source: Int J Mol Sci. 2026 Apr 29;27(9):3997. doi: 10.3390/ijms27093997 (PMC13163347; doi:10.3390/ijms27093997)
Supplement: Supplementary file 1 [file ijms-27-03997-s001.zip › Table summary.xlsx]

## Sheet: Sheet1
Table S1. Dataset information. Related to Figure 1.
Table S2. Top 10 marker genes of immune cell and stromal cell subsets. Related to Figure 1.
Table S3. Pearson correlation of frequencies of TIME cell subsets. Related to Figure 2.
Table S4. HR analysis of TIME cell subsets. Related to Figure 2.
Table S5. Top 30 marker genes of TIME subtypes. Related to Figure 2.
Table S6. Top 200 marker genes of GEs. Related to Figure 3.
Table S7. Functional enrichment analysis for marker genes of GEs. Related to Figure 3.
Table S8. ​Top CNV genes in cells of each GE label. Related to Figure 3.
Table S9. Interaction network of prognosis-associated LRs in CM2. Related to Figure 4.
Table S10. Interaction network of prognosis-associated LRs in CM5. Related to Figure 4.
Table S11. HR-related regulons in CM2 and CM5 and their associated cancer cells. Related to Figure 5.
Table S12. Coefficient of the prognostic model. Related to Figure 5.
Table S13. Correlation between traget-gene expression and drug sensitivity. Related to Figure 7
